# Supplementary material for: Heritable and Nonheritable Rumen Bacteria Are Associated with Different Characters of Lactation Performance of Dairy Cows
Source: mSystems. 2022 Sep 14;7(5):e00422-22. doi: 10.1128/msystems.00422-22 (PMC9600476; doi:10.1128/msystems.00422-22)
Supplement: TABLE S1 [file msystems.00422-22-s0002.xlsx]

## Sheet: TABLE S1
TABLE S1. Sequence depth of each sample
Cow ID	Sequence depth
Z413577	66441
Z414649	67429
Z414794	72239
Z414826	56977
Z415530	49101
Z415597	55220
Z415599	69336
Z415610	54286
Z414747	45907
Z415616	53302
Z415657	36739
Z415671	41445
Z415707	48385
Z415722	59545
Z415730	31792
Z415776	35447
Z415790	56252
Z416552	53465
Z416554	46584
Z416559	69457
Z416567	60268
Z416570	52809
Z416588	56036
Z416601	52978
Z416611	51976
Z416633	52093
Z416643	70496
Z414824	45296
Z416653	62644
Z416677	61601
Z416684	62819
Z416685	59400
Z416687	44895
Z416695	67892
Z416701	67773
Z416702	51140
Z416703	36825
Z416711	45111
Z414842	59779
Z416743	67949
Z416771	36414
Z415516	67188
Z415517	46042
Z415595	40665
Z415621	72147
Z415630	65223
Z109118	63984
Z406510	62315
Z411590	41274
Z109094	59777
Z110195	37488
Z109207	58204
Z111229	62113
Z108234	62074
Z111090	56474
Z411574	55096
Z410559	25155
Z411655	44457
Z408774	32368
Z408635	57143
Z411645	63867
Z411696	32056
Z110209	53783
Z410714	84249
Z111119	52432
Z410561	55891
Z411620	54873
Z407747	63225
Z410722	31954
Z411524	55341
Z411610	53336
Z412509	64701
Z110221	66674
Z109250	65631
Z411664	57617
Z110200	29958
Z109247	37653
Z108015	53421
Z406611	32836
Z408633	59543
Z411627	62624
Z110299	64467
Z111200	55699
Z108269	53969
Z110247	44440
Z411612	71442
Z108323	33028
Z411665	66903
Z411636	64780
Z109023	54172
Z409667	62638
Z111122	53870
Z112098	57694
Z410547	55715
Z110269	62914
Z415666	71578
Z415668	70203
Z415678	53481
Z415703	70661
Z415706	71366
Z415711	72197
Z415742	52936
Z415764	68438
Z414617	71591
Z415766	65890
Z415768	72290
Z415779	55816
Z416624	58298
Z416638	65608
Z416576	69936
Z414618	68142
Z407671	68170
Z411667	36819
Z110297	54765
Z107302	55550
Z110011	60421
Z411618	53220
Z110340	47070
Z109171	67283
Z408812	55491
Z112003	67515
Z109053	85366
Z410728	65493
Z411684	31723
Z411716	65250
Z110291	44849
Z408768	56731
Z111081	60342
Z109242	31534
Z111150	71468
Z112004	59152
Z109077	66183
Z110303	57256
Z411711	60183
Z411641	56146
Z411623	59341
Z106506	62818
Z410515	55356
Z108160	52366
Z109006	55737
Z406530	66023
Z411708	65791
Z411588	37546
Z109196	52509
Z111236	77391
Z110318	63673
Z411550	65336
Z108094	41076
Z110121	54776
Z411709	62721
Z112002	55091
Z111226	66625
Z408837	65477
Z111203	58303
Z408791	66556
Z410527	36585
Z410648	59242
Z107232	65602
Z406627	62851
Z411692	58893
Z111221	75363
Z416602	71932
Z416606	71207
Z416621	43947
Z416623	41489
Z416651	45547
Z413554	63135
Z414598	34831
Z414739	41076
Z414780	72336
Z415511	60170
Z415528	56571
Z414652	69457
Z410617	56170
Z407700	52354
Z408755	55584
Z110047	60495
Z408646	54953
Z108262	53505
Z110102	62764
Z111088	39647
Z410703	50478
Z109130	53428
Z111180	51867
Z411680	61767
Z411567	64868
Z108276	60456
Z110268	53229
Z108170	66078
Z409637	58297
Z408509	63704
Z411686	59545
Z410625	56338
Z407669	54074
Z110205	28780
Z407789	56180
Z410672	60838
Z109183	63642
Z408665	63396
Z409661	61073
Z408557	56668
Z108322	54237
Z410605	54782
Z108140	54539
Z410516	60303
Z108095	62121
Z110308	55945
Z410685	41142
Z108238	57885
Z408775	45401
Z411589	55576
Z106023	62304
Z411601	56694
Z411643	44820
Z110277	51492
Z108133	51084
Z111145	63403
Z411626	62558
Z407516	62517
Z410621	52088
Z108308	66961
Z108239	61642
Z406706	61882
Z411649	63272
Z415626	55492
Z415685	71016
Z415714	50284
Z415754	54916
Z415770	48575
Z415773	58359
Z415797	71344
Z415801	66970
Z414686	68288
Z110231	65982
Z410682	69292
Z109244	65774
Z109098	60081
Z410720	55752
Z410585	58409
Z110238	60784
Z410639	60924
Z110165	58776
Z110346	66009
Z410578	50300
Z411577	33294
Z410506	53596
Z411593	58005
Z411617	56670
Z410726	51629
Z110149	31343
Z408734	62427
Z110056	77975
Z108212	57896
Z109052	41016
Z109221	50655
Z408743	38828
Z410738	41773
Z408566	52907
Z410609	65930
Z110172	52222
Z107295	39156
Z110109	61813
Z409604	65320
Z411607	41241
Z409622	52257
Z110234	57757
Z110258	62209
Z107311	54833
Z408721	55897
Z110273	60245
Z109055	62830
Z109127	62380
Z111121	63998
Z410611	56635
Z110054	58022
Z411597	32735
Z411556	56439
Z407795	67871
Z108275	61268
Z411561	51203
Z110020	58917
Z411622	43838
Z416547	71297
Z416560	69723
Z416565	59787
Z416571	64292
Z416572	61540
Z416581	67790
Z416584	62805
Z416585	47350
Z416586	46424
Z414689	69035
Z110075	57900
Z411566	53943
Z109082	51659
Z108033	53547
Z411557	63176
Z111091	61407
Z409700	67045
Z410633	30137
Z111025	62749
Z108163	64237
Z108193	28928
Z110130	63869
Z410504	63394
Z410613	49173
Z110249	61998
Z409727	51625
Z408634	57319
Z411605	57098
Z108306	58231
Z408576	76826
Z110021	51969
Z110190	67127
Z109097	52715
Z110098	68273
Z111052	59466
Z408555	54446
Z409744	43544
Z110245	64714
Z409711	63460
Z409538	65306
Z409545	66570
Z108342	38507
Z108197	33954
Z107269	58208
Z409582	38213
Z411598	53265
Z409654	52860
Z107110	54086
Z410691	52259
Z110254	37706
Z109182	65787
Z110151	61622
Z406662	33378
Z110216	46108
Z110176	55905
Z410544	59900
Z410657	65333
Z110193	55957
Z407801	64641
Z411537	52474
Z410619	56087
Z410563	56931
Z409633	64522
Z410670	62724
Z108206	64188
Z416591	67591
Z416597	67015
Z416614	46991
Z416625	44635
Z416628	60959
Z416645	60426
Z416647	52438
Z416659	71973
Z416666	70696
Z414707	55932
Z416678	63651
Z416689	64025
Z416690	39932
Z416734	52602
