# Supplementary material for: Heritable and Nonheritable Rumen Bacteria Are Associated with Different Characters of Lactation Performance of Dairy Cows
Source: mSystems. 2022 Sep 14;7(5):e00422-22. doi: 10.1128/msystems.00422-22 (PMC9600476; doi:10.1128/msystems.00422-22)
Supplement: TABLE S2 [file msystems.00422-22-s0003.xlsx]

## Sheet: Phylum level
TABLE S2_1. Taxa relative abundance at phylum level results with 16S rRNA sequencing in SILVA 138 database
Taxa	mean	SE
Firmicutes	0.492916	0.0049142
Bacteroidota	0.387971	0.00637958
Proteobacteria	0.0684797	0.00361748
Spirochaetota	0.0130056	0.000372027
Patescibacteria	0.0120851	0.000327348
Actinobacteriota	0.00838048	0.000512345
Fibrobacterota	0.00617161	0.00026444
Cyanobacteria	0.00242599	9.00615e-05
Synergistota	0.00214997	8.42916e-05
unclassified Bacteria	0.00206688	7.06399e-05
Desulfobacterota	0.00199964	6.64865e-05
Chloroflexi	0.000780278	7.20238e-05
Planctomycetota	0.000615178	6.03781e-05
Verrucomicrobiota	0.000425769	3.71656e-05
Elusimicrobiota	0.000408142	1.69061e-05
WPS-2	3.78785e-05	2.62089e-06
Acidobacteriota	3.04955e-05	3.00975e-05
SAR324_clade(Marine_group_B)	7.46562e-06	2.02795e-06
Gemmatimonadota	6.78041e-06	6.7018e-06
Myxococcota	6.11084e-06	5.79357e-06
Bdellovibrionota	6.10366e-06	1.23951e-06
Methylomirabilota	5.11539e-06	5.11539e-06
Armatimonadota	4.85737e-06	1.03366e-06
Fusobacteriota	4.47011e-06	1.02764e-06
Campilobacterota	2.9664e-06	5.40813e-07
Latescibacterota	2.37925e-06	2.37925e-06
Nitrospirota	1.74478e-06	1.74478e-06
Deinococcota	5.29824e-07	3.51547e-07
Dadabacteria	4.36196e-07	4.36196e-07
RCP2-54	3.17234e-07	3.17234e-07
NB1-j	1.98271e-07	1.98271e-07
Entotheonellaeota	1.58617e-07	1.58617e-07
MBNT15	1.58617e-07	1.58617e-07
Sumerlaeota	1.18963e-07	1.18963e-07
DTB120	7.93084e-08	7.93084e-08
Zixibacteria	7.93084e-08	7.93084e-08

## Sheet: Family level
TABLE S2_2. Taxa relative abundance at family level results with 16S rRNA sequencing in SILVA 138 database
Taxa	mean	SE
Prevotellaceae	0.273565	0.00685165
Lachnospiraceae	0.172566	0.00237939
Oscillospiraceae	0.0635361	0.00109728
Succinivibrionaceae	0.0629312	0.00356359
Ruminococcaceae	0.059845	0.00135291
Rikenellaceae	0.0462842	0.000849901
Christensenellaceae	0.0399088	0.000889871
Clostridia_UCG-014	0.02945	0.000597567
F082	0.0270839	0.000621213
RF39	0.0183102	0.000481011
unclassified_Oscillospirales	0.0172413	0.000705262
Spirochaetaceae	0.0129449	0.000370932
Anaerovoracaceae	0.0119005	0.000242666
Hungateiclostridiaceae	0.0106125	0.000216398
Muribaculaceae	0.00975757	0.000526252
Bacteroidales_RF16_group	0.00884355	0.000233585
[Eubacterium]_coprostanoligenes_group	0.00875442	0.000198198
unclassified_Clostridia	0.00695539	0.00012526
Erysipelatoclostridiaceae	0.00685375	0.000565183
Saccharimonadaceae	0.00653613	0.000171795
unclassified_Bacteroidales	0.00632515	0.000227602
Fibrobacteraceae	0.00617161	0.00026444
Erysipelotrichaceae	0.006136	0.00013372
Acidaminococcaceae	0.00600025	0.000212069
Absconditabacteriales_(SR1)	0.00551507	0.000251529
p-251-o5	0.00488011	0.000200425
Atopobiaceae	0.00468253	0.000307256
Selenomonadaceae	0.00445283	0.000142145
Carnobacteriaceae	0.00444778	0.00113519
Acholeplasmataceae	0.00407304	0.00012165
UCG-010	0.00375006	0.000101563
Barnesiellaceae	0.00371184	0.000147488
Leuconostocaceae	0.00351834	0.000627175
Lactobacillaceae	0.00312359	0.000526887
unclassified_Bacteroidia	0.00281793	0.000135229
Gastranaerophilales	0.00216198	8.94853e-05
Synergistaceae	0.00214997	8.42916e-05
unclassified_ Bacteria	0.00206688	7.06399e-05
Bacteroidales_BS11_gut_group	0.00206629	0.000105405
Oscillospirales	0.0020107	9.70395e-05
unclassified_Rhodospirillales	0.00147718	7.98591e-05
Defluviitaleaceae	0.00144035	3.52868e-05
Bifidobacteriaceae	0.00134048	0.000152856
Eggerthellaceae	0.00133718	6.60953e-05
unclassified_Bacteroidales	0.00120794	2.45681e-05
unclassified_Firmicutes	0.0012038	4.86471e-05
Monoglobaceae	0.00116368	3.67221e-05
Moraxellaceae	0.00103271	0.00060324
Bradymonadales	0.00095553	5.11381e-05
Bacillaceae	0.000905653	0.000615618
Desulfovibrionaceae	0.000794174	2.22122e-05
Anaerolineaceae	0.000765918	7.03547e-05
Mitochondria	0.000675124	4.26631e-05
Eubacteriaceae	0.000612424	4.56132e-05
Pirellulaceae	0.000609666	6.00339e-05
Bacteroidales_UCG-001	0.000522068	2.27462e-05
Pectobacteriaceae	0.000468081	3.99303e-05
Bacteroidaceae	0.000445394	1.8712e-05
Acetobacteraceae	0.000376421	7.82036e-05
Ethanoligenenaceae	0.000353726	1.96344e-05
WCHB1-41	0.000345321	3.57957e-05
[Clostridium]_methylpentosum_group	0.000325223	2.2461e-05
Nocardiaceae	0.000320463	5.46294e-05
Butyricicoccaceae	0.000283354	1.73773e-05
Paracaedibacteraceae	0.000255025	2.0463e-05
Chloroplast	0.000254511	1.12287e-05
Clostridia_vadinBB60_group	0.000253806	9.3501e-06
Elusimicrobiaceae	0.000246156	1.16105e-05
Desulfobulbaceae	0.000236069	9.59998e-06
Streptococcaceae	0.000229324	5.20056e-05
Planococcaceae	0.000226934	0.000144413
Clostridiaceae	0.000220509	0.000101142
Mycoplasmataceae	0.000211985	1.26434e-05
unclassified_Gammaproteobacteria	0.000205892	8.71444e-06
Peptostreptococcaceae	0.000188604	0.000125051
Paenibacillaceae	0.000184511	0.000156532
unclassified_Coriobacteriales	0.000177313	1.36313e-05
Izemoplasmatales	0.000164521	6.47446e-06
unclassified_Rickettsiales	0.000159069	8.33783e-06
Endomicrobiaceae	0.000156494	9.77305e-06
Veillonellaceae	0.000144309	3.14614e-05
Marinilabiliaceae	0.000143276	8.87242e-06
unclassified_Bacilli	0.000128493	7.30444e-06
Comamonadaceae	0.000122573	2.15091e-05
UCG-011	0.000118663	1.1093e-05
Enterococcaceae	0.000116097	3.23217e-05
Listeriaceae	0.00011448	5.36059e-05
Microbacteriaceae	0.000108691	2.68601e-05
Aneurinibacillaceae	0.000107367	7.74734e-05
unclassified_Oscillospirales	0.000101772	4.87382e-06
unclassified_Coriobacteriales	0.00010094	3.95505e-06
Burkholderiaceae	9.99064e-05	4.3216e-05
unclassified_Erysipelotrichales	8.46311e-05	4.90718e-06
unclassified_Alphaproteobacteria	8.3898e-05	6.03128e-06
Weeksellaceae	7.99595e-05	1.36301e-05
Brevibacillaceae	7.91123e-05	4.5542e-05
Anaerofustaceae	7.49875e-05	2.91296e-06
Coriobacteriales_Incertae_Sedis	7.42248e-05	5.33939e-06
Sutterellaceae	7.1252e-05	3.70898e-06
Micrococcaceae	7.06045e-05	2.7185e-05
Sphingobacteriaceae	6.94933e-05	7.11153e-06
Erwiniaceae	6.12745e-05	2.74251e-05
unclassified_Lachnospirales	6.00357e-05	3.3838e-06
MVP-15	5.9953e-05	4.47546e-06
Izemoplasmataceae	5.8873e-05	3.24072e-06
Flavobacteriaceae	5.60869e-05	8.95867e-06
unclassified_Clostridia	5.00213e-05	2.86128e-06
unclassified_Proteobacteria	4.97285e-05	6.87737e-06
Xanthomonadaceae	4.91137e-05	1.03687e-05
unclassified_Peptostreptococcales-Tissierellales	4.70711e-05	2.56918e-06
Cardiobacteriaceae	4.41648e-05	3.28843e-06
Rhizobiaceae	4.09031e-05	7.49255e-06
Puniceicoccaceae	4.02287e-05	4.3399e-06
WPS-2	3.78785e-05	2.62089e-06
Enterobacteriaceae	3.60886e-05	9.13089e-06
Staphylococcaceae	3.53352e-05	6.36845e-06
unclassified_Flavobacteriales	3.48451e-05	9.17462e-06
Pseudomonadaceae	3.37503e-05	1.29497e-05
Actinomycetaceae	3.05143e-05	3.73207e-06
Pasteurellaceae	2.98087e-05	4.89493e-06
Sporomusaceae	2.89486e-05	2.85505e-05
Thermoactinomycetaceae	2.58216e-05	2.0678e-05
Caulobacteraceae	2.3687e-05	5.90363e-06
M2PB4-65_termite_group	2.36161e-05	1.9469e-06
Corynebacteriaceae	2.18303e-05	3.69774e-06
Peptococcaceae	2.09311e-05	2.9404e-06
Bacteroidetes_BD2-2	2.03403e-05	2.06926e-06
unclassified_Izemoplasmatales	1.9572e-05	1.54098e-06
unclassified_Enterobacterales	1.93236e-05	2.44538e-06
Dietziaceae	1.87716e-05	6.70595e-06
vadinBE97	1.76436e-05	2.71029e-06
unclassified_Saccharimonadales	1.6608e-05	1.92409e-06
JGI_0000069-P22	1.51429e-05	1.39775e-06
Neisseriaceae	1.4718e-05	2.78051e-06
Marinifilaceae	1.45666e-05	1.55229e-06
Beijerinckiaceae	1.41549e-05	3.63841e-06
Syntrophomonadaceae	1.41152e-05	1.31989e-06
unclassified_Bacillales	1.40351e-05	6.51902e-06
Rhodobacteraceae	1.2224e-05	2.72026e-06
Desulfomicrobiaceae	1.19547e-05	1.37199e-06
Sphingomonadaceae	1.10958e-05	2.95265e-06
unclassified_Rhizobiales	1.02062e-05	1.41285e-06
Sporichthyaceae	1.01536e-05	2.30146e-06
Devosiaceae	1.00577e-05	2.93741e-06
Peptostreptococcales-Tissierellales	9.90894e-06	6.28794e-06
unclassified_Vicinamibacterales	9.82047e-06	9.63635e-06
unclassified_Coriobacteriia	9.33864e-06	1.17149e-06
Cyanobiaceae	9.12389e-06	3.10876e-06
Propionibacteriaceae	8.85109e-06	5.87959e-06
Ilumatobacteraceae	8.53702e-06	2.13049e-06
Vicinamibacteraceae	8.44634e-06	8.44634e-06
unclassified_Opitutales	8.22069e-06	1.21348e-06
Rhodocyclaceae	8.17893e-06	1.25772e-06
Limnochordia	7.78143e-06	6.41253e-06
unclassified_Erysipelotrichales	7.67114e-06	8.58932e-07
unclassified_Clostridia	7.50195e-06	1.27536e-06
SAR324_clade(Marine_group_B)	7.46562e-06	2.02795e-06
Nocardiopsaceae	7.35373e-06	1.29054e-06
Xanthobacteraceae	6.84079e-06	4.06163e-06
Coriobacteriales	6.74144e-06	8.61546e-07
Alcaligenaceae	6.38571e-06	2.02262e-06
unclassified_Verrucomicrobiae	6.17896e-06	9.66508e-07
Alicyclobacillaceae	5.7182e-06	5.39424e-06
Gemmatimonadaceae	5.6701e-06	5.59158e-06
Lineage_IV	5.24428e-06	1.05346e-06
p-2534-18B5_gut_group	4.80553e-06	7.95987e-07
Pseudonocardiaceae	4.80319e-06	1.4734e-06
unclassified_Armatimonadota	4.69177e-06	1.01567e-06
unclassified_Oligoflexales	4.45994e-06	8.18171e-07
67-14	4.31963e-06	4.01654e-06
Coxiellaceae	4.13022e-06	7.14027e-07
Nocardioidaceae	4.01992e-06	2.42311e-06
Exiguobacteraceae	3.81047e-06	1.96544e-06
Dysgonomonadaceae	3.75367e-06	1.27476e-06
Oxalobacteraceae	3.75306e-06	1.35251e-06
Pedosphaeraceae	3.74129e-06	1.98678e-06
Gracilibacteraceae	3.58563e-06	8.41972e-07
Gaiellaceae	3.56888e-06	3.56888e-06
Fusobacteriaceae	3.35719e-06	8.18776e-07
Nitrosomonadaceae	3.2572e-06	3.0596e-06
Rokubacteriales	3.17234e-06	3.17234e-06
Yersiniaceae	2.99288e-06	1.17722e-06
Dermabacteraceae	2.97419e-06	1.27731e-06
Coriobacteriaceae	2.95851e-06	5.07508e-07
Campylobacteraceae	2.80301e-06	5.1128e-07
Gemmataceae	2.77933e-06	2.69753e-06
bacteriap25	2.73614e-06	2.73614e-06
Aerococcaceae	2.6057e-06	9.29237e-07
Promicromonosporaceae	2.59017e-06	7.32223e-07
JG30-KF-CM45	2.58379e-06	2.19367e-06
Chitinophagaceae	2.55769e-06	2.46028e-06
Pyrinomonadaceae	2.45856e-06	2.45856e-06
MB-A2-108	2.3396e-06	2.3396e-06
Roseiflexaceae	2.3396e-06	2.3396e-06
Brevibacteriaceae	2.30074e-06	8.68359e-07
Dongiaceae	2.29994e-06	2.29994e-06
Latescibacterota	2.22063e-06	2.22063e-06
Sanguibacteraceae	2.19387e-06	7.45971e-07
Thermoanaerobaculaceae	2.02236e-06	2.02236e-06
Rhizobiales_Incertae_Sedis	1.97997e-06	6.65065e-07
2021-11-24	1.8789e-06	1.67851e-06
Micromonosporaceae	1.82409e-06	1.82409e-06
Streptomycetaceae	1.82155e-06	1.49361e-06
KD4-96	1.70513e-06	1.70513e-06
unclassified_Gaiellales	1.67429e-06	1.25722e-06
S085	1.66548e-06	1.66548e-06
Nitrospiraceae	1.66548e-06	1.66548e-06
Methylacidiphilaceae	1.61532e-06	6.95719e-07
Subgroup_17	1.58617e-06	1.58617e-06
Hyphomicrobiaceae	1.54651e-06	1.54651e-06
Bdellovibrionaceae	1.35961e-06	7.50955e-07
unclassified_Desulfitobacteriales	1.32402e-06	1.32402e-06
Tannerellaceae	1.31624e-06	4.30249e-07
Solirubrobacteraceae	1.27523e-06	8.91042e-07
Microscillaceae	1.23051e-06	1.08209e-06
Steroidobacteraceae	1.22928e-06	1.22928e-06
Rhodanobacteraceae	1.18963e-06	1.18963e-06
SBR1031	1.18878e-06	1.01028e-06
Symbiobacteraceae	1.165e-06	5.01962e-07
Cellvibrionaceae	1.15668e-06	3.67625e-07
Haliangiaceae	1.14997e-06	1.14997e-06
WD2101_soil_group	1.14997e-06	1.14997e-06
TRA3-20	1.14997e-06	1.14997e-06
Clade_III	1.13614e-06	3.18894e-07
Williamwhitmaniaceae	1.12393e-06	3.5264e-07
Leptotrichiaceae	1.11292e-06	3.82291e-07
A4b	1.11032e-06	1.11032e-06
unclassified_Azospirillales	1.11032e-06	1.11032e-06
PeH15	1.09615e-06	7.75002e-07
Aeromonadaceae	1.07099e-06	3.85526e-07
Methyloligellaceae	1.07066e-06	1.07066e-06
Intrasporangiaceae	1.0661e-06	8.15663e-07
Sedimentibacteraceae	1.05632e-06	8.34934e-07
PeM15	1.03677e-06	5.33818e-07
Subgroup_7	1.03101e-06	1.03101e-06
Gemellaceae	1.01132e-06	3.42699e-07
Unknown_Family	9.92581e-07	8.47504e-07
Methylomirabilaceae	9.91355e-07	9.91355e-07
unclassified_Ardenticatenales	9.51701e-07	9.51701e-07
unclassified_Veillonellales-Selenomonadales	9.51701e-07	9.51701e-07
WX65	9.51701e-07	9.51701e-07
Chthoniobacteraceae	9.18659e-07	6.49109e-07
Myxococcaceae	9.16143e-07	6.40386e-07
Xiphinematobacteraceae	9.12046e-07	9.12046e-07
SC-I-84	8.99798e-07	7.99937e-07
IMCC26256	8.32738e-07	8.32738e-07
Leptospiraceae	8.18438e-07	2.57556e-07
Mycobacteriaceae	8.06621e-07	6.56946e-07
Pleomorphomonadaceae	8.04942e-07	5.62129e-07
unclassified_Burkholderiales	8.0118e-07	2.51497e-07
TK10	7.93084e-07	7.93084e-07
Candidatus_Adlerbacteria	7.93084e-07	7.93084e-07
Caldilineaceae	7.5343e-07	7.5343e-07
Geobacteraceae	7.5343e-07	7.5343e-07
unclassified_Alphaproteobacteria	7.5343e-07	7.5343e-07
Reyranellaceae	6.74121e-07	6.74121e-07
PLTA13	6.74121e-07	6.74121e-07
Saccharimonadales	6.49002e-07	3.05253e-07
Iamiaceae	6.35921e-07	5.0163e-07
unclassified_Desulfuromonadia	6.34467e-07	6.34467e-07
Legionellaceae	6.34075e-07	5.28644e-07
Alteromonadaceae	6.02585e-07	6.02585e-07
DS-100	5.94813e-07	5.94813e-07
Desulfitobacteriaceae	5.94813e-07	5.94813e-07
Subgroup_25	5.55159e-07	5.55159e-07
CCD24	5.55159e-07	5.55159e-07
Thermacetogeniaceae	5.26469e-07	5.26469e-07
Salisediminibacteriaceae	5.15504e-07	5.15504e-07
BD2-11_terrestrial_group	5.15504e-07	5.15504e-07
Caldicoprobacteraceae	5.12052e-07	3.75635e-07
Halomonadaceae	4.7895e-07	2.69306e-07
unclassified_Actinobacteria	4.38385e-07	3.21222e-07
Subgroup_11	4.36196e-07	4.36196e-07
Dadabacteriales	4.36196e-07	4.36196e-07
S0134_terrestrial_group	4.36196e-07	4.36196e-07
Nannocystaceae	4.36196e-07	4.36196e-07
OM190	4.36196e-07	4.36196e-07
Subgroup_5	3.96542e-07	3.96542e-07
Frankiales	3.96542e-07	3.96542e-07
RBG-13-54-9	3.96542e-07	3.96542e-07
Simkaniaceae	3.96542e-07	3.96542e-07
Porphyromonadaceae	3.80917e-07	3.09328e-07
Saprospiraceae	3.76709e-07	2.9449e-07
unclassified_Microtrichales	3.56888e-07	3.56888e-07
Hyphomonadaceae	3.56888e-07	3.56888e-07
Diplorickettsiaceae	3.29133e-07	2.37259e-07
Caldalkalibacillaceae	3.18688e-07	2.25035e-07
Solibacteraceae	3.17234e-07	3.17234e-07
Polyangiaceae	3.17234e-07	3.17234e-07
BD7-11	3.17234e-07	3.17234e-07
Rubinisphaeraceae	3.17234e-07	3.17234e-07
RCP2-54	3.17234e-07	3.17234e-07
Acidothermaceae	2.84744e-07	2.16087e-07
Deinococcaceae	2.84736e-07	2.16084e-07
Parachlamydiaceae	2.77579e-07	2.77579e-07
Subgroup_2	2.37925e-07	2.37925e-07
AKYG1722	2.37925e-07	2.37925e-07
Sporolactobacillaceae	2.37925e-07	2.37925e-07
Geodermatophilaceae	2.36657e-07	1.68049e-07
Victivallaceae	2.34715e-07	1.65768e-07
Candidatus_Kaiserbacteria	2.20598e-07	1.56252e-07
Subgroup_22	1.98271e-07	1.98271e-07
Glycomycetaceae	1.98271e-07	1.98271e-07
Streptosporangiaceae	1.98271e-07	1.98271e-07
Thermomonosporaceae	1.98271e-07	1.98271e-07
env.OPS_17	1.98271e-07	1.98271e-07
0319-6G20	1.98271e-07	1.98271e-07
Gitt-GS-136	1.98271e-07	1.98271e-07
P2-11E	1.98271e-07	1.98271e-07
unclassified_Desulfobacterota	1.98271e-07	1.98271e-07
NB1-j	1.98271e-07	1.98271e-07
Pla3_lineage	1.98271e-07	1.98271e-07
KF-JG30-B3	1.98271e-07	1.98271e-07
unclassified_Syntrophobacterales	1.89741e-07	1.89741e-07
Caenarcaniphilales	1.79389e-07	1.79389e-07
Rs-M47	1.68185e-07	1.68185e-07
Frankiaceae	1.65601e-07	1.65601e-07
unclassified_Armatimonadales	1.65601e-07	1.65601e-07
Kapabacteriales	1.6427e-07	1.6427e-07
Arcobacteraceae	1.63385e-07	1.15372e-07
Lentimicrobiaceae	1.60071e-07	1.60071e-07
Holophagaceae	1.58617e-07	1.58617e-07
Subgroup_18	1.58617e-07	1.58617e-07
Cyclobacteriaceae	1.58617e-07	1.58617e-07
Entotheonellaceae	1.58617e-07	1.58617e-07
Caloramatoraceae	1.58617e-07	1.58617e-07
AKAU4049	1.58617e-07	1.58617e-07
Latescibacteraceae	1.58617e-07	1.58617e-07
MBNT15	1.58617e-07	1.58617e-07
Vulgatibacteraceae	1.58617e-07	1.58617e-07
BIrii41	1.58617e-07	1.58617e-07
unclassified_Patescibacteria	1.58617e-07	1.58617e-07
Micropepsaceae	1.58617e-07	1.58617e-07
Magnetospiraceae	1.58617e-07	1.58617e-07
Geminicoccaceae	1.58617e-07	1.58617e-07
Beggiatoaceae	1.58617e-07	1.58617e-07
LWQ8	1.52454e-07	1.52454e-07
unclassified_Desulfobacterota	1.33941e-07	1.33941e-07
Thalassospiraceae	1.29125e-07	1.29125e-07
unclassified_Cytophagales	1.26517e-07	1.26517e-07
Cellulomonadaceae	1.26455e-07	1.26455e-07
Thermaceae	1.26125e-07	1.26125e-07
Methylophagaceae	1.24857e-07	1.24857e-07
PHOS-HE36	1.242e-07	1.242e-07
Phormidiaceae	1.21962e-07	1.21962e-07
Bryobacteraceae	1.18963e-07	1.18963e-07
unclassified_Acidimicrobiia	1.18963e-07	1.18963e-07
unclassified_Chloroflexi	1.18963e-07	1.18963e-07
C0119	1.18963e-07	1.18963e-07
Trueperaceae	1.18963e-07	1.18963e-07
Anaeromyxobacteraceae	1.18963e-07	1.18963e-07
Sandaracinaceae	1.18963e-07	1.18963e-07
Candidatus_Azambacteria	1.18963e-07	1.18963e-07
unclassified_Planctomycetales	1.18963e-07	1.18963e-07
unclassified_Granulosicoccales	1.18963e-07	1.18963e-07
Nitrincolaceae	1.18963e-07	1.18963e-07
Sumerlaeaceae	1.18963e-07	1.18963e-07
Rarobacteraceae	1.1707e-07	1.1707e-07
Pla4_lineage	1.15132e-07	1.15132e-07
unclassified_Patescibacteria	1.01686e-07	1.01686e-07
Bacteroidetes_vadinHA17	9.99669e-08	9.99669e-08
Garciellaceae	9.27054e-08	9.27054e-08
Azospirillaceae	9.10283e-08	9.10283e-08
unclassified_Rhodospirillales	8.97949e-08	8.97949e-08
Methylophilaceae	8.91289e-08	8.91289e-08
Bacteriovoracaceae	8.58382e-08	8.58382e-08
Amoebophilaceae	8.05948e-08	8.05948e-08
Subgroup_12	7.93084e-08	7.93084e-08
0319-7L14	7.93084e-08	7.93084e-08
Sericytochromatia	7.93084e-08	7.93084e-08
DTB120	7.93084e-08	7.93084e-08
Lineage_IIc	7.93084e-08	7.93084e-08
Desulfotomaculales	7.93084e-08	7.93084e-08
Leptospirillaceae	7.93084e-08	7.93084e-08
Brocadiaceae	7.93084e-08	7.93084e-08
AT-s3-44	7.93084e-08	7.93084e-08
Candidatus_Hepatincola	7.93084e-08	7.93084e-08
SM2D12	7.93084e-08	7.93084e-08
B1-7BS	7.93084e-08	7.93084e-08
Gammaproteobacteria	7.93084e-08	7.93084e-08
Verrucomicrobiaceae	7.93084e-08	7.93084e-08
Zixibacteria	7.93084e-08	7.93084e-08

## Sheet: Genus level
TABLE S2_3. Taxa relative abundance at genus level results with 16S rRNA sequencing in SILVA 138 database
Taxa	mean	SE
Prevotella	0.22018	0.00638858
unclassified_Lachnospiraceae	0.0503786	0.0016596
Rikenellaceae_RC9_gut_group	0.0448399	0.000830837
NK4A214_group	0.0421431	0.000721275
Christensenellaceae_R-7_group	0.0395517	0.000887924
Ruminococcus	0.0365197	0.000976114
Succinivibrionaceae_UCG-001	0.0294705	0.00306379
Clostridia_UCG-014	0.02945	0.000597567
F082	0.0270839	0.000621213
Succinivibrionaceae_UCG-002	0.0268975	0.00156655
Lachnospiraceae_NK3A20_group	0.0232137	0.000866636
unclassified_Prevotellaceae	0.022654	0.000830126
RF39	0.0183102	0.000481011
unclassified_Oscillospirales	0.0172413	0.000705262
Butyrivibrio	0.0141682	0.000337384
unclassified_Ruminococcaceae	0.0137163	0.000389107
Treponema	0.0124656	0.000360388
Prevotellaceae_UCG-003	0.0116754	0.000286556
[Eubacterium]_ruminantium_group	0.0105913	0.000285838
Acetitomaculum	0.0104701	0.000618858
Saccharofermentans	0.00989347	0.000201921
unclassified_Lachnospiraceae	0.00944861	0.000457206
unclassified_Oscillospiraceae	0.00944638	0.000333189
Muribaculaceae	0.00936192	0.000532533
Bacteroidales_RF16_group	0.00884355	0.000233585
[Eubacterium]_coprostanoligenes_group	0.00875442	0.000198198
UCG-005	0.00704613	0.000169991
unclassified_Clostridia	0.00695539	0.00012526
Candidatus_Saccharimonas	0.00648452	0.000171289
unclassified_Bacteroidales	0.00632515	0.000227602
Prevotellaceae_UCG-001	0.00630396	0.000176911
Fibrobacter	0.00617151	0.000264434
Pseudobutyrivibrio	0.00601239	0.000174209
Succiniclasticum	0.0059951	0.000212028
Absconditabacteriales_(SR1)	0.00551507	0.000251529
Paraprevotella	0.00503204	0.000483938
p-251-o5	0.00488011	0.000200425
Carnobacterium	0.00438863	0.00111428
[Ruminococcus]_gauvreauii_group	0.00429119	0.000219328
Shuttleworthia	0.0037793	0.000442972
UCG-010	0.00375006	0.000101563
[Eubacterium]_hallii_group	0.0037303	0.000126154
Family_XIII_AD3011_group	0.00370937	6.38001e-05
Barnesiella	0.0037066	0.000147248
Anaeroplasma	0.00350382	0.000100674
Olsenella	0.0033251	0.000253255
Mogibacterium	0.00318515	0.000243151
UCG-004	0.00315177	7.94418e-05
UCG-001	0.003103	0.00012982
Lactobacillus	0.00310177	0.000522365
unclassified_Succinivibrionaceae	0.00301176	0.000125269
Lachnospiraceae_AC2044_group	0.00300724	6.80996e-05
[Eubacterium]_ventriosum_group	0.00289029	0.000117322
unclassified_Bacteroidia	0.00281793	0.000135229
Erysipelotrichaceae_UCG-002	0.00237323	0.000507275
Oribacterium	0.00226929	7.44781e-05
Weissella	0.00223487	0.000389976
Prevotellaceae_NK3B31_group	0.00220948	7.48064e-05
Gastranaerophilales	0.00216198	8.94853e-05
Lachnospira	0.00215594	6.99889e-05
UCG-002	0.00211515	4.53809e-05
unclassified_ Bacteria	0.00206688	7.06399e-05
Bacteroidales_BS11_gut_group	0.00206629	0.000105405
Colidextribacter	0.00204757	7.12559e-05
CAG-352	0.00202809	0.000103942
Oscillospirales	0.00198181	9.61293e-05
[Eubacterium]_xylanophilum_group	0.00197217	6.87059e-05
Lachnospiraceae_ND3007_group	0.00188211	5.73651e-05
unclassified_Synergistaceae	0.0018799	7.96885e-05
Prevotellaceae_Ga6A1_group	0.00184683	5.73591e-05
Ruminococcaceae	0.0018439	5.67329e-05
Lachnospiraceae_NK4A136_group	0.00180704	5.39732e-05
Coprococcus	0.00176099	5.92317e-05
Lachnobacterium	0.00174729	7.45718e-05
Selenomonas	0.00173908	6.5096e-05
Anaerovorax	0.00173135	4.94939e-05
Succinivibrio	0.00172012	8.23192e-05
unclassified_Anaerovoracaceae	0.00166223	2.9406e-05
Incertae_Sedis	0.00166185	7.12796e-05
Prevotellaceae_YAB2003_group	0.00162279	6.31563e-05
unclassified_Rhodospirillales	0.00147718	7.98591e-05
Defluviitaleaceae_UCG-011	0.00143494	3.51363e-05
unclassified_Erysipelotrichaceae	0.00142718	3.75826e-05
FD2005	0.00139058	3.96625e-05
Leuconostoc	0.00128347	0.000376893
Bifidobacterium	0.00127191	0.000148529
Lachnoclostridium	0.00126414	4.31651e-05
unclassified_Bacteroidales	0.00120794	2.45681e-05
unclassified_Firmicutes	0.0012038	4.86471e-05
Lachnospiraceae_XPB1014_group	0.00119954	3.36635e-05
[Anaerorhabdus]_furcosa_group	0.00118542	2.97607e-05
Monoglobus	0.00116368	3.67221e-05
Agathobacter	0.00112512	4.58714e-05
Ruminobacter	0.00111445	5.01706e-05
[Eubacterium]_nodatum_group	0.00111028	3.39092e-05
unclassified_Prevotellaceae	0.00104801	6.81548e-05
Lachnospiraceae_UCG-001	0.00103628	5.24171e-05
Erysipelotrichaceae_UCG-009	0.00101462	9.84756e-05
Atopobium	0.00101313	8.90996e-05
Anaerovibrio	0.00100811	3.32939e-05
Tyzzerella	0.000957997	3.62119e-05
Bradymonadales	0.00095553	5.11381e-05
Stomatobaculum	0.000922492	3.79484e-05
Psychrobacter	0.000922238	0.000599786
Erysipelotrichaceae_UCG-008	0.000902065	3.42187e-05
Blautia	0.000865267	2.52531e-05
unclassified_Ruminococcaceae	0.00083921	0.000130834
Syntrophococcus	0.000838751	7.76613e-05
U29-B03	0.00081767	1.88596e-05
Schwartzia	0.000789613	3.3849e-05
Lachnospiraceae_UCG-008	0.000784926	1.61929e-05
Flexilinea	0.000764122	7.03192e-05
Bacillus	0.000742573	0.000532641
Solobacterium	0.000734545	2.43925e-05
[Eubacterium]_eligens_group	0.000726893	6.22568e-05
Marvinbryantia	0.000718117	6.883e-05
Desulfovibrio	0.000690193	1.88278e-05
DNF00809	0.000684146	4.94395e-05
unclassified_Erysipelotrichaceae	0.000683364	2.44534e-05
Mitochondria	0.000675124	4.26631e-05
Veillonellaceae_UCG-001	0.000638526	2.4171e-05
Howardella	0.00060876	3.14142e-05
Lachnospiraceae	0.00057394	2.271e-05
Bacteroidales_UCG-001	0.000522068	2.27462e-05
unclassified_Acholeplasmataceae	0.000519798	2.19997e-05
unclassified_Erysipelatoclostridiaceae	0.000494212	2.10592e-05
Succinimonas	0.000490207	2.25829e-05
Prevotellaceae	0.000474128	1.4498e-05
p-1088-a5_gut_group	0.000471221	4.60678e-05
Dickeya	0.000468081	3.99303e-05
Pseudoramibacter	0.000462594	4.91651e-05
Lachnospiraceae_UCG-006	0.000454835	1.33845e-05
Bacteroides	0.000445394	1.8712e-05
Lachnospiraceae_UCG-009	0.000439471	2.41305e-05
Lachnospiraceae_NC2004_group	0.00042984	2.05155e-05
Sharpea	0.00042787	4.2953e-05
Prevotellaceae_UCG-004	0.000419659	2.04952e-05
unclassified_Eggerthellaceae	0.000416371	1.4337e-05
unclassified_Muribaculaceae	0.00039565	1.86106e-05
SP3-e08	0.000394838	5.51131e-05
Lachnospiraceae_UCG-002	0.00036819	1.21196e-05
Acetobacter	0.000367852	7.58033e-05
unclassified_Ethanoligenenaceae	0.000351743	1.97007e-05
Ruminiclostridium	0.000350913	1.18704e-05
WCHB1-41	0.000345321	3.57957e-05
[Clostridium]_methylpentosum_group	0.000325223	2.2461e-05
Rhodococcus	0.000317213	5.45344e-05
unclassified_Atopobiaceae	0.000313197	1.13289e-05
Anaerosporobacter	0.000312606	2.30593e-05
probable_genus_10	0.000289369	1.23452e-05
UCG-009	0.000283235	1.7382e-05
Kandleria	0.000274054	5.61285e-05
unclassified_Paracaedibacteraceae	0.000255025	2.0463e-05
Pyramidobacter	0.000254912	9.55524e-06
Chloroplast	0.000254511	1.12287e-05
Clostridia_vadinBB60_group	0.000253806	9.3501e-06
Termite_Treponema_cluster	0.000248427	1.22573e-05
Elusimicrobium	0.000246156	1.16105e-05
Family_XIII_UCG-001	0.000244046	7.94452e-06
unclassified_Christensenellaceae	0.000239137	5.49896e-06
Desulfobulbus	0.000231173	9.62377e-06
unclassified_Selenomonadaceae	0.000220524	1.97476e-05
unclassified_Rikenellaceae	0.00021976	1.41661e-05
Lachnospiraceae_FCS020_group	0.000214198	6.99925e-06
Mycoplasma	0.000211985	1.26434e-05
unclassified_Gammaproteobacteria	0.000205892	8.71444e-06
unclassified_Oscillospiraceae	0.000199964	1.43896e-05
Anaerostipes	0.000197458	1.01911e-05
Lachnospiraceae_FE2018_group	0.000183228	7.18297e-06
unclassified_Coriobacteriales	0.000177313	1.36313e-05
Roseburia	0.000177312	1.87609e-05
V9D2013_group	0.000176369	1.74981e-05
Clostridium_sensu_stricto_1	0.000174753	6.68814e-05
[Eubacterium]_cellulosolvens_group	0.000174483	6.20539e-06
unclassified_Hungateiclostridiaceae	0.000172222	6.26275e-06
Sporobacter	0.000171815	8.82031e-06
UCG-012	0.000170015	1.30265e-05
Paenibacillus	0.000167091	0.000141525
Izemoplasmatales	0.000164521	6.47446e-06
possible_genus_Sk018	0.000160728	7.21937e-06
unclassified_Rickettsiales	0.000159069	8.33783e-06
Endomicrobium	0.000156494	9.77305e-06
Anaerobiospirillum	0.000154757	1.01636e-05
Eubacterium	0.00014983	6.79619e-06
Lactococcus	0.000140467	4.17611e-05
Enterorhabdus	0.000139542	6.13221e-06
Amnipila	0.000129058	4.85393e-06
unclassified_Bacilli	0.000128493	7.30444e-06
Ureibacillus	0.000127637	5.12554e-05
Moryella	0.000123388	5.82464e-06
UCG-011	0.000118663	1.1093e-05
unclassified_Christensenellaceae	0.00011801	5.34406e-06
Enterococcus	0.000116097	3.23217e-05
Brochothrix	0.00011448	5.36059e-05
unclassified_Marinilabiliaceae	0.000114281	8.09531e-06
Candidatus_Soleaferrea	0.000111888	8.15285e-06
Lysinibacillus	0.000110197	8.63975e-05
Catonella	0.000108697	7.32617e-06
Aneurinibacillus	0.000107367	7.74734e-05
Dialister	0.000106286	2.91623e-05
Mailhella	0.000102762	4.6309e-06
unclassified_Oscillospirales	0.000101772	4.87382e-06
[Eubacterium]_brachy_group	0.000101662	4.17384e-06
unclassified_Coriobacteriales	0.00010094	3.95505e-06
Turicibacter	9.91392e-05	8.03077e-05
Alloprevotella	9.83096e-05	4.07619e-06
Acinetobacter	9.73739e-05	2.14708e-05
Sphaerochaeta	9.30429e-05	9.87428e-06
Streptococcus	8.88578e-05	1.19075e-05
unclassified_Spirochaetaceae	8.56615e-05	7.49305e-06
Romboutsia	8.50326e-05	6.9859e-05
unclassified_Erysipelotrichales	8.46311e-05	4.90718e-06
Asteroleplasma	8.38989e-05	9.65615e-06
unclassified_Alphaproteobacteria	8.3898e-05	6.03128e-06
Catenisphaera	8.35663e-05	1.30752e-05
Pirellula	8.32583e-05	9.63509e-06
Intestinimonas	8.07999e-05	4.17339e-06
Ralstonia	7.9784e-05	3.34968e-05
Brevibacillus	7.91123e-05	4.5542e-05
unclassified_Comamonadaceae	7.77367e-05	1.77831e-05
Anaerofustis	7.49875e-05	2.91296e-06
unclassified_Succinivibrionaceae	7.18906e-05	1.71777e-05
Lachnospiraceae_UCG-010	7.14561e-05	3.25205e-06
Pseudoclavibacter	7.13728e-05	2.06973e-05
Sutterella	7.11154e-05	3.71038e-06
Rummeliibacillus	6.93659e-05	5.49922e-05
[Eubacterium]_oxidoreducens_group	6.26542e-05	3.89352e-06
Pantoea	6.12745e-05	2.74251e-05
unclassified_Lachnospirales	6.00357e-05	3.3838e-06
MVP-15	5.9953e-05	4.47546e-06
Izemoplasmataceae	5.8873e-05	3.24072e-06
Papillibacter	5.52795e-05	1.0654e-05
CPla-4_termite_group	5.39515e-05	9.21468e-06
Paeniclostridium	5.29706e-05	4.29006e-05
unclassified_Coriobacteriales_Incertae_Sedis	5.19305e-05	4.4743e-06
unclassified_Flavobacteriaceae	5.00452e-05	8.64369e-06
unclassified_Clostridia	5.00213e-05	2.86128e-06
unclassified_Proteobacteria	4.97285e-05	6.87737e-06
unclassified_Saccharimonadaceae	4.94415e-05	3.34982e-06
unclassified_Peptostreptococcales-Tissierellales	4.70711e-05	2.56918e-06
unclassified_Sphingobacteriaceae	4.48624e-05	4.30214e-06
[Eubacterium]_fissicatena_group	4.47024e-05	3.05928e-06
Sediminispirochaeta	4.44078e-05	3.03727e-06
Suttonella	4.41648e-05	3.28843e-06
Pseudoscardovia	4.32916e-05	1.00396e-05
Comamonas	4.2782e-05	8.49189e-06
Lachnospiraceae_NK4B4_group	4.21128e-05	2.80169e-06
Erysipelatoclostridium	3.99461e-05	3.12487e-06
EMP-G18	3.9654e-05	2.64145e-06
unclassified_Puniceicoccaceae	3.9234e-05	4.35487e-06
unclassified_Weeksellaceae	3.8915e-05	8.01792e-06
[Bacteroides]_pectinophilus_group	3.84426e-05	4.49017e-06
Slackia	3.82294e-05	2.52837e-06
WPS-2	3.78785e-05	2.62089e-06
Paeniglutamicibacter	3.65364e-05	1.69331e-05
Staphylococcus	3.53352e-05	6.36845e-06
unclassified_Flavobacteriales	3.48451e-05	9.17462e-06
Pseudomonas	3.37503e-05	1.29497e-05
Desemzia	3.16625e-05	1.50009e-05
Oscillibacter	3.06303e-05	2.76552e-06
Empedobacter	2.97433e-05	8.27782e-06
Hydrogenoanaerobacterium	2.88888e-05	1.97173e-06
Selenomonadaceae	2.81573e-05	4.18186e-06
Sporomusa	2.81555e-05	2.77575e-05
[Eubacterium]_saphenum_group	2.7323e-05	2.8078e-06
unclassified_Enterobacteriaceae	2.67738e-05	7.11281e-06
unclassified_Actinomycetaceae	2.66563e-05	3.26854e-06
Marinilabilia	2.61e-05	2.36536e-06
Sellimonas	2.56063e-05	2.51738e-06
unclassified_Hungateiclostridiaceae	2.48706e-05	3.34665e-06
unclassified_Pasteurellaceae	2.43176e-05	4.62279e-06
Trichococcus	2.42289e-05	1.11128e-05
Sphingobacterium	2.41866e-05	6.05511e-06
M2PB4-65_termite_group	2.36161e-05	1.9469e-06
Thermoactinomyces	2.32768e-05	1.83016e-05
unclassified_Planococcaceae	2.31532e-05	1.15761e-05
Allisonella	2.27608e-05	2.95277e-06
SN8	2.24518e-05	5.33656e-06
Tuzzerella	2.22762e-05	1.7806e-06
Brevundimonas	2.21646e-05	5.28283e-06
Pediococcus	2.18204e-05	5.9484e-06
Aeriscardovia	2.11738e-05	5.57264e-06
unclassified_Eggerthellaceae	2.10296e-05	2.30122e-06
unclassified_Peptococcaceae	2.07559e-05	2.93861e-06
Bacteroidetes_BD2-2	2.03403e-05	2.06926e-06
Corynebacterium	2.01874e-05	3.18771e-06
unclassified_Selenomonadaceae	2.01362e-05	4.32705e-06
Raoultibacter	2.00234e-05	1.69448e-06
CHKCI002	1.98585e-05	1.6152e-06
unclassified_Izemoplasmatales	1.9572e-05	1.54098e-06
Burkholderia-Caballeronia-Paraburkholderia	1.93546e-05	9.81892e-06
unclassified_Enterobacterales	1.93236e-05	2.44538e-06
unclassified_Peptostreptococcaceae	1.89543e-05	2.21697e-06
Kurthia	1.8949e-05	6.52168e-06
Dietzia	1.87716e-05	6.70595e-06
Allorhizobium-Neorhizobium-Pararhizobium-Rhizobium	1.84236e-05	3.85396e-06
Denitrobacterium	1.80042e-05	2.30271e-06
vadinBE97	1.76436e-05	2.71029e-06
unclassified_Atopobiaceae	1.7404e-05	1.30222e-06
unclassified_Saccharimonadales	1.6608e-05	1.92409e-06
Terribacillus	1.65041e-05	1.48837e-05
Anaerocolumna	1.63375e-05	1.63375e-05
Caproiciproducens	1.51824e-05	7.91373e-06
Fretibacterium	1.51618e-05	1.96329e-06
JGI_0000069-P22	1.51429e-05	1.39775e-06
unclassified_Marinifilaceae	1.45666e-05	1.55229e-06
unclassified_Bacillales	1.40351e-05	6.51902e-06
Terrisporobacter	1.39719e-05	2.13711e-06
Syntrophomonas	1.38041e-05	1.31061e-06
Atopobiaceae	1.37e-05	3.72783e-06
Clostridioides	1.36384e-05	1.23746e-05
Stenotrophomonas	1.2443e-05	3.79763e-06
Microbacterium	1.22854e-05	3.18769e-06
Curtobacterium	1.2265e-05	2.82108e-06
unclassified_Micrococcaceae	1.19571e-05	4.89222e-06
Desulfomicrobium	1.19547e-05	1.37199e-06
hoa5-07d05_gut_group	1.1447e-05	1.13058e-06
Oscillospiraceae	1.06387e-05	1.36661e-06
Acetatifactor	1.02949e-05	1.27068e-06
unclassified_Rhizobiales	1.02062e-05	1.41285e-06
hgcI_clade	1.01536e-05	2.30146e-06
Devosia	1.00577e-05	2.93741e-06
unclassified_Vicinamibacterales	9.82047e-06	9.63635e-06
NED5E9	9.76929e-06	1.45237e-06
unclassified_Coriobacteriia	9.33864e-06	1.17149e-06
Escherichia-Shigella	9.31486e-06	2.21717e-06
Thermobacillus	9.14286e-06	8.52759e-06
Cyanobium_PCC-6307	9.12389e-06	3.10876e-06
Arthrobacter	8.75013e-06	2.54617e-06
Pectinatus	8.68432e-06	8.65791e-07
unclassified_Erysipelatoclostridiaceae	8.6493e-06	8.66261e-07
unclassified_Veillonellaceae	8.64862e-06	1.58646e-06
Moraxella	8.46107e-06	3.19489e-06
Gluconobacter	8.37144e-06	2.3962e-06
unclassified_Clostridiaceae	8.23925e-06	5.07231e-06
unclassified_Opitutales	8.22069e-06	1.21348e-06
UCG-007	8.03446e-06	1.885e-06
unclassified_Rhizobiaceae	7.89948e-06	1.88758e-06
unclassified_Xanthomonadaceae	7.82958e-06	2.21904e-06
Hydrogenispora	7.78143e-06	6.41253e-06
unclassified_Rhodocyclaceae	7.72474e-06	1.10335e-06
CL500-29_marine_group	7.70429e-06	1.73788e-06
M2PT2-76_termite_group	7.68595e-06	1.54796e-06
unclassified_Erysipelotrichales	7.67114e-06	8.58932e-07
unclassified_Clostridia	7.50195e-06	1.27536e-06
SAR324_clade(Marine_group_B)	7.46562e-06	2.02795e-06
unclassified_Rhodobacteraceae	7.2144e-06	1.87036e-06
unclassified_Weeksellaceae	7.17965e-06	1.91444e-06
Vicinamibacteraceae	7.01879e-06	7.01879e-06
Cutibacterium	6.82649e-06	5.84603e-06
Coriobacteriales	6.74144e-06	8.61546e-07
Clostridium_sensu_stricto_13	6.69878e-06	2.54743e-06
Clostridium_sensu_stricto_3	6.63254e-06	5.75496e-06
unclassified_Verrucomicrobiae	6.17896e-06	9.66508e-07
Kocuria	6.09179e-06	1.85524e-06
Bordetella	5.99555e-06	2.01627e-06
Faecalibacterium	5.96678e-06	1.24953e-06
Megasphaera	5.93916e-06	9.37639e-07
Flavobacterium	5.88425e-06	1.81015e-06
Tumebacillus	5.7182e-06	5.39424e-06
unclassified_Defluviitaleaceae	5.4143e-06	7.45425e-07
Ochrobactrum	5.31103e-06	1.17085e-06
GCA-900066575	5.26051e-06	9.5181e-07
Lineage_IV	5.24428e-06	1.05346e-06
unclassified_Barnesiellaceae	5.2412e-06	1.19907e-06
Clostridium_sensu_stricto_10	5.23435e-06	5.23435e-06
unclassified_Gemmatimonadaceae	5.15459e-06	5.07613e-06
Glutamicibacter	5.10039e-06	2.89694e-06
Methylobacterium-Methylorubrum	4.98845e-06	2.1303e-06
Leucobacter	4.9286e-06	1.38425e-06
unclassified_Neisseriaceae	4.91029e-06	9.65536e-07
unclassified_Desulfobulbaceae	4.89639e-06	1.00551e-06
Nocardiopsis	4.89404e-06	1.01952e-06
Cohnella	4.87747e-06	4.87747e-06
Neisseria	4.80881e-06	1.14688e-06
p-2534-18B5_gut_group	4.80553e-06	7.95987e-07
Aeribacillus	4.7585e-06	4.7585e-06
unclassified_Bacillaceae	4.75448e-06	4.56383e-06
unclassified_Armatimonadota	4.69177e-06	1.01567e-06
Alkanindiges	4.63256e-06	1.38299e-06
Psychrobacillus	4.57441e-06	2.56381e-06
Acidaminococcus	4.56358e-06	6.76103e-07
Novosphingobium	4.46837e-06	1.74186e-06
unclassified_Oligoflexales	4.45994e-06	8.18171e-07
67-14	4.31963e-06	4.01654e-06
Sphingomonas	4.231e-06	1.51702e-06
Paracoccus	4.22256e-06	1.3837e-06
Coxiella	4.13022e-06	7.14027e-07
Actinobacillus	4.05478e-06	1.02696e-06
Exiguobacterium	3.81047e-06	1.96544e-06
Alysiella	3.75008e-06	2.17532e-06
unclassified_Microbacteriaceae	3.6633e-06	1.29167e-06
Clostridium_sensu_stricto_8	3.64764e-06	3.02674e-06
Microvirga	3.60659e-06	1.27219e-06
Gaiella	3.56888e-06	3.56888e-06
Dysgonomonas	3.5554e-06	1.2608e-06
Alkaliphilus	3.48957e-06	3.48957e-06
Gracilibacillus	3.44991e-06	3.44991e-06
Fusobacterium	3.35719e-06	8.18776e-07
Erysipelotrichaceae_UCG-006	3.32403e-06	1.0326e-06
Clostridium_sensu_stricto_7	3.29843e-06	2.36335e-06
Luteimonas	3.25394e-06	7.1044e-07
Gracilibacter	3.18893e-06	7.09896e-07
Rokubacteriales	3.17234e-06	3.17234e-06
Jeotgalibaca	3.12063e-06	3.12063e-06
unclassified_Peptostreptococcaceae	3.10451e-06	7.74707e-07
Falsochrobactrum	3.0371e-06	8.88824e-07
Nocardioides	3.0206e-06	1.59517e-06
Pseudoxanthomonas	2.99527e-06	8.24438e-07
unclassified_Yersiniaceae	2.99288e-06	1.17722e-06
unclassified_Bifidobacteriaceae	2.98391e-06	2.06835e-06
Brachybacterium	2.97419e-06	1.27731e-06
Ruminofilibacter	2.89558e-06	2.89558e-06
Chelatococcus	2.88897e-06	6.88241e-07
unclassified_Coriobacteriaceae	2.8792e-06	5.02537e-07
Afipia	2.87537e-06	7.21272e-07
Actinomyces	2.84596e-06	7.4739e-07
Campylobacter	2.80301e-06	5.1128e-07
Saccharopolyspora	2.77095e-06	7.39763e-07
Clostridium_sensu_stricto_5	2.73614e-06	2.73614e-06
bacteriap25	2.73614e-06	2.73614e-06
UCG-003	2.66687e-06	4.72912e-07
Clostridium_sensu_stricto_18	2.64722e-06	1.63257e-06
JG30-KF-CM45	2.58379e-06	2.19367e-06
RB41	2.45856e-06	2.45856e-06
Chryseobacterium	2.43295e-06	9.19944e-07
MB-A2-108	2.3396e-06	2.3396e-06
unclassified_Roseiflexaceae	2.3396e-06	2.3396e-06
Clostridium_sensu_stricto_12	2.3396e-06	2.3396e-06
Janthinobacterium	2.33411e-06	9.94164e-07
Cellulosimicrobium	2.31259e-06	5.74642e-07
Brevibacterium	2.30074e-06	8.68359e-07
Dongia	2.29994e-06	2.29994e-06
Phoenicibacter	2.27093e-06	5.58539e-07
DEV114	2.23443e-06	1.30206e-06
Latescibacterota	2.22063e-06	2.22063e-06
Nocardia	2.19681e-06	1.41199e-06
Sanguibacter	2.19387e-06	7.45971e-07
Clostridium_sensu_stricto_9	2.18098e-06	2.18098e-06
TM7a	2.17164e-06	1.04037e-06
Rothia	2.16861e-06	6.77504e-07
unclassified_Bacillaceae	2.10167e-06	2.10167e-06
MND1	2.10167e-06	2.10167e-06
Aliihoeflea	2.09089e-06	8.98706e-07
Subgroup_10	2.02236e-06	2.02236e-06
Chelativorans	2.01863e-06	6.51427e-07
Thermobifida	1.975e-06	4.74536e-07
Sporanaerobacter	1.92506e-06	8.86257e-07
Cellulosilyticum	1.9034e-06	1.9034e-06
unclassified_Xanthobacteraceae	1.9034e-06	1.9034e-06
2021-11-24	1.8789e-06	1.67851e-06
Methylocystis	1.82633e-06	4.74521e-07
Streptomyces	1.82155e-06	1.49361e-06
Rhodoluna	1.80537e-06	1.243e-06
unclassified_Anaerolineaceae	1.79625e-06	1.50276e-06
Tissierella	1.76255e-06	1.13998e-06
Oceanobacillus	1.74478e-06	1.74478e-06
Clostridium_sensu_stricto_11	1.74478e-06	1.74478e-06
Aerococcus	1.7344e-06	6.95549e-07
KD4-96	1.70513e-06	1.70513e-06
Incertae_Sedis	1.67973e-06	5.55124e-07
unclassified_Gaiellales	1.67429e-06	1.25722e-06
S085	1.66548e-06	1.66548e-06
Nitrospira	1.66548e-06	1.66548e-06
Lawsonella	1.64284e-06	1.64284e-06
Saccharibacillus	1.63591e-06	1.02805e-06
Oscillospira	1.62599e-06	3.76554e-07
unclassified_Methylacidiphilaceae	1.61532e-06	6.95719e-07
Subgroup_17	1.58617e-06	1.58617e-06
Mesorhizobium	1.52762e-06	1.35963e-06
Caulobacter	1.52237e-06	1.13712e-06
Pedosphaeraceae	1.50686e-06	1.50686e-06
Tepidimicrobium	1.47513e-06	8.18381e-07
Herbinix	1.46721e-06	1.46721e-06
Dubosiella	1.37916e-06	8.94768e-07
Propionibacterium	1.35993e-06	3.90836e-07
Bdellovibrio	1.35961e-06	7.50955e-07
Mannheimia	1.35512e-06	3.52472e-07
Cloacibacterium	1.34143e-06	6.82629e-07
Aurantimicrobium	1.34009e-06	4.87807e-07
unclassified_Desulfitobacteriales	1.32402e-06	1.32402e-06
Massilia	1.26649e-06	9.14966e-07
unclassified_Neisseriaceae	1.24882e-06	6.50431e-07
unclassified_Gemmataceae	1.19316e-06	1.11317e-06
Gemmata	1.18963e-06	1.18963e-06
SBR1031	1.18878e-06	1.01028e-06
Symbiobacterium	1.165e-06	5.01962e-07
Cellvibrio	1.15668e-06	3.67625e-07
Haliangium	1.14997e-06	1.14997e-06
WD2101_soil_group	1.14997e-06	1.14997e-06
TRA3-20	1.14997e-06	1.14997e-06
Clade_III	1.13614e-06	3.18894e-07
Blvii28_wastewater-sludge_group	1.12393e-06	3.5264e-07
A4b	1.11032e-06	1.11032e-06
unclassified_Azospirillales	1.11032e-06	1.11032e-06
unclassified_Desulfovibrionaceae	1.10087e-06	3.32455e-07
PeH15	1.09615e-06	7.75002e-07
Aeromonas	1.07099e-06	3.85526e-07
Pedomicrobium	1.07066e-06	1.07066e-06
unclassified_Methyloligellaceae	1.07066e-06	1.07066e-06
Steroidobacter	1.07066e-06	1.07066e-06
Sedimentibacter	1.05632e-06	8.34934e-07
Gordonia	1.0536e-06	5.65883e-07
PeM15	1.03677e-06	5.33818e-07
Subgroup_7	1.03101e-06	1.03101e-06
Gemella	1.01132e-06	3.42699e-07
Vicinamibacter	9.91355e-07	9.91355e-07
Micromonospora	9.91355e-07	9.91355e-07
Sh765B-TzT-35	9.91355e-07	9.91355e-07
unclassified_Ardenticatenales	9.51701e-07	9.51701e-07
unclassified_Veillonellales-Selenomonadales	9.51701e-07	9.51701e-07
WX65	9.51701e-07	9.51701e-07
Acidibacter	9.13273e-07	7.69764e-07
unclassified_Paenibacillaceae	9.12046e-07	9.12046e-07
Candidatus_Xiphinematobacter	9.12046e-07	9.12046e-07
SC-I-84	8.99798e-07	7.99937e-07
Sphingopyxis	8.844e-07	4.60632e-07
Caviibacter	8.77246e-07	3.42736e-07
Solirubrobacter	8.72392e-07	8.72392e-07
unclassified_Aerococcaceae	8.71296e-07	4.38627e-07
unclassified_Puniceicoccaceae	8.55468e-07	2.60527e-07
IMCC26256	8.32738e-07	8.32738e-07
Ilumatobacter	8.32738e-07	8.32738e-07
Bradyrhizobium	8.32738e-07	8.32738e-07
Ramlibacter	8.32738e-07	8.32738e-07
Rs-H88_termite_group	8.18438e-07	2.57556e-07
Neoscardovia	8.1582e-07	2.94822e-07
Mycobacterium	8.06621e-07	6.56946e-07
Pleomorphomonas	8.04942e-07	5.62129e-07
Alsobacter	8.02919e-07	3.12111e-07
unclassified_Burkholderiales	8.0118e-07	2.51497e-07
unclassified_Intrasporangiaceae	7.93084e-07	7.93084e-07
Agromyces	7.93084e-07	7.93084e-07
Marmoricola	7.93084e-07	7.93084e-07
TK10	7.93084e-07	7.93084e-07
Virgibacillus	7.93084e-07	7.93084e-07
Pseudoclostridium	7.93084e-07	7.93084e-07
Candidatus_Adlerbacteria	7.93084e-07	7.93084e-07
Pir4_lineage	7.93084e-07	7.93084e-07
Chujaibacter	7.93084e-07	7.93084e-07
Amaricoccus	7.86996e-07	6.52132e-07
unclassified_Sphingomonadaceae	7.8316e-07	5.7746e-07
unclassified_Chitinophagaceae	7.73251e-07	6.81098e-07
Bosea	7.57103e-07	4.05499e-07
unclassified_Pseudonocardiaceae	7.5343e-07	7.5343e-07
Citrifermentans	7.5343e-07	7.5343e-07
unclassified_Alphaproteobacteria	7.5343e-07	7.5343e-07
unclassified_Tannerellaceae	7.1553e-07	2.3863e-07
Pseudolabrys	7.13775e-07	7.13775e-07
Myxococcus	7.01375e-07	6.03991e-07
Saccharomonospora	6.84842e-07	2.81043e-07
unclassified_Veillonellaceae	6.74171e-07	2.57141e-07
Sediminibacterium	6.74121e-07	6.74121e-07
Fontibacillus	6.74121e-07	6.74121e-07
Reyranella	6.74121e-07	6.74121e-07
PLTA13	6.74121e-07	6.74121e-07
Alistipes	6.54993e-07	3.5472e-07
Erysipelotrichaceae_UCG-007	6.51956e-07	5.39417e-07
Saccharimonadales	6.49002e-07	3.05253e-07
Iamia	6.35921e-07	5.0163e-07
unclassified_Desulfuromonadia	6.34467e-07	6.34467e-07
Legionella	6.34075e-07	5.28644e-07
Tepidibacter	6.23991e-07	6.23991e-07
Nordella	6.20479e-07	4.9696e-07
Alishewanella	6.02585e-07	6.02585e-07
Ileibacterium	6.00133e-07	2.20518e-07
DS-100	5.94813e-07	5.94813e-07
Chryseolinea	5.94813e-07	5.94813e-07
Domibacillus	5.94813e-07	5.94813e-07
Novibacillus	5.94813e-07	5.94813e-07
Desulfitobacterium	5.94813e-07	5.94813e-07
Ensifer	5.94813e-07	5.94813e-07
unclassified_Actinomycetaceae	5.61767e-07	4.1391e-07
unclassified_Rhizobiales_Incertae_Sedis	5.56571e-07	3.2419e-07
Subgroup_25	5.55159e-07	5.55159e-07
unclassified_Caldilineaceae	5.55159e-07	5.55159e-07
Ellin6067	5.55159e-07	5.55159e-07
CCD24	5.55159e-07	5.55159e-07
Aquabacterium	5.48948e-07	5.48948e-07
Syntrophaceticus	5.26469e-07	5.26469e-07
Lautropia	5.21361e-07	3.68338e-07
unclassified_Micromonosporaceae	5.15504e-07	5.15504e-07
unclassified_Chitinophagaceae	5.15504e-07	5.15504e-07
Salipaludibacillus	5.15504e-07	5.15504e-07
BD2-11_terrestrial_group	5.15504e-07	5.15504e-07
unclassified_Xanthobacteraceae	5.15504e-07	5.15504e-07
Caldicoprobacter	5.12052e-07	3.75635e-07
unclassified_Thermoactinomycetaceae	4.82834e-07	3.57448e-07
Halomonas	4.7895e-07	2.69306e-07
Kroppenstedtia	4.7585e-07	4.7585e-07
Hyphomicrobium	4.7585e-07	4.7585e-07
Candidatus_Udaeobacter	4.7585e-07	4.7585e-07
unclassified_Propionibacteriaceae	4.68309e-07	3.56945e-07
Sinibacillus	4.63427e-07	2.93524e-07
unclassified_Acidaminococcaceae	4.52825e-07	2.14139e-07
LD29	4.42808e-07	4.42808e-07
unclassified_Actinobacteria	4.38385e-07	3.21222e-07
Subgroup_11	4.36196e-07	4.36196e-07
Luteitalea	4.36196e-07	4.36196e-07
Flavisolibacter	4.36196e-07	4.36196e-07
Dadabacteriales	4.36196e-07	4.36196e-07
Geobacillus	4.36196e-07	4.36196e-07
Anaerospora	4.36196e-07	4.36196e-07
S0134_terrestrial_group	4.36196e-07	4.36196e-07
OM190	4.36196e-07	4.36196e-07
Anaerococcus	4.32326e-07	4.32326e-07
unclassified_Solirubrobacteraceae	4.02839e-07	1.86656e-07
Subgroup_5	3.96542e-07	3.96542e-07
Frankiales	3.96542e-07	3.96542e-07
Amycolatopsis	3.96542e-07	3.96542e-07
RBG-13-54-9	3.96542e-07	3.96542e-07
Planifilum	3.96542e-07	3.96542e-07
mle1-7	3.96542e-07	3.96542e-07
unclassified_Simkaniaceae	3.96542e-07	3.96542e-07
Porphyromonas	3.80917e-07	3.09328e-07
unclassified_Saprospiraceae	3.76709e-07	2.9449e-07
Tannerella	3.62785e-07	2.72817e-07
unclassified_Microtrichales	3.56888e-07	3.56888e-07
Halobacillus	3.56888e-07	3.56888e-07
Laceyella	3.56888e-07	3.56888e-07
Clostridium_sensu_stricto_19	3.56888e-07	3.56888e-07
Anaerostignum	3.56888e-07	3.56888e-07
unclassified_Sporomusaceae	3.56888e-07	3.56888e-07
Finegoldia	3.44013e-07	2.72625e-07
Trueperella	3.20588e-07	3.20588e-07
Caldalkalibacillus	3.18688e-07	2.25035e-07
unclassified_Microscillaceae	3.1846e-07	2.24874e-07
Candidatus_Solibacter	3.17234e-07	3.17234e-07
unclassified_Micromonosporaceae	3.17234e-07	3.17234e-07
Ohtaekwangia	3.17234e-07	3.17234e-07
unclassified_Polyangiaceae	3.17234e-07	3.17234e-07
BD7-11	3.17234e-07	3.17234e-07
SH-PL14	3.17234e-07	3.17234e-07
Sulfuritalea	3.17234e-07	3.17234e-07
RCP2-54	3.17234e-07	3.17234e-07
unclassified_Bifidobacteriaceae	3.12292e-07	3.12292e-07
Porphyrobacter	3.11995e-07	3.11995e-07
Peptostreptococcus	3.0778e-07	2.18344e-07
Delftia	3.04907e-07	3.04907e-07
Acetanaerobacterium	3.03204e-07	2.1433e-07
unclassified_Nocardiopsaceae	2.87549e-07	2.87549e-07
Acidothermus	2.84744e-07	2.16087e-07
Deinococcus	2.84736e-07	2.16084e-07
Isoptericola	2.77579e-07	2.77579e-07
Gemmatimonas	2.77579e-07	2.77579e-07
unclassified_Gemmataceae	2.77579e-07	2.77579e-07
unclassified_Pirellulaceae	2.77579e-07	2.77579e-07
Pandoraea	2.46471e-07	2.46471e-07
Pedobacter	2.45907e-07	1.83844e-07
Sphingobium	2.44694e-07	1.80257e-07
Subgroup_2	2.37925e-07	2.37925e-07
Macellibacteroides	2.37925e-07	2.37925e-07
AKYG1722	2.37925e-07	2.37925e-07
Sporolactobacillus	2.37925e-07	2.37925e-07
Shimazuella	2.37925e-07	2.37925e-07
Lutispora	2.37925e-07	2.37925e-07
Gemmatimonadaceae	2.37925e-07	2.37925e-07
Curvibacter	2.37925e-07	2.37925e-07
Candidatus_Planktoluna	2.37177e-07	2.37177e-07
Blastococcus	2.36657e-07	1.68049e-07
Leptotrichia	2.35674e-07	1.72704e-07
Victivallaceae	2.34715e-07	1.65768e-07
Candidatus_Kaiserbacteria	2.20598e-07	1.56252e-07
Peptoniphilus	2.16163e-07	2.16163e-07
unclassified_Myxococcaceae	2.14768e-07	2.14768e-07
Nitrosomonas	2.03825e-07	2.03825e-07
Subgroup_22	1.98271e-07	1.98271e-07
Glycomyces	1.98271e-07	1.98271e-07
Nonomuraea	1.98271e-07	1.98271e-07
Actinomadura	1.98271e-07	1.98271e-07
Petrimonas	1.98271e-07	1.98271e-07
env.OPS_17	1.98271e-07	1.98271e-07
0319-6G20	1.98271e-07	1.98271e-07
Litorilinea	1.98271e-07	1.98271e-07
Gitt-GS-136	1.98271e-07	1.98271e-07
P2-11E	1.98271e-07	1.98271e-07
unclassified_Desulfobacterota	1.98271e-07	1.98271e-07
NB1-j	1.98271e-07	1.98271e-07
Pla3_lineage	1.98271e-07	1.98271e-07
SWB02	1.98271e-07	1.98271e-07
KF-JG30-B3	1.98271e-07	1.98271e-07
Aquicella	1.98271e-07	1.98271e-07
Dyella	1.98271e-07	1.98271e-07
Rhodanobacter	1.98271e-07	1.98271e-07
Pseudonocardiaceae	1.97426e-07	1.97426e-07
Moheibacter	1.97426e-07	1.97426e-07
Roseomonas	1.97426e-07	1.97426e-07
unclassified_Nocardiopsaceae	1.97142e-07	1.97142e-07
unclassified_Syntrophobacterales	1.89741e-07	1.89741e-07
Parvimonas	1.84821e-07	1.31126e-07
Caenarcaniphilales	1.79389e-07	1.79389e-07
Ammoniphilus	1.77359e-07	1.77359e-07
Peptococcus	1.75208e-07	1.75208e-07
Ellin6055	1.72154e-07	1.72154e-07
Rs-M47	1.68185e-07	1.68185e-07
unclassified_Alcaligenaceae	1.66594e-07	1.17639e-07
Jatrophihabitans	1.65601e-07	1.65601e-07
unclassified_Armatimonadales	1.65601e-07	1.65601e-07
Kapabacteriales	1.6427e-07	1.6427e-07
Lentimicrobium	1.60071e-07	1.60071e-07
unclassified_Gracilibacteraceae	1.58774e-07	1.58774e-07
unclassified_Holophagaceae	1.58617e-07	1.58617e-07
Subgroup_18	1.58617e-07	1.58617e-07
Hydrotalea	1.58617e-07	1.58617e-07
Algoriphagus	1.58617e-07	1.58617e-07
Entotheonellaceae	1.58617e-07	1.58617e-07
Fonticella	1.58617e-07	1.58617e-07
unclassified_Syntrophomonadaceae	1.58617e-07	1.58617e-07
AKAU4049	1.58617e-07	1.58617e-07
Latescibacteraceae	1.58617e-07	1.58617e-07
MBNT15	1.58617e-07	1.58617e-07
Vulgatibacter	1.58617e-07	1.58617e-07
unclassified_Nannocystaceae	1.58617e-07	1.58617e-07
unclassified_Nannocystaceae	1.58617e-07	1.58617e-07
BIrii41	1.58617e-07	1.58617e-07
unclassified_Patescibacteria	1.58617e-07	1.58617e-07
Hirschia	1.58617e-07	1.58617e-07
unclassified_Micropepsaceae	1.58617e-07	1.58617e-07
unclassified_Magnetospiraceae	1.58617e-07	1.58617e-07
Candidatus_Alysiosphaera	1.58617e-07	1.58617e-07
unclassified_Beggiatoaceae	1.58617e-07	1.58617e-07
unclassified_Steroidobacteraceae	1.58617e-07	1.58617e-07
unclassified_Parachlamydiaceae	1.58617e-07	1.58617e-07
unclassified_Syntrophomonadaceae	1.52529e-07	1.52529e-07
LWQ8	1.52454e-07	1.52454e-07
Duganella	1.52454e-07	1.52454e-07
Tetrasphaera	1.4995e-07	1.4995e-07
Bergeyella	1.49656e-07	1.49656e-07
Erysipelothrix	1.43179e-07	1.43179e-07
unclassified_Xanthomonadaceae	1.40061e-07	1.40061e-07
Cerasicoccus	1.39305e-07	1.39305e-07
Granulicatella	1.38225e-07	1.38225e-07
C39	1.36948e-07	1.36948e-07
unclassified_Sutterellaceae	1.36637e-07	1.36637e-07
unclassified_Desulfobacterota	1.33941e-07	1.33941e-07
Phascolarctobacterium	1.33213e-07	1.33213e-07
unclassified_Diplorickettsiaceae	1.30862e-07	1.30862e-07
Mobiluncus	1.29698e-07	1.29698e-07
Brachymonas	1.29698e-07	1.29698e-07
Thalassospira	1.29125e-07	1.29125e-07
Aeromicrobium	1.26926e-07	1.26926e-07
unclassified_Cytophagales	1.26517e-07	1.26517e-07
Cellulomonas	1.26455e-07	1.26455e-07
Thermus	1.26125e-07	1.26125e-07
Methylophaga	1.24857e-07	1.24857e-07
PHOS-HE36	1.242e-07	1.242e-07
Arsenicicoccus	1.23066e-07	1.23066e-07
Planktothrix_NIVA-CYA_15	1.21962e-07	1.21962e-07
Bryobacter	1.18963e-07	1.18963e-07
unclassified_Acidimicrobiia	1.18963e-07	1.18963e-07
Nubsella	1.18963e-07	1.18963e-07
unclassified_Chloroflexi	1.18963e-07	1.18963e-07
C0119	1.18963e-07	1.18963e-07
Truepera	1.18963e-07	1.18963e-07
Thermoclostridium	1.18963e-07	1.18963e-07
unclassified_Butyricicoccaceae	1.18963e-07	1.18963e-07
Anaeromyxobacter	1.18963e-07	1.18963e-07
Nannocystis	1.18963e-07	1.18963e-07
unclassified_Sandaracinaceae	1.18963e-07	1.18963e-07
Candidatus_Azambacteria	1.18963e-07	1.18963e-07
Fimbriiglobus	1.18963e-07	1.18963e-07
unclassified_Planctomycetales	1.18963e-07	1.18963e-07
unclassified_Granulosicoccales	1.18963e-07	1.18963e-07
Marinobacterium	1.18963e-07	1.18963e-07
Sumerlaea	1.18963e-07	1.18963e-07
unclassified_Parachlamydiaceae	1.18963e-07	1.18963e-07
Alcaligenes	1.18361e-07	1.18361e-07
unclassified_Desulfovibrionaceae	1.17421e-07	1.17421e-07
Rarobacter	1.1707e-07	1.1707e-07
Pseudopropionibacterium	1.17059e-07	1.17059e-07
Catenibacterium	1.15132e-07	1.15132e-07
Pla4_lineage	1.15132e-07	1.15132e-07
Pusillimonas	1.05202e-07	1.05202e-07
unclassified_Fibrobacteraceae	1.04097e-07	1.04097e-07
unclassified_Patescibacteria	1.01686e-07	1.01686e-07
Bacteroidetes_vadinHA17	9.99669e-08	9.99669e-08
Solibacillus	9.95895e-08	9.95895e-08
Hungateiclostridium	9.29511e-08	9.29511e-08
Rhabdanaerobium	9.27054e-08	9.27054e-08
Azospirillum	9.10283e-08	9.10283e-08
unclassified_Rhodospirillales	8.97949e-08	8.97949e-08
Candidatus_Methylopumilus	8.91289e-08	8.91289e-08
Camelimonas	8.7416e-08	8.7416e-08
Peredibacter	8.58382e-08	8.58382e-08
unclassified_Pirellulaceae	8.55241e-08	8.55241e-08
unclassified_Arcobacteraceae	8.21569e-08	8.21569e-08
Bibersteinia	8.12556e-08	8.12556e-08
Malaciobacter	8.12282e-08	8.12282e-08
unclassified_Amoebophilaceae	8.05948e-08	8.05948e-08
Caldibacillus	8.02062e-08	8.02062e-08
Subgroup_12	7.93084e-08	7.93084e-08
0319-7L14	7.93084e-08	7.93084e-08
Mumia	7.93084e-08	7.93084e-08
Tessaracoccus	7.93084e-08	7.93084e-08
Collinsella	7.93084e-08	7.93084e-08
Galbibacter	7.93084e-08	7.93084e-08
Parapedobacter	7.93084e-08	7.93084e-08
Sericytochromatia	7.93084e-08	7.93084e-08
DTB120	7.93084e-08	7.93084e-08
Lineage_IIc	7.93084e-08	7.93084e-08
Peptostreptococcales-Tissierellales	7.93084e-08	7.93084e-08
Desulfotomaculum	7.93084e-08	7.93084e-08
Leptospirillum	7.93084e-08	7.93084e-08
Candidatus_Kuenenia	7.93084e-08	7.93084e-08
Blastopirellula	7.93084e-08	7.93084e-08
AT-s3-44	7.93084e-08	7.93084e-08
Candidatus_Hepatincola	7.93084e-08	7.93084e-08
SM2D12	7.93084e-08	7.93084e-08
B1-7BS	7.93084e-08	7.93084e-08
Gammaproteobacteria	7.93084e-08	7.93084e-08
Candidatus_Ovatusbacter	7.93084e-08	7.93084e-08
Roseimicrobium	7.93084e-08	7.93084e-08
Zixibacteria	7.93084e-08	7.93084e-08
Aequorivita	7.8047e-08	7.8047e-08

## Sheet: Species level
TABLE S2_4. Taxa relative abundance at species level results with 16S rRNA sequencing in SILVA 138 database
Taxa	mean	SE
unclassified_Prevotella	0.0822924	0.00198682
unclassified_Lachnospiraceae	0.0503786	0.0016596
unclassified_Prevotella	0.0444344	0.00389396
unclassified_Prevotella	0.0383177	0.00176947
unclassified_Succinivibrionaceae_UCG-001	0.0294703	0.00306377
unclassified_Succinivibrionaceae_UCG-002	0.026897	0.00156657
unclassified_Rikenellaceae_RC9_gut_group	0.0255627	0.000926066
unclassified_Prevotellaceae	0.022654	0.000830126
unclassified_NK4A214_group	0.0198647	0.000426429
unclassified_Ruminococcus	0.0196804	0.000556415
unclassified_Oscillospirales	0.0172413	0.000705262
bacterium_P201	0.0163767	0.000647456
Prevotella_aff.	0.0159948	0.00068788
Prevotella_ruminicola	0.0159411	0.00122965
unclassified_Clostridia_UCG-014	0.0153144	0.000318524
unclassified_Ruminococcaceae	0.0137163	0.000389107
uncultured_Christensenella	0.0127705	0.000526897
unclassified_Prevotella	0.00985301	0.000903763
unclassified_Oscillospiraceae	0.00944638	0.000333189
unclassified_NK4A214_group	0.00932768	0.000367376
unclassified_Butyrivibrio	0.00911853	0.000237826
unclassified_Lachnospiraceae_NK3A20_group	0.00854445	0.000831684
wallaby_gut	0.00812205	0.000459061
unclassified_Rikenellaceae_RC9_gut_group	0.00789119	0.000705191
unclassified_RF39	0.00709274	0.000192409
unclassified_Acetitomaculum	0.00706671	0.000652271
unclassified_Clostridia	0.00695539	0.00012526
unclassified_Christensenellaceae_R-7_group	0.00685104	0.000438814
Prevotella_bryantii	0.00673336	0.000353171
unclassified_F082	0.0064204	0.000665481
unclassified_NK4A214_group	0.00636075	0.000552346
unclassified_Bacteroidales	0.00632515	0.000227602
unclassified_Lachnospiraceae_NK3A20_group	0.00626284	0.000206708
unclassified_NK4A214_group	0.00617223	0.00024548
unclassified_Pseudobutyrivibrio	0.00590252	0.000179914
unclassified_Muribaculaceae	0.00542312	0.00059614
uncultured_Rikenella	0.00532613	0.000206852
unclassified_Bacteroidales_RF16_group	0.00530877	0.000218796
bacterium_AC2043	0.00515974	0.000156527
unclassified_Absconditabacteriales_(SR1)	0.00512351	0.000232522
unclassified_Paraprevotella	0.00503204	0.000483938
unclassified_Christensenellaceae_R-7_group	0.00503034	0.000443201
unclassified_[Eubacterium]_ruminantium_group	0.00490831	0.000132649
uncultured_Lactococcus	0.00468098	0.000183309
unclassified_p-251-o5	0.00464735	0.000193497
uncultured_Escherichia	0.00462013	0.000184196
bacterium_MB2022	0.00453113	0.000197941
unclassified_Carnobacterium	0.00438863	0.00111428
unclassified_Treponema	0.00428595	0.000132202
unclassified_Saccharofermentans	0.00421725	6.48939e-05
Ruminococcus_champanellensis	0.00412286	0.000173116
unclassified_Christensenellaceae_R-7_group	0.00388437	0.000346178
unclassified_[Ruminococcus]_gauvreauii_group	0.00375907	0.000182838
unclassified_Barnesiella	0.0037066	0.000147248
unclassified_UCG-005	0.00366437	0.000143495
unclassified_Succiniclasticum	0.00362821	0.000170852
unclassified_[Eubacterium]_coprostanoligenes_group	0.00356288	9.98436e-05
unclassified_Muribaculaceae	0.00344408	0.000141592
Clostridiales_bacterium	0.00336526	0.000127112
unclassified_Candidatus_Saccharimonas	0.00336393	0.000153055
uncultured_Bacteroidales	0.00336167	0.000131171
bacterium_P3	0.00327989	0.000140779
unclassified_Anaeroplasma	0.00326492	9.32169e-05
Alloprevotella_sp.	0.00318116	0.000155816
unclassified_[Eubacterium]_coprostanoligenes_group	0.00312309	0.000285436
unclassified_Bacteroidia	0.00281793	0.000135229
unclassified_Rikenellaceae_RC9_gut_group	0.00277057	0.000162791
Bacteroidetes_bacterium	0.00264837	0.000100656
Treponema_saccharophilum	0.00259938	0.000134452
bacterium_FB2012	0.00256684	9.63346e-05
uncultured_sludge	0.0024999	0.000103526
unclassified_UCG-001	0.00245188	0.000113388
unclassified_RF39	0.00242252	7.56806e-05
unclassified_Lachnospiraceae_NK3A20_group	0.0023788	0.000108408
Lachnospiraceae_bacterium	0.00234244	0.000109436
bacterium_MC2013	0.0023173	9.83292e-05
unclassified_UCG-010	0.00231458	8.18216e-05
unclassified_[Eubacterium]_hallii_group	0.00230107	9.77244e-05
unclassified_RF39	0.00223252	0.000207605
unclassified_Olsenella	0.00217022	0.000126306
unclassified_Candidatus_Saccharimonas	0.00215263	7.26222e-05
unclassified_Mogibacterium	0.00214974	0.000195417
unclassified_Bacteroidales_RF16_group	0.00210013	0.000218114
unclassified_Bacteria	0.00206688	7.06399e-05
unclassified_UCG-005	0.00204874	8.35977e-05
Bacteroidia_bacterium	0.00203018	0.000111991
uncultured_Prevotella	0.00201672	0.000623365
unclassified_Lactobacillus	0.00199831	0.000348832
unclassified_Lachnospiraceae_NK3A20_group	0.00199141	0.000208247
Lachnospira_multipara	0.00198692	6.47373e-05
unclassified_Oscillospirales	0.00198181	9.61293e-05
unclassified_Prevotellaceae_UCG-003	0.00196233	7.6171e-05
unclassified_Prevotellaceae_UCG-001	0.00193896	0.000188319
unclassified_Synergistaceae	0.0018722	8.01777e-05
unclassified_[Eubacterium]_ruminantium_group	0.00186096	6.92929e-05
uncultured_Bacteroidetes	0.00185978	0.000105278
unclassified_Oribacterium	0.00182065	7.12336e-05
uncultured_Lachnospiraceae	0.00181842	8.31888e-05
bacterium_YSD2010	0.00176714	6.32668e-05
bacterium_ND2018	0.00175132	5.58149e-05
unclassified_Erysipelotrichaceae_UCG-002	0.00174974	0.000505812
Lachnobacterium_bovis	0.00174729	7.45718e-05
unclassified_Prevotellaceae_UCG-003	0.00169757	5.96282e-05
bacterium_YRD2003	0.00168846	6.05181e-05
unclassified_Prevotella	0.00168029	0.000169278
uncultured_Ruminococcaceae	0.00167492	6.68288e-05
unclassified_Anaerovoracaceae	0.00166223	2.9406e-05
unclassified_Succinivibrionaceae	0.00164871	7.15105e-05
unclassified_Incertae_Sedis	0.00163199	7.25686e-05
Succinivibrio_dextrinosolvens	0.00157641	8.12825e-05
unclassified_UCG-002	0.00154312	3.69752e-05
unclassified_[Eubacterium]_xylanophilum_group	0.00153464	5.35722e-05
uncultured_Fibrobacteraceae	0.00153389	7.29974e-05
uncultured_Ruminococcaceae	0.00150429	6.84403e-05
unclassified_[Eubacterium]_ruminantium_group	0.00149275	5.50307e-05
unclassified_RF39	0.0014549	6.5184e-05
unclassified_Coprococcus	0.00140463	6.90172e-05
unclassified_Prevotellaceae_Ga6A1_group	0.00139931	6.38944e-05
unclassified_Erysipelotrichaceae	0.00139687	3.79897e-05
unclassified_F082	0.00138243	0.000140393
unclassified_Defluviitaleaceae_UCG-011	0.00137918	3.76201e-05
unclassified_Succiniclasticum	0.00136857	6.47992e-05
unclassified_Succinivibrionaceae	0.00136305	7.71725e-05
bacterium_VCD1001	0.00135898	8.21297e-05
unclassified_CAG-352	0.0013438	6.42824e-05
unclassified_Selenomonas	0.00132784	5.2186e-05
uncultured_prokaryote	0.00132717	3.68523e-05
unclassified_Clostridia_UCG-014	0.00131139	0.000122159
uncultured_Erysipelotrichaceae	0.00130624	4.10015e-05
uncultured_Lachnospiraceae	0.00129007	4.98271e-05
Lachnospiraceae_bacterium	0.00127774	0.000125694
bacterium_YRB3002	0.00127721	4.51419e-05
unclassified_Bifidobacterium	0.00126915	0.000148404
unclassified_UCG-005	0.00125785	0.000142802
bacterium_DAZ1013	0.00124963	5.12887e-05
unclassified_UCG-004	0.00122409	3.21169e-05
unclassified_Shuttleworthia	0.00120561	6.33801e-05
unclassified_Prevotellaceae_YAB2003_group	0.00120462	6.35822e-05
unclassified_Firmicutes	0.0012038	4.86471e-05
wallaby_gut	0.00119626	4.75716e-05
unclassified_Christensenellaceae_R-7_group	0.00118555	4.89404e-05
unclassified_Bacteroidales	0.00116441	2.50064e-05
unclassified_UCG-004	0.00114919	3.45417e-05
unclassified_Lachnoclostridium	0.00114461	4.49162e-05
unclassified_Colidextribacter	0.00114111	7.30771e-05
unclassified_Prevotellaceae_NK3B31_group	0.00113601	4.88909e-05
unclassified_Weissella	0.00112867	0.000207946
unclassified_Agathobacter	0.00112512	4.58714e-05
unclassified_Prevotellaceae_UCG-003	0.00110051	0.000109321
Weissella_jogaejeotgali	0.00109747	0.000255564
uncultured_prokaryote	0.00106281	4.48802e-05
Ruminococcus_bicirculans	0.00103318	4.43547e-05
unclassified_Erysipelotrichaceae_UCG-009	0.00101462	9.84756e-05
unclassified_Succiniclasticum	0.000998313	0.000134348
unclassified_Anaerovorax	0.000991664	2.49214e-05
unclassified_[Anaerorhabdus]_furcosa_group	0.000991318	2.85416e-05
unclassified_Lachnospiraceae_XPB1014_group	0.000983464	2.43117e-05
anaerobic_digester	0.000973228	4.4362e-05
unclassified_Bradymonadales	0.00095553	5.11381e-05
uncultured_Lachnospiraceae	0.000938134	0.000394726
unclassified_Anaerovibrio	0.000923167	3.10514e-05
unclassified_Stomatobaculum	0.000922492	3.79484e-05
unclassified_Monoglobus	0.000914236	3.36498e-05
bacterium_VCD3003	0.000902045	3.78936e-05
Treponema_porcinum	0.000873976	4.55257e-05
unclassified_Treponema	0.000850676	9.33036e-05
unclassified_Acetitomaculum	0.000826932	3.72323e-05
Lachnospiraceae_bacterium	0.000815152	2.61297e-05
bacterium_MD2012	0.000811455	3.84368e-05
unclassified_[Eubacterium]_coprostanoligenes_group	0.000808496	3.26889e-05
Treponema_succinifaciens	0.000808164	4.13321e-05
unclassified_Mogibacterium	0.000776035	2.71682e-05
unclassified_Bacteroidales	0.000758067	4.32841e-05
unclassified_Bacteroidales_RF16_group	0.000752171	3.73221e-05
unclassified_Leuconostoc	0.000746057	0.000242907
unclassified_RF39	0.000744314	7.48836e-05
unclassified_Atopobium	0.000737808	8.25683e-05
unclassified_F082	0.000727481	6.83595e-05
Butyrivibrio_fibrisolvens	0.000727207	7.45405e-05
bacterium_WCE3006	0.000721055	4.06541e-05
unclassified_Lachnospiraceae_NK4A136_group	0.000719217	2.48847e-05
Eubacterium_ruminantium	0.000717595	2.2138e-05
Lachnospiraceae_bacterium	0.000710157	2.35803e-05
Psychrobacter_immobilis	0.000706703	0.000503308
unclassified_[Eubacterium]_hallii_group	0.000691568	2.83134e-05
unclassified_Acetitomaculum	0.000688485	3.42286e-05
unclassified_[Eubacterium]_eligens_group	0.000687357	5.91121e-05
TM7_phylum	0.000687195	3.55256e-05
unclassified_Erysipelotrichaceae	0.000683364	2.44534e-05
unclassified_Flexilinea	0.000682305	6.45595e-05
uncultured_Lachnospiraceae	0.000670392	2.09995e-05
bacterium_V9D2002	0.000668199	2.68897e-05
unclassified_Mitochondria	0.0006665	4.27771e-05
bacterium_ic1277	0.00066369	3.09376e-05
Clostridiaceae_bacterium	0.000640242	4.22028e-05
unclassified_Gastranaerophilales	0.00063316	2.75092e-05
uncultured_Pseudobutyrivibrio	0.000625424	2.43809e-05
Firmicutes_bacterium	0.000624981	2.68579e-05
unclassified_Erysipelotrichaceae_UCG-002	0.000623482	8.68481e-05
Schwartzia_succinivorans	0.000622199	3.10014e-05
Ruminococcus_albus	0.000618639	3.8213e-05
unclassified_Colidextribacter	0.000618507	3.01907e-05
uncultured_Clostridium	0.00060395	1.93891e-05
Treponema_ruminis	0.000599988	2.7096e-05
bacterium_XPB4001	0.000591094	2.46737e-05
unclassified_[Eubacterium]_hallii_group	0.00059053	5.40852e-05
unclassified_Family_XIII_AD3011_group	0.000590319	5.53026e-05
unclassified_DNF00809	0.000578025	4.18272e-05
unclassified_Veillonellaceae_UCG-001	0.000573898	2.68777e-05
unclassified_Ruminobacter	0.000571694	2.66919e-05
bacterium_A7(2010)	0.000545856	2.87599e-05
unclassified_Ruminobacter	0.000542758	2.51595e-05
unclassified_Clostridia_UCG-014	0.000537988	5.21873e-05
unclassified_Ruminococcaceae	0.000536227	6.57361e-05
Candidatus_Gastranaerophilales	0.000535767	3.3423e-05
unclassified_UCG-010	0.000523464	2.0524e-05
unclassified_UCG-004	0.00052097	5.33495e-05
unclassified_Olsenella	0.000520267	6.84277e-05
unclassified_Acholeplasmataceae	0.000519798	2.19997e-05
Ruminococcus_flavefaciens	0.000513288	8.87501e-05
Leuconostoc_mesenteroides	0.000499071	0.000131724
unclassified_Erysipelatoclostridiaceae	0.000494212	2.10592e-05
unclassified_Desulfovibrio	0.000491441	1.89904e-05
wallaby_gut	0.000483992	2.48538e-05
unclassified_Ruminococcus	0.000482948	8.63749e-05
uncultured_Eubacteriaceae	0.000477493	1.66814e-05
unclassified_[Ruminococcus]_gauvreauii_group	0.000474186	4.53676e-05
unclassified_Prevotellaceae	0.000474128	1.4498e-05
Dickeya_phage	0.000468081	3.99303e-05
unclassified_U29-B03	0.000466428	1.96445e-05
bacterium_AB2028	0.000464416	1.91445e-05
unclassified_Clostridia_UCG-014	0.000463839	3.2677e-05
unclassified_Treponema	0.000461955	2.48296e-05
unclassified_Lachnospiraceae_UCG-001	0.000458851	2.17745e-05
unclassified_Lachnospiraceae_NK3A20_group	0.000458391	6.55466e-05
unclassified_Lachnospiraceae_UCG-006	0.000454835	1.33845e-05
unclassified_Ruminococcus	0.000454332	1.97841e-05
unclassified_Pseudoramibacter	0.000454299	4.87829e-05
unclassified_Rikenellaceae_RC9_gut_group	0.000452233	4.0214e-05
bacterium_WCE2007	0.000448962	1.18404e-05
unclassified_Prevotellaceae_Ga6A1_group	0.0004434	5.15857e-05
Lactobacillus_amylovorus	0.000437486	0.000168694
unclassified_Anaerovorax	0.00043644	1.72953e-05
unclassified_[Eubacterium]_ruminantium_group	0.000431323	2.32524e-05
unclassified_UCG-001	0.000430734	2.01368e-05
bacterium_NC2004	0.00042984	2.05155e-05
uncultured_Ruminococcaceae	0.000428506	1.65998e-05
unclassified_Bacteroidales_UCG-001	0.000424904	2.27088e-05
unclassified_[Eubacterium]_xylanophilum_group	0.000423908	1.77304e-05
unclassified_Prevotellaceae_UCG-001	0.000423214	4.5911e-05
unclassified_Treponema	0.000421742	4.62248e-05
unclassified_Bacteroides	0.000420519	1.78505e-05
unclassified_Eggerthellaceae	0.000416371	1.4337e-05
unclassified_Clostridia_UCG-014	0.000414784	8.23176e-05
unclassified_Christensenellaceae_R-7_group	0.000412804	3.98353e-05
Lactobacillus_pontis	0.000412087	9.19357e-05
unclassified_Family_XIII_AD3011_group	0.000409802	1.47976e-05
bacterium_V9D2012	0.000409373	1.40796e-05
unclassified_Prevotellaceae_UCG-001	0.000407161	1.52977e-05
unclassified_Lachnospiraceae_UCG-008	0.000405225	1.54782e-05
Prevotellaceae_bacterium	0.000404178	4.64225e-05
Eubacterium_coprostanoligenes	0.000403064	1.73487e-05
unclassified_FD2005	0.00040289	1.64324e-05
uncultured_Acetivibrio	0.000397195	1.88481e-05
unclassified_Muribaculaceae	0.000395784	1.25738e-05
unclassified_Muribaculaceae	0.00039565	1.86106e-05
unclassified_Marvinbryantia	0.000389802	3.67974e-05
Syntrophococcus_sucromutans	0.000386736	2.11929e-05
unclassified_Blautia	0.000385647	2.02004e-05
Acinetobacter_sp.	0.000382999	2.38649e-05
Ruminococcaceae_bacterium	0.000382703	1.59708e-05
unclassified_[Eubacterium]_ventriosum_group	0.00038109	1.51027e-05
unclassified_Howardella	0.000378857	3.67136e-05
uncultured_Paenibacillaceae	0.000375459	1.85904e-05
unclassified_Acetobacter	0.000367852	7.58033e-05
unclassified_Erysipelotrichaceae_UCG-008	0.000367678	1.5839e-05
unclassified_Prevotellaceae_UCG-003	0.000363522	3.36614e-05
Erysipelotrichaceae_bacterium	0.000362403	1.17545e-05
uncultured_Clostridia	0.000357083	1.63332e-05
unclassified_Tyzzerella	0.00035264	2.31047e-05
uncultured_Bacteroidetes	0.000352357	1.75424e-05
unclassified_Ethanoligenenaceae	0.000351743	1.97007e-05
bacterium_YE64	0.00035082	1.78858e-05
unclassified_Lachnospiraceae_UCG-001	0.000344873	2.14371e-05
unclassified_Gastranaerophilales	0.000342423	4.19951e-05
unclassified_Prevotellaceae_YAB2003_group	0.000342275	4.34432e-05
unclassified_Lachnospiraceae_AC2044_group	0.000333104	3.44128e-05
unclassified_Bacteroidales_RF16_group	0.000332428	3.48561e-05
unclassified_Saccharofermentans	0.00033107	3.37231e-05
unclassified_[Eubacterium]_ruminantium_group	0.000328425	4.22533e-05
uncultured_Erysipelotrichia	0.000325539	1.57872e-05
unclassified_Rhodospirillales	0.000325408	1.76899e-05
Eubacterium_pyruvativorans	0.000323939	1.39226e-05
unclassified_Tyzzerella	0.000322213	1.58346e-05
bacterium_XBB2008	0.000321731	1.21579e-05
unclassified_Erysipelotrichaceae_UCG-008	0.000319616	1.14128e-05
unclassified_Succinimonas	0.000318697	1.52199e-05
unclassified_Rhodococcus	0.000316696	5.44896e-05
unclassified_Atopobiaceae	0.000313197	1.13289e-05
uncultured_Microgenomates	0.000311408	1.86245e-05
uncultured_Clostridiaceae	0.000310598	9.12442e-05
unclassified_p-1088-a5_gut_group	0.000303247	2.94971e-05
unclassified_CAG-352	0.000298464	5.42733e-05
unclassified_Rhodospirillales	0.000297382	1.82673e-05
unclassified_Bacillus	0.000296458	0.00023636
unclassified_UCG-010	0.000296064	3.10106e-05
unclassified_Prevotellaceae	0.000295657	1.61177e-05
unclassified_U29-B03	0.000295266	1.49624e-05
bacterium_AD3011	0.000292395	1.22787e-05
unclassified_Lachnospiraceae	0.000291013	1.33177e-05
bacterium_XPD3003	0.000289376	1.04049e-05
unclassified_Rikenellaceae_RC9_gut_group	0.000286925	1.29652e-05
uncultured_Clostridia	0.000285958	9.71849e-06
unclassified_CAG-352	0.00028457	4.20093e-05
unclassified_Marvinbryantia	0.000284566	2.89577e-05
Eubacterium_uniforme	0.000282926	1.19282e-05
unclassified_Olsenella	0.000279463	9.11114e-05
unclassified_Sharpea	0.000276795	3.3209e-05
Eubacterium_sp.	0.00027537	1.25462e-05
Lachnospiraceae_bacterium	0.00027509	1.12848e-05
bacterium_YSB2008	0.000274597	7.39273e-06
Kandleria_vitulina	0.000274054	5.61285e-05
unclassified_Shuttleworthia	0.000273776	4.07253e-05
uncultured_Clostridium	0.000270152	1.16681e-05
unclassified_SP3-e08	0.000267959	5.49967e-05
bacterium_YGB2004	0.000267925	1.12283e-05
Peptostreptococcaceae_bacterium	0.000262793	1.1098e-05
unclassified_Prevotellaceae_NK3B31_group	0.000259283	3.26609e-05
unclassified_Mogibacterium	0.000258723	2.47318e-05
unclassified_[Eubacterium]_nodatum_group	0.000257514	2.3761e-05
uncultured_Lachnospiraceae	0.000256932	1.55612e-05
unclassified_Pyramidobacter	0.000253768	9.52215e-06
unclassified_Prevotellaceae_NK3B31_group	0.000252558	4.01301e-05
Spirochaeta_sp.	0.000248427	1.22573e-05
unclassified_Bacteroidales_RF16_group	0.000247309	2.59465e-05
Eubacterium_sp.	0.000247241	1.07419e-05
unclassified_Ruminiclostridium	0.000242828	1.03885e-05
unclassified_Prevotellaceae_UCG-004	0.000240155	8.97133e-06
[Clostridium]_colinum	0.000236685	1.16118e-05
unclassified_Syntrophococcus	0.00023536	5.47322e-05
Bacillus_coagulans	0.000234717	0.000141396
unclassified_Family_XIII_UCG-001	0.000234158	7.60292e-06
unclassified_Elusimicrobium	0.000229746	1.09683e-05
uncultured_Clostridia	0.000224575	1.06677e-05
uncultured_prokaryote	0.000222398	9.7051e-06
bacterium_XPB1013	0.000221915	9.27789e-06
unclassified_Ruminococcaceae	0.000221634	5.76457e-05
unclassified_Selenomonadaceae	0.000220524	1.97476e-05
unclassified_UCG-001	0.000220392	1.51101e-05
unclassified_Rikenellaceae	0.00021976	1.41661e-05
Prevotella_multiformis	0.000217925	5.67754e-05
unclassified_WCHB1-41	0.000217517	3.07411e-05
unclassified_Saccharofermentans	0.000217307	6.56076e-06
uncultured_Lachnospiraceae	0.000216536	1.23487e-05
unclassified_Erysipelotrichaceae_UCG-008	0.000214771	1.03913e-05
unclassified_Psychrobacter	0.000213207	0.000109357
bacterium_WCE2013	0.000213109	1.06151e-05
unclassified_Paracaedibacteraceae	0.000212807	1.85156e-05
Selenomonas_bovis	0.000211639	2.27691e-05
unclassified_NK4A214_group	0.000211316	2.08165e-05
unclassified_p-251-o5	0.000207476	1.42223e-05
unclassified_Anaerosporobacter	0.000207204	2.00407e-05
unclassified_Gammaproteobacteria	0.000205892	8.71444e-06
Lachnospiraceae_bacterium	0.000204998	8.46049e-06
Prevotella_albensis	0.000204571	1.48997e-05
unclassified_UCG-009	0.000204001	9.64829e-06
unclassified_Christensenellaceae	0.000202525	4.90878e-06
unclassified_Lachnospiraceae	0.000202425	2.93337e-05
uncultured_Lachnospiraceae	0.000202315	6.58742e-06
unclassified_Prevotellaceae	0.000199985	2.96102e-05
Ruminococcaceae_bacterium	0.000199188	9.07081e-06
unclassified_Lachnospiraceae	0.000198279	1.8589e-05
uncultured_Clostridiales	0.000193894	1.94801e-05
unclassified_Chloroplast	0.000191641	1.03589e-05
bacterium_FC2014	0.000186323	8.68465e-06
uncultured_Prevotella	0.000185184	8.67383e-06
unclassified_Clostridia_UCG-014	0.000183606	2.55636e-05
uncultured_Lachnospiraceae	0.00018322	8.60957e-06
bacterium_FE2018	0.000183063	7.1699e-06
unclassified_Selenomonas	0.000182364	9.59627e-06
unclassified_[Clostridium]_methylpentosum_group	0.000180581	9.56839e-06
unclassified_Bacteroidales_BS11_gut_group	0.000180006	3.10588e-05
uncultured_prokaryote	0.000173564	1.06674e-05
unclassified_Lachnospiraceae_UCG-001	0.000173261	9.9421e-06
uncultured_Lachnospiraceae	0.000172978	8.45917e-06
uncultured_Lachnospiraceae	0.000172707	6.86066e-06
unclassified_Hungateiclostridiaceae	0.000172222	6.26275e-06
unclassified_Family_XIII_AD3011_group	0.000172219	1.62571e-05
unclassified_Sporobacter	0.000171815	8.82031e-06
Succinimonas_amylolytica	0.00017151	8.3198e-06
unclassified_Lachnospiraceae_UCG-008	0.000171434	7.21877e-06
unclassified_UCG-012	0.000170015	1.30265e-05
unclassified_Schwartzia	0.000167414	2.1026e-05
unclassified_Mycoplasma	0.00016624	1.02182e-05
unclassified_Lachnospiraceae_AC2044_group	0.000165918	1.99178e-05
unclassified_Solobacterium	0.000164455	1.19464e-05
unclassified_Lachnospiraceae_XPB1014_group	0.000163239	1.91054e-05
unclassified_Monoglobus	0.000161007	1.7725e-05
unclassified_Rickettsiales	0.00015595	8.4411e-06
unclassified_Candidatus_Saccharimonas	0.000155676	1.61201e-05
unclassified_Endomicrobium	0.000155653	9.68966e-06
unclassified_Coprococcus	0.000155451	1.5059e-05
unclassified_FD2005	0.000154538	6.82292e-06
unclassified_Atopobium	0.000153203	5.64196e-06
unclassified_Clostridia_vadinBB60_group	0.000153179	7.0319e-06
unclassified_probable_genus_10	0.000151975	7.45895e-06
unclassified_Sharpea	0.000151075	3.12159e-05
unclassified_Clostridium_sensu_stricto_1	0.00014866	6.35477e-05
unclassified_Anaerobiospirillum	0.000148266	1.02569e-05
unclassified_Lachnospiraceae_UCG-009	0.000148157	9.33387e-06
unclassified_Eubacterium	0.000148107	6.74989e-06
unclassified_p-1088-a5_gut_group	0.000147336	1.74434e-05
unclassified_[Eubacterium]_hallii_group	0.00014713	4.64451e-06
Bacteroidales_bacterium	0.000146678	5.77416e-05
unclassified_Gastranaerophilales	0.00014465	9.07982e-06
unclassified_Anaerostipes	0.000143841	8.51282e-06
unclassified_Butyrivibrio	0.000142637	7.70721e-06
unclassified_Prevotellaceae_UCG-004	0.000141479	1.81338e-05
uncultured_Erysipelotrichaceae	0.000141238	5.56941e-06
bacterium_XBB3003	0.000140301	4.79172e-06
unclassified_Roseburia	0.00013564	1.61575e-05
unclassified_Oscillospiraceae	0.000134624	1.44201e-05
unclassified_Prevotellaceae	0.000130122	2.35797e-05
unclassified_Ruminococcus	0.000128538	5.51001e-06
unclassified_Bacilli	0.000128493	7.30444e-06
unclassified_Lachnospira	0.000128394	1.8102e-05
unclassified_SP3-e08	0.000126879	6.39765e-06
uncultured_Candidatus	0.000125092	6.20191e-06
unclassified_possible_genus_Sk018	0.00012357	5.81511e-06
unclassified_Atopobium	0.000122117	7.98375e-06
uncultured_Ruminococcaceae	0.000121892	6.79411e-06
unclassified_[Eubacterium]_cellulosolvens_group	0.000121658	5.58165e-06
Eubacterium_sp.	0.000120508	5.73286e-06
unclassified_Lachnospiraceae_UCG-002	0.000120263	1.12768e-05
unclassified_UCG-011	0.000118564	1.10862e-05
unclassified_Butyrivibrio	0.000118023	1.24021e-05
unclassified_Christensenellaceae	0.00011801	5.34406e-06
Bacillus_thermoamylovorans	0.000117963	8.37471e-05
unclassified_Syntrophococcus	0.000116148	1.08995e-05
unclassified_Coprococcus	0.000115732	8.22127e-06
unclassified_Ureibacillus	0.000115461	3.97465e-05
unclassified_UCG-002	0.000115057	1.19578e-05
unclassified_Brochothrix	0.00011448	5.36059e-05
unclassified_Marinilabiliaceae	0.000114281	8.09531e-06
uncultured_Wautersiella	0.000112517	1.50813e-05
unclassified_Coriobacteriales	0.000112368	1.18845e-05
bacterium_NC2002	0.000111974	5.53898e-06
unclassified_Candidatus_Soleaferrea	0.000110803	8.16578e-06
uncultured_Eubacterium	0.00011071	5.77195e-06
unclassified_Pseudobutyrivibrio	0.000109869	1.13298e-05
uncultured_Catonella	0.000108301	7.33171e-06
unclassified_Howardella	0.0001083	5.10597e-06
unclassified_Ruminococcaceae	0.000107917	1.2141e-05
unclassified_Lysinibacillus	0.000106856	8.6407e-05
Butyrivibrio_sp.	0.00010637	1.71654e-05
unclassified_Lachnospiraceae_NK4A136_group	0.000106137	1.49189e-05
Moryella_sp.	0.000104851	4.90718e-06
unclassified_Lactococcus	0.00010448	3.54551e-05
uncultured_Paludibacter	0.000102745	5.94613e-06
unclassified_Christensenellaceae_R-7_group	0.000102733	1.19872e-05
unclassified_[Clostridium]_methylpentosum_group	0.000102387	1.6606e-05
unclassified_Solobacterium	0.000102365	1.02203e-05
bacterium_VCD3004	0.000101894	5.62283e-06
unclassified_Mailhella	0.000101841	4.65711e-06
unclassified_Oscillospirales	0.000101772	4.87382e-06
unclassified_RF39	0.000101572	7.08321e-06
unclassified_Enterococcus	0.000101107	3.07903e-05
unclassified_Desulfovibrio	0.000101073	8.27961e-06
unclassified_Coriobacteriales	0.00010094	3.95505e-06
bacterium_WCE2006	0.000100789	5.68684e-06
unclassified_CAG-352	0.000100658	1.65908e-05
unclassified_Syntrophococcus	0.000100507	9.69438e-06
unclassified_Oribacterium	0.000100419	1.58422e-05
unclassified_Turicibacter	9.91392e-05	8.03077e-05
unclassified_Anaerosporobacter	9.90499e-05	8.39433e-06
unclassified_probable_genus_10	9.76903e-05	4.95701e-06
unclassified_Desulfovibrio	9.74792e-05	6.66082e-06
unclassified_RF39	9.72336e-05	5.96643e-06
unclassified_Bacteroidales_UCG-001	9.71647e-05	5.76963e-06
unclassified_Anaeroplasma	9.55125e-05	5.10515e-06
unclassified_Lachnospiraceae_ND3007_group	9.4382e-05	5.13222e-06
unclassified_Acinetobacter	9.42808e-05	2.11665e-05
unclassified_Amnipila	9.32424e-05	5.1699e-06
unclassified_UCG-004	9.26723e-05	4.68817e-06
unclassified_[Eubacterium]_ventriosum_group	9.17976e-05	1.061e-05
Lachnospiraceae_bacterium	9.07801e-05	4.68485e-06
unclassified_Anaeroplasma	8.96648e-05	4.62642e-06
unclassified_UCG-010	8.93021e-05	9.51325e-06
unclassified_UCG-004	8.85494e-05	1.07326e-05
unclassified_Succinivibrio	8.70188e-05	7.12387e-06
unclassified_Spirochaetaceae	8.56615e-05	7.49305e-06
unclassified_Enterorhabdus	8.53136e-05	4.20935e-06
unclassified_Coprococcus	8.51814e-05	1.51891e-05
unclassified_Romboutsia	8.50326e-05	6.9859e-05
unclassified_Monoglobus	8.47165e-05	6.62841e-06
unclassified_Erysipelotrichales	8.46311e-05	4.90718e-06
bacterium_XPD1004	8.4203e-05	4.41577e-06
unclassified_Dialister	8.39555e-05	2.8007e-05
unclassified_Alphaproteobacteria	8.3898e-05	6.03128e-06
unclassified_Ruminiclostridium	8.25614e-05	3.66892e-06
unclassified_Pirellula	8.21083e-05	9.57928e-06
unclassified_Intestinimonas	8.07999e-05	4.17339e-06
uncultured_Clostridia	8.055e-05	4.35493e-06
unclassified_Ruminococcaceae	8.02089e-05	1.56019e-05
unclassified_Ralstonia	7.9784e-05	3.34968e-05
unclassified_Izemoplasmatales	7.93752e-05	3.70982e-06
uncultured_Spirochaeta	7.88295e-05	8.57664e-06
unclassified_RF39	7.83993e-05	5.74715e-06
unclassified_Comamonadaceae	7.77367e-05	1.77831e-05
unclassified_Solobacterium	7.59196e-05	3.97478e-06
Prevotella_sp.	7.58968e-05	4.85476e-06
Bacillus_oleronius	7.55114e-05	5.78695e-05
unclassified_UCG-005	7.48484e-05	3.72109e-06
unclassified_Desulfobulbus	7.41944e-05	3.94321e-06
unclassified_Shuttleworthia	7.36678e-05	3.6303e-06
uncultured_Anaeroplasmataceae	7.35768e-05	9.39052e-06
uncultured_actinobacterium	7.33858e-05	5.36846e-06
unclassified_V9D2013_group	7.31188e-05	1.28103e-05
unclassified_Lachnospiraceae_ND3007_group	7.20205e-05	4.57155e-06
unclassified_Succinivibrionaceae	7.18906e-05	1.71777e-05
unclassified_Lachnospiraceae_UCG-010	7.14561e-05	3.25205e-06
Paenibacillus_cookii	7.14516e-05	5.44897e-05
unclassified_Brevibacillus	7.12981e-05	4.37075e-05
wallaby_gut	6.95477e-05	3.6449e-06
unclassified_Acetitomaculum	6.95337e-05	7.46935e-06
unclassified_Rummeliibacillus	6.93659e-05	5.49922e-05
wallaby_gut	6.92646e-05	5.36102e-06
uncultured_Prevotellaceae	6.84233e-05	8.47367e-06
unclassified_[Eubacterium]_ventriosum_group	6.77215e-05	1.90119e-05
uncultured_Butyrivibrio	6.76479e-05	3.51934e-06
unclassified_Lachnoclostridium	6.70446e-05	9.80304e-06
unclassified_Anaerovibrio	6.66976e-05	4.22988e-06
uncultured_Coriobacteriaceae	6.49446e-05	3.23851e-06
unclassified_Clostridia_vadinBB60_group	6.34322e-05	6.74082e-06
Daucus_carota	6.28701e-05	4.6145e-06
unclassified_WCHB1-41	6.27253e-05	4.79117e-06
uncultured_prokaryote	6.27133e-05	3.61425e-06
unclassified_[Eubacterium]_brachy_group	6.26831e-05	3.2969e-06
unclassified_Gastranaerophilales	6.13466e-05	8.16315e-06
unclassified_Pantoea	6.12745e-05	2.74251e-05
unclassified_Christensenellaceae_R-7_group	6.12527e-05	3.63321e-06
unclassified_Ruminococcaceae	6.10657e-05	7.13277e-06
Pseudoclavibacter_caeni	6.09561e-05	1.89531e-05
unclassified_Streptococcus	6.02442e-05	5.72024e-06
unclassified_[Eubacterium]_oxidoreducens_group	6.02042e-05	3.84656e-06
unclassified_Lachnospirales	6.00357e-05	3.3838e-06
unclassified_MVP-15	5.9953e-05	4.47546e-06
unclassified_Veillonellaceae_UCG-001	5.9287e-05	7.47639e-06
unclassified_Flexilinea	5.89683e-05	6.8106e-06
Lachnospiraceae_bacterium	5.89012e-05	5.92897e-06
unclassified_Izemoplasmataceae	5.8873e-05	3.24072e-06
Olsenella_profusa	5.81671e-05	4.04826e-06
unclassified_[Ruminococcus]_gauvreauii_group	5.79382e-05	6.39846e-06
unclassified_Desulfobulbus	5.77048e-05	6.57089e-06
unclassified_Succinivibrio	5.66897e-05	1.30929e-05
unclassified_[Eubacterium]_coprostanoligenes_group	5.65065e-05	8.56888e-06
unclassified_U29-B03	5.59763e-05	4.53364e-06
unclassified_Absconditabacteriales_(SR1)	5.57854e-05	5.09213e-06
unclassified_Paenibacillus	5.5258e-05	4.92082e-05
unclassified_Oscillospiraceae	5.51921e-05	4.11928e-06
Azospirillum_sp.	5.5084e-05	4.92047e-06
unclassified_UCG-009	5.49034e-05	2.95898e-06
unclassified_Papillibacter	5.445e-05	1.01297e-05
unclassified_CPla-4_termite_group	5.39515e-05	9.21468e-06
bacterium_YGD2005	5.38764e-05	3.93471e-06
Olsenella_umbonata	5.37373e-05	6.94331e-06
unclassified_Anaerostipes	5.36163e-05	2.75762e-06
unclassified_V9D2013_group	5.31112e-05	9.87044e-06
unclassified_Paeniclostridium	5.29706e-05	4.29006e-05
unclassified_[Anaerorhabdus]_furcosa_group	5.2862e-05	5.4083e-06
[Eubacterium]_cellulosolvens	5.28251e-05	6.56165e-06
unclassified_Sutterella	5.20515e-05	2.75172e-06
unclassified_Coriobacteriales_Incertae_Sedis	5.16446e-05	4.4748e-06
Ruminococcus_sp.	5.15958e-05	1.01973e-05
unclassified_Desulfobulbus	5.07222e-05	3.21527e-06
uncultured_Clostridiales	5.06572e-05	3.08118e-06
Clostridium_sp.	5.05057e-05	4.70402e-06
bacterium_V9D2013	5.01392e-05	2.65635e-06
unclassified_Izemoplasmatales	5.01379e-05	2.55579e-06
unclassified_Flavobacteriaceae	5.00452e-05	8.64369e-06
unclassified_Clostridia	5.00213e-05	2.86128e-06
unclassified_Proteobacteria	4.97285e-05	6.87737e-06
unclassified_[Eubacterium]_nodatum_group	4.95124e-05	2.75799e-06
unclassified_Saccharimonadaceae	4.94415e-05	3.34982e-06
unclassified_Catenisphaera	4.84486e-05	1.14448e-05
Aneurinibacillus_soli	4.80804e-05	3.25269e-05
unclassified_[Eubacterium]_ruminantium_group	4.74248e-05	6.73409e-06
unclassified_[Eubacterium]_nodatum_group	4.71021e-05	4.77857e-06
unclassified_Peptostreptococcales-Tissierellales	4.70711e-05	2.56918e-06
unclassified_Lachnoclostridium	4.66994e-05	1.053e-05
unclassified_Alloprevotella	4.66598e-05	2.91297e-06
unclassified_Tyzzerella	4.62279e-05	5.48767e-06
unclassified_Sphingobacteriaceae	4.48624e-05	4.30214e-06
unclassified_[Eubacterium]_fissicatena_group	4.47024e-05	3.05928e-06
Aminicella_lysinilytica	4.46762e-05	2.50925e-06
unclassified_Sediminispirochaeta	4.44078e-05	3.03727e-06
uncultured_Lachnospiraceae	4.42243e-05	3.2365e-06
Suttonella_ornithocola	4.40868e-05	3.28485e-06
unclassified_Marvinbryantia	4.37485e-05	5.36292e-06
unclassified_Anaerofustis	4.34908e-05	2.56705e-06
unclassified_Pseudoscardovia	4.32916e-05	1.00396e-05
Fibrobacter_intestinalis	4.28353e-05	4.04936e-06
Acholeplasmatales_bacterium	4.27551e-05	2.96128e-06
unclassified_[Clostridium]_methylpentosum_group	4.22552e-05	5.71662e-06
Lactobacillus_agilis	4.12961e-05	1.35074e-05
unclassified_Lachnospiraceae_AC2044_group	4.10162e-05	6.09385e-06
unclassified_Lachnospiraceae_ND3007_group	4.04122e-05	5.64748e-06
unclassified_Erysipelatoclostridium	3.99461e-05	3.12487e-06
Aneurinibacillus_sp.	3.99116e-05	2.69338e-05
unclassified_Rhodospirillales	3.96251e-05	3.58582e-06
unclassified_[Eubacterium]_eligens_group	3.95366e-05	4.59745e-06
unclassified_Mycoplasma	3.9396e-05	4.37305e-06
unclassified_[Eubacterium]_brachy_group	3.89787e-05	4.21192e-06
unclassified_Weeksellaceae	3.8915e-05	8.01792e-06
unclassified_Lachnospiraceae_ND3007_group	3.85551e-05	2.53739e-06
Leuconostoc_gelidum	3.8345e-05	1.04427e-05
unclassified_Puniceicoccaceae	3.83084e-05	4.27914e-06
unclassified_Prevotellaceae_UCG-004	3.80253e-05	6.51623e-06
unclassified_WPS-2	3.78785e-05	2.62089e-06
unclassified_Lachnospiraceae_NK4B4_group	3.78615e-05	2.62123e-06
unclassified_WCHB1-41	3.76683e-05	5.06857e-06
unclassified_possible_genus_Sk018	3.71587e-05	2.34856e-06
unclassified_Paracaedibacteraceae	3.70885e-05	8.09717e-06
uncultured_Mollicutes	3.66805e-05	2.68002e-06
unclassified_Paeniglutamicibacter	3.65364e-05	1.69331e-05
unclassified_Lachnospira	3.64922e-05	4.32703e-06
Lactococcus_lactis	3.59863e-05	1.0467e-05
unclassified_Catenisphaera	3.51177e-05	4.82387e-06
unclassified_Lachnospiraceae_UCG-002	3.49244e-05	4.19944e-06
Desulfobulbus_sp.	3.48723e-05	3.96374e-06
unclassified_Flavobacteriales	3.48451e-05	9.17462e-06
unclassified_Bacteroidales	3.44222e-05	4.12212e-06
uncultured_Anaeroplasma	3.38744e-05	2.78498e-06
unclassified_DNF00809	3.27345e-05	4.39754e-06
unclassified_Amnipila	3.22312e-05	3.59496e-06
unclassified_Desemzia	3.16625e-05	1.50009e-05
unclassified_Pseudomonas	3.16379e-05	1.28857e-05
unclassified_Defluviitaleaceae_UCG-011	3.1579e-05	3.21545e-06
Enterorhabdus_sp.	3.14857e-05	2.49263e-06
unclassified_Staphylococcus	3.10716e-05	6.39255e-06
unclassified_Alloprevotella	3.06776e-05	2.22103e-06
unclassified_Blautia	3.06584e-05	3.66818e-06
Lactobacillus_nenjiangensis	3.04127e-05	8.06977e-06
Lactobacillus_brevis	2.97784e-05	8.02529e-06
Porphyromonadaceae_bacterium	2.9666e-05	2.52947e-06
unclassified_Oscillibacter	2.95534e-05	2.66878e-06
unclassified_UCG-002	2.84726e-05	6.07297e-06
unclassified_Selenomonadaceae	2.81573e-05	4.18186e-06
unclassified_Lachnospiraceae_FCS020_group	2.80403e-05	3.15652e-06
uncultured_compost	2.7894e-05	2.43428e-06
unclassified_Lachnospiraceae_UCG-009	2.78741e-05	1.97478e-06
unclassified_[Eubacterium]_saphenum_group	2.7323e-05	2.8078e-06
unclassified_probable_genus_10	2.67876e-05	4.22296e-06
unclassified_Enterobacteriaceae	2.67738e-05	7.11281e-06
unclassified_Actinomycetaceae	2.66563e-05	3.26854e-06
unclassified_Sporomusa	2.649e-05	2.6092e-05
unclassified_Marinilabilia	2.61e-05	2.36536e-06
Lactobacillus_oligofermentans	2.57013e-05	7.5894e-06
unclassified_Sellimonas	2.56063e-05	2.51738e-06
Lactobacillus_buchneri	2.55606e-05	6.27282e-06
unclassified_Anaerovorax	2.50265e-05	2.02397e-06
unclassified_Incertae_Sedis	2.4942e-05	8.5418e-06
unclassified_Izemoplasmatales	2.49376e-05	1.79735e-06
unclassified_Hungateiclostridiaceae	2.48706e-05	3.34665e-06
unclassified_Oribacterium	2.47988e-05	3.47651e-06
Streptococcus_parauberis	2.47399e-05	7.45113e-06
unclassified_UCG-009	2.43305e-05	1.41133e-05
unclassified_Comamonas	2.4319e-05	7.88804e-06
unclassified_Pasteurellaceae	2.43176e-05	4.62279e-06
unclassified_Trichococcus	2.42289e-05	1.11128e-05
unclassified_Lachnospiraceae_NK4A136_group	2.4185e-05	1.79103e-06
unclassified_Defluviitaleaceae_UCG-011	2.41754e-05	3.43633e-06
unclassified_Hydrogenoanaerobacterium	2.4025e-05	1.87948e-06
Lactobacillus_salivarius	2.38503e-05	3.87671e-06
unclassified_M2PB4-65_termite_group	2.36161e-05	1.9469e-06
unclassified_UCG-010	2.33854e-05	2.38575e-06
unclassified_Anaerofustis	2.33197e-05	2.56605e-06
unclassified_Planococcaceae	2.31532e-05	1.15761e-05
unclassified_Roseburia	2.31253e-05	3.20335e-06
bacterium_AC3007	2.24703e-05	1.61644e-06
unclassified_UCG-004	2.24175e-05	1.88041e-06
unclassified_Flexilinea	2.23496e-05	2.45416e-06
unclassified_Dialister	2.21151e-05	8.738e-06
Fibrobacter_succinogenes	2.14635e-05	2.91851e-06
unclassified_Bacteroidales_BS11_gut_group	2.1356e-05	1.75092e-05
unclassified_UCG-010	2.12662e-05	1.90325e-06
Paenibacillus_barengoltzii	2.12089e-05	1.95558e-05
unclassified_Clostridium_sensu_stricto_1	2.10786e-05	2.7047e-06
unclassified_Eggerthellaceae	2.10296e-05	2.30122e-06
unclassified_Clostridia_UCG-014	2.09408e-05	3.08299e-06
unclassified_p-1088-a5_gut_group	2.06381e-05	2.82763e-06
unclassified_Tuzzerella	2.05078e-05	1.75934e-06
uncultured_Ruminococcus	2.02915e-05	1.94513e-06
Mogibacterium_sp.	2.02707e-05	1.94766e-06
unclassified_[Bacteroides]_pectinophilus_group	2.01812e-05	3.66291e-06
Treponema_bryantii	2.00147e-05	3.63382e-06
Lactobacillus_coryniformis	1.99202e-05	4.64734e-06
unclassified_CHKCI002	1.98585e-05	1.6152e-06
unclassified_Anaeroplasma	1.98549e-05	2.67524e-06
unclassified_Enterorhabdus	1.97392e-05	2.81222e-06
unclassified_Allisonella	1.97276e-05	2.74279e-06
unclassified_Bacteroidetes_BD2-2	1.97058e-05	1.98715e-06
Adlercreutzia_muris	1.95998e-05	1.94942e-06
unclassified_Izemoplasmatales	1.9572e-05	1.54098e-06
uncultured_Clostridiales	1.94146e-05	1.62572e-06
unclassified_Aneurinibacillus	1.93747e-05	1.8137e-05
unclassified_Burkholderia-Caballeronia-Paraburkholderia	1.93546e-05	9.81892e-06
unclassified_Enterobacterales	1.93236e-05	2.44538e-06
unclassified_Sutterella	1.90639e-05	1.95983e-06
Aeriscardovia_aeriphila	1.89673e-05	4.72224e-06
unclassified_Peptostreptococcaceae	1.89543e-05	2.21697e-06
unclassified_Kurthia	1.8949e-05	6.52168e-06
unclassified_Dietzia	1.87716e-05	6.70595e-06
unclassified_Christensenellaceae	1.86673e-05	2.40584e-06
unclassified_Roseburia	1.85466e-05	2.19124e-06
unclassified_Moryella	1.8537e-05	4.54356e-06
unclassified_Saccharofermentans	1.84695e-05	2.40004e-06
unclassified_Allorhizobium-Neorhizobium-Pararhizobium-Rhizobium	1.83225e-05	3.85397e-06
uncultured_Lachnospiraceae	1.82614e-05	2.01296e-06
unclassified_Absconditabacteriales_(SR1)	1.82534e-05	6.50697e-06
unclassified_Anaerovibrio	1.82415e-05	3.32582e-06
unclassified_Empedobacter	1.82377e-05	7.39063e-06
Fibrobacter_sp.	1.82091e-05	2.47104e-06
unclassified_Brevundimonas	1.81653e-05	4.45929e-06
bacterium_AC2042	1.80704e-05	2.53056e-06
unclassified_Christensenellaceae	1.79442e-05	1.91084e-06
unclassified_FD2005	1.78345e-05	3.28717e-06
Denitrobacterium_detoxificans	1.76751e-05	2.10827e-06
Clostridiales_bacterium	1.7336e-05	1.85004e-06
bacterium_XBB2002	1.70894e-05	2.24238e-06
uncultured_compost	1.68279e-05	4.30976e-06
unclassified_Saccharimonadales	1.6608e-05	1.92409e-06
unclassified_Corynebacterium	1.64293e-05	3.03084e-06
unclassified_RF39	1.64274e-05	3.28035e-06
unclassified_Lachnospiraceae_FCS020_group	1.64179e-05	1.77761e-06
unclassified_Comamonas	1.63312e-05	1.93257e-06
unclassified_Clostridia_vadinBB60_group	1.62959e-05	2.48371e-06
unclassified_Lachnospiraceae_FCS020_group	1.62463e-05	3.05768e-06
unclassified_WCHB1-41	1.59969e-05	1.58037e-06
unclassified_RF39	1.59448e-05	2.18685e-06
unclassified_Prevotellaceae_NK3B31_group	1.57764e-05	1.53539e-06
unclassified_Elusimicrobium	1.5742e-05	2.39715e-06
unclassified_Lachnospiraceae_UCG-002	1.57002e-05	1.54963e-06
Bacteroides_sp.	1.56841e-05	1.46309e-06
unclassified_Solobacterium	1.55721e-05	2.12592e-06
unclassified_Peptococcaceae	1.55574e-05	2.76174e-06
unclassified_UCG-010	1.55143e-05	2.54555e-06
unclassified_Pediococcus	1.55079e-05	4.96194e-06
uncultured_prokaryote	1.54775e-05	1.54458e-06
unclassified_Anaerovorax	1.54256e-05	1.96355e-06
unclassified_vadinBE97	1.53691e-05	2.6757e-06
uncultured_Mollicutes	1.53102e-05	3.17098e-06
unclassified_p-251-o5	1.53062e-05	4.84942e-06
unclassified_Selenomonas	1.51534e-05	1.99006e-06
Enterococcus_cecorum	1.49897e-05	3.47719e-06
unclassified_Enterorhabdus	1.48893e-05	1.89199e-06
unclassified_Marinifilaceae	1.45666e-05	1.55229e-06
unclassified_Ruminococcus	1.42921e-05	2.43135e-06
unclassified_Lachnospiraceae_UCG-002	1.40832e-05	2.34002e-06
Sphingobacterium_thermophilum	1.40646e-05	3.35156e-06
unclassified_Bacillales	1.40351e-05	6.51902e-06
unclassified_Terrisporobacter	1.38927e-05	2.13707e-06
unclassified_Atopobiaceae	1.37e-05	3.72783e-06
Desulfobulbus_oligotrophicus	1.3679e-05	1.68575e-06
unclassified_Ruminiclostridium	1.36472e-05	2.10908e-06
Clostridioides_difficile	1.36384e-05	1.23746e-05
unclassified_Fibrobacter	1.36254e-05	1.8288e-06
unclassified_[Eubacterium]_xylanophilum_group	1.36249e-05	2.67875e-06
unclassified_Syntrophomonas	1.35408e-05	1.29159e-06
unclassified_Alloprevotella	1.32138e-05	1.9143e-06
Terribacillus_goriensis	1.3105e-05	1.15973e-05
uncultured_Olsenella	1.30504e-05	5.88022e-06
Lactobacillus_fermentum	1.29342e-05	4.79193e-06
unclassified_probable_genus_10	1.29163e-05	2.67056e-06
unclassified_JGI_0000069-P22	1.29143e-05	1.30119e-06
Thermoactinomyces_sp.	1.24473e-05	7.94091e-06
unclassified_Microbacterium	1.22854e-05	3.18769e-06
unclassified_Curtobacterium	1.2265e-05	2.82108e-06
unclassified_Atopobiaceae	1.22131e-05	1.0558e-06
Lactobacillus_secaliphilus	1.21919e-05	2.47325e-06
unclassified_Lachnospiraceae_ND3007_group	1.20901e-05	1.76175e-06
Bacillus_thermolactis	1.20152e-05	1.20152e-05
unclassified_Micrococcaceae	1.19571e-05	4.89222e-06
unclassified_Desulfomicrobium	1.19547e-05	1.37199e-06
unclassified_Stenotrophomonas	1.19286e-05	3.78281e-06
unclassified_Ruminiclostridium	1.18766e-05	3.37914e-06
Empedobacter_brevis	1.15056e-05	3.35398e-06
uncultured_Bacteroidales	1.1447e-05	1.13058e-06
uncultured_Kiritimatiellaeota	1.14137e-05	1.31286e-06
unclassified_Anaerocolumna	1.10239e-05	1.10239e-05
unclassified_[Eubacterium]_coprostanoligenes_group	1.07093e-05	1.59293e-06
unclassified_Raoultibacter	1.07048e-05	1.06416e-06
unclassified_Oscillospiraceae	1.06387e-05	1.36661e-06
unclassified_Erysipelotrichaceae	1.04087e-05	1.37968e-06
unclassified_Fretibacterium	1.03983e-05	1.85655e-06
Clostridium_sp.	1.03659e-05	1.13126e-06
Acetatifactor_muris	1.02949e-05	1.27068e-06
unclassified_Erysipelotrichaceae	1.02264e-05	1.27257e-06
unclassified_Rhizobiales	1.02062e-05	1.41285e-06
unclassified_Selenomonadaceae	1.01241e-05	1.84907e-06
unclassified_Devosia	1.00577e-05	2.93741e-06
unclassified_p-251-o5	9.98255e-06	2.80325e-06
Ureibacillus_thermosphaericus	9.91548e-06	9.795e-06
Eubacterium_sp.	9.88731e-06	9.84061e-07
Lactobacillus_dextrinicus	9.84813e-06	2.90975e-06
unclassified_NED5E9	9.76929e-06	1.45237e-06
Thermoactinomyces_khenchelensis	9.75882e-06	9.32023e-06
unclassified_Selenomonadaceae	9.69488e-06	3.86305e-06
uncultured_Solobacterium	9.67323e-06	1.1325e-06
Lactobacillus_mucosae	9.37148e-06	2.55418e-06
unclassified_Coriobacteriia	9.33864e-06	1.17149e-06
unclassified_Raoultibacter	9.31852e-06	1.45573e-06
unclassified_Escherichia-Shigella	9.31486e-06	2.21717e-06
unclassified_Sphaerochaeta	9.18039e-06	1.51236e-06
unclassified_Bacteroidales	9.11493e-06	2.65298e-06
unclassified_UCG-010	9.10188e-06	9.01364e-07
unclassified_Arthrobacter	8.75013e-06	2.54617e-06
uncultured_compost	8.72719e-06	3.4749e-06
uncultured_Bacteroidaceae	8.68798e-06	1.67879e-06
unclassified_Pectinatus	8.68432e-06	8.65791e-07
unclassified_Veillonellaceae	8.64862e-06	1.58646e-06
uncultured_eubacterium	8.5515e-06	9.14856e-07
unclassified_Moraxella	8.31142e-06	3.07054e-06
unclassified_Pseudoramibacter	8.29478e-06	5.76811e-06
unclassified_Cyanobium_PCC-6307	8.28506e-06	2.9999e-06
unclassified_Clostridiaceae	8.23925e-06	5.07231e-06
unclassified_Opitutales	8.22069e-06	1.21348e-06
unclassified_Anaerofustis	8.17705e-06	8.43027e-07
unclassified_Izemoplasmatales	8.06866e-06	1.17501e-06
unclassified_UCG-007	8.03446e-06	1.885e-06
unclassified_Caproiciproducens	7.95292e-06	2.05617e-06
unclassified_Rhizobiaceae	7.89948e-06	1.88758e-06
unclassified_Xanthomonadaceae	7.82958e-06	2.21904e-06
Alloprevotella_sp.	7.75841e-06	9.43429e-07
unclassified_Rhodocyclaceae	7.72474e-06	1.10335e-06
unclassified_Synergistaceae	7.6978e-06	1.36488e-06
unclassified_M2PT2-76_termite_group	7.68595e-06	1.54796e-06
uncultured_Erysipelotrichaceae	7.67114e-06	8.58932e-07
unclassified_Christensenellaceae_R-7_group	7.64064e-06	1.13025e-06
unclassified_Clostridia	7.50195e-06	1.27536e-06
unclassified_Asteroleplasma	7.41496e-06	1.02104e-06
unclassified_Sphingobacterium	7.39171e-06	2.09404e-06
Pseudoclavibacter_sp.	7.33727e-06	1.59823e-06
unclassified_hgcI_clade	7.26323e-06	1.79655e-06
uncultured_Eubacterium	7.24308e-06	1.69698e-06
unclassified_SAR324_clade(Marine_group_B)	7.23535e-06	1.95012e-06
unclassified_Rhodobacteraceae	7.2144e-06	1.87036e-06
unclassified_Weeksellaceae	7.17965e-06	1.91444e-06
uncultured_Erysipelotrichaceae	7.0911e-06	1.10313e-06
unclassified_Vicinamibacteraceae	7.01879e-06	7.01879e-06
unclassified_Caproiciproducens	6.9759e-06	6.27145e-06
unclassified_Cutibacterium	6.82649e-06	5.84603e-06
uncultured_Erysipelotrichaceae	6.8146e-06	7.71343e-07
unclassified_Coriobacteriales	6.74144e-06	8.61546e-07
bacterium_WCE2003	6.73948e-06	1.11818e-06
unclassified_Clostridium_sensu_stricto_13	6.69878e-06	2.54743e-06
unclassified_Clostridium_sensu_stricto_3	6.63254e-06	5.75496e-06
unclassified_Lachnospiraceae_UCG-009	6.50801e-06	3.7054e-06
unclassified_Anaerobiospirillum	6.49048e-06	1.09887e-06
unclassified_Fibrobacter	6.4308e-06	1.48906e-06
Lachnospiraceae_bacterium	6.41437e-06	9.05073e-07
unclassified_Anaerosporobacter	6.35288e-06	3.23428e-06
unclassified_Pediococcus	6.31249e-06	1.62743e-06
unclassified_Verrucomicrobiae	6.17896e-06	9.66508e-07
unclassified_Kocuria	6.09179e-06	1.85524e-06
Gluconobacter_oxydans	6.03427e-06	1.42368e-06
unclassified_Bordetella	5.99555e-06	2.01627e-06
unclassified_Faecalibacterium	5.96678e-06	1.24953e-06
unclassified_Lachnospiraceae_NK3A20_group	5.9631e-06	1.12872e-06
unclassified_Lachnospiraceae_UCG-008	5.95149e-06	9.96332e-07
unclassified_Megasphaera	5.93916e-06	9.37639e-07
Candidatus_Melainabacteria	5.86694e-06	8.03005e-07
unclassified_Slackia	5.84124e-06	1.1049e-06
Xanthomonas_sp.	5.62395e-06	1.25159e-06
unclassified_Butyrivibrio	5.60425e-06	9.38675e-07
Brevibacillus_thermoruber	5.57566e-06	1.19338e-06
unclassified_Vicinamibacterales	5.47556e-06	5.39337e-06
unclassified_Defluviitaleaceae	5.4143e-06	7.45425e-07
unclassified_Veillonellaceae_UCG-001	5.34059e-06	1.12464e-06
unclassified_Hydrogenispora	5.31366e-06	5.31366e-06
Clostridium_sp.	5.31366e-06	5.31366e-06
unclassified_Ochrobactrum	5.31103e-06	1.17085e-06
unclassified_GCA-900066575	5.26051e-06	9.5181e-07
unclassified_Gastranaerophilales	5.25967e-06	1.15656e-06
uncultured_Lactobacillus	5.25877e-06	2.26803e-06
uncultured_Clostridiaceae	5.24428e-06	1.05346e-06
unclassified_Barnesiellaceae	5.2412e-06	1.19907e-06
unclassified_Atopobiaceae	5.1909e-06	8.44677e-07
unclassified_Oscillospiraceae	5.16487e-06	9.69037e-07
unclassified_Bacteroidales_BS11_gut_group	5.15456e-06	9.98728e-07
unclassified_Thermobacillus	5.13779e-06	4.52575e-06
unclassified_Glutamicibacter	5.10039e-06	2.89694e-06
Clostridium_isatidis	5.014e-06	3.08269e-06
unclassified_Methylobacterium-Methylorubrum	4.98845e-06	2.1303e-06
unclassified_Oscillospiraceae	4.98346e-06	9.7229e-07
uncultured_prokaryote	4.97116e-06	7.57585e-07
uncultured_Clostridiales	4.92057e-06	6.3368e-07
unclassified_Neisseriaceae	4.91029e-06	9.65536e-07
unclassified_Desulfobulbaceae	4.89639e-06	1.00551e-06
Lactobacillus_acetotolerans	4.83209e-06	1.83763e-06
unclassified_Hydrogenoanaerobacterium	4.76382e-06	7.4334e-07
unclassified_Fretibacterium	4.76349e-06	8.26375e-07
unclassified_Aeribacillus	4.7585e-06	4.7585e-06
unclassified_Nocardiopsis	4.75498e-06	1.0054e-06
unclassified_Bacillaceae	4.75448e-06	4.56383e-06
Prevotella_stercorea	4.74682e-06	7.47836e-07
unclassified_Alkanindiges	4.63256e-06	1.38299e-06
unclassified_Psychrobacillus	4.57441e-06	2.56381e-06
unclassified_Clostridium_sensu_stricto_10	4.52058e-06	4.52058e-06
unclassified_Novosphingobium	4.46837e-06	1.74186e-06
unclassified_Oligoflexales	4.45994e-06	8.18171e-07
uncultured_Alphaproteobacteria	4.4576e-06	2.12333e-06
unclassified_uncultured	4.45384e-06	8.7905e-07
Prevotella_paludivivens	4.44249e-06	1.29418e-06
unclassified_Cohnella	4.44127e-06	4.44127e-06
Treponema_parvum	4.3014e-06	6.68137e-07
Staphylococcus_carnosus	4.26358e-06	6.54479e-07
unclassified_Sphaerochaeta	4.25879e-06	9.02307e-07
unclassified_Incertae_Sedis	4.24719e-06	8.39878e-07
unclassified_Sphingomonas	4.231e-06	1.51702e-06
unclassified_Paracoccus	4.22256e-06	1.3837e-06
unclassified_Leucobacter	4.14027e-06	1.19729e-06
unclassified_Lachnospira	4.13612e-06	2.48158e-06
unclassified_Prevotellaceae_Ga6A1_group	4.12628e-06	7.94256e-07
unclassified_Lachnospiraceae_NK4B4_group	4.05276e-06	7.63788e-07
Brevundimonas_diminuta	3.99932e-06	1.91035e-06
unclassified_Acidaminococcus	3.92707e-06	6.21801e-07
unclassified_Fibrobacter	3.91507e-06	8.58591e-07
uncultured_proteobacterium	3.89419e-06	6.50403e-07
unclassified_Actinobacillus	3.88931e-06	1.01531e-06
unclassified_CL500-29_marine_group	3.86754e-06	7.98416e-07
Paenibacillus_macerans	3.84459e-06	3.4582e-06
Paenibacillus_lactis	3.8068e-06	3.8068e-06
uncultured_soil	3.80197e-06	6.55478e-07
Treponema_berlinense	3.78075e-06	5.13166e-07
Alysiella_filiformis	3.75008e-06	2.17532e-06
unclassified_p-2534-18B5_gut_group	3.74815e-06	5.98496e-07
unclassified_Clostridia_vadinBB60_group	3.69667e-06	6.48402e-07
uncultured_Mycoplasmatales	3.69453e-06	7.9959e-07
unclassified_Microbacteriaceae	3.6633e-06	1.29167e-06
unclassified_Microvirga	3.60659e-06	1.27219e-06
Aminipila_butyrica	3.58402e-06	5.81903e-07
uncultured_Crater	3.55385e-06	1.28195e-06
uncultured_Acetivibrio	3.53674e-06	1.39196e-06
Streptococcus_pneumoniae	3.52441e-06	1.07804e-06
unclassified_Alkaliphilus	3.48957e-06	3.48957e-06
Triticum_aestivum	3.46455e-06	6.06524e-07
Tumebacillus_flagellatus	3.44991e-06	3.44991e-06
Gracilibacillus_sp.	3.44991e-06	3.44991e-06
Lysinibacillus_xylanilyticus	3.34136e-06	5.8166e-07
Terribacillus_aidingensis	3.2913e-06	3.2913e-06
unclassified_Luteimonas	3.25394e-06	7.1044e-07
Clostridium_sp.	3.21938e-06	2.35834e-06
Bacteroides_plebeius	3.21879e-06	9.18609e-07
unclassified_Gracilibacter	3.18893e-06	7.09896e-07
uncultured_Spirochaetaceae	3.13227e-06	5.7937e-07
unclassified_Jeotgalibaca	3.12063e-06	3.12063e-06
uncultured_Alphaproteobacteria	3.11894e-06	7.49185e-07
unclassified_Peptostreptococcaceae	3.10451e-06	7.74707e-07
Acinetobacter_radioresistens	3.09305e-06	9.08461e-07
unclassified_Falsochrobactrum	3.0371e-06	8.88824e-07
unclassified_Allisonella	3.03323e-06	9.03035e-07
unclassified_Flavobacterium	3.02427e-06	1.01002e-06
Exiguobacterium_undae	3.02077e-06	1.80349e-06
unclassified_Nocardioides	3.0206e-06	1.59517e-06
Clostridium_sp.	3.01372e-06	3.01372e-06
unclassified_Yersiniaceae	2.99288e-06	1.17722e-06
unclassified_Bifidobacteriaceae	2.98391e-06	2.06835e-06
unclassified_Brachybacterium	2.97419e-06	1.27731e-06
unclassified_EMP-G18	2.97344e-06	6.32955e-07
Neisseria_skkuensis	2.93633e-06	8.60621e-07
uncultured_Ruminococcaceae	2.93412e-06	9.07481e-07
Pseudoxanthomonas_taiwanensis	2.90881e-06	8.11557e-07
unclassified_Fusobacterium	2.90829e-06	7.87652e-07
uncultured_prokaryote	2.89558e-06	2.89558e-06
unclassified_Clostridium_sensu_stricto_8	2.89421e-06	2.27821e-06
uncultured_Lachnospiraceae	2.88929e-06	1.41594e-06
unclassified_Chelatococcus	2.88897e-06	6.88241e-07
unclassified_Coriobacteriaceae	2.8792e-06	5.02537e-07
unclassified_Afipia	2.87537e-06	7.21272e-07
unclassified_Campylobacter	2.80301e-06	5.1128e-07
unclassified_Rokubacteriales	2.77579e-06	2.77579e-06
Paenibacillus_konsidensis	2.77579e-06	2.77579e-06
uncultured_Lachnospiraceae	2.77372e-06	7.6177e-07
unclassified_Saccharopolyspora	2.77095e-06	7.39763e-07
Galliscardovia_ingluviei	2.75763e-06	1.11642e-06
uncultured_Bacillus	2.73614e-06	2.73614e-06
Clostridium_sp.	2.73614e-06	2.73614e-06
unclassified_Gaiella	2.69648e-06	2.69648e-06
unclassified_UCG-003	2.66687e-06	4.72912e-07
Pseudoclavibacter_soli	2.66156e-06	7.8806e-07
unclassified_Mycoplasma	2.65457e-06	1.36646e-06
unclassified_Clostridium_sensu_stricto_18	2.64722e-06	1.63257e-06
unclassified_Mitochondria	2.61029e-06	1.97282e-06
unclassified_Peptococcaceae	2.59161e-06	4.33842e-07
unclassified_Actinomyces	2.56688e-06	7.16467e-07
unclassified_RB41	2.45856e-06	2.45856e-06
unclassified_[Eubacterium]_oxidoreducens_group	2.44999e-06	1.08761e-06
unclassified_Chryseobacterium	2.43295e-06	9.19944e-07
Bacillus_gibsonii	2.3396e-06	2.3396e-06
unclassified_Gluconobacter	2.33716e-06	1.06728e-06
unclassified_Janthinobacterium	2.33411e-06	9.94164e-07
unclassified_Cellulosimicrobium	2.31259e-06	5.74642e-07
unclassified_Brevibacterium	2.30074e-06	8.68359e-07
unclassified_Dongia	2.29994e-06	2.29994e-06
uncultured_Erysipelotrichaceae	2.274e-06	7.25286e-07
unclassified_Phoenicibacter	2.27093e-06	5.58539e-07
Tumebacillus_lipolyticus	2.26828e-06	1.94817e-06
unclassified_Lachnospiraceae_NK4A136_group	2.26116e-06	6.09537e-07
uncultured_compost	2.26029e-06	2.26029e-06
unclassified_DEV114	2.23443e-06	1.30206e-06
uncultured_Clostridia	2.22984e-06	1.55628e-06
Streptomyces_sp.	2.19681e-06	1.41199e-06
unclassified_Sanguibacter	2.19387e-06	7.45971e-07
unclassified_Clostridium_sensu_stricto_9	2.18098e-06	2.18098e-06
unclassified_Lachnospiraceae_XPB1014_group	2.17831e-06	8.78022e-07
unclassified_TM7a	2.17164e-06	1.04037e-06
unclassified_vadinBE97	2.14745e-06	4.63633e-07
Corynebacterium_glutamicum	2.13704e-06	7.56519e-07
uncultured_compost	2.13175e-06	1.56677e-06
Flavobacterium_ardleyense	2.12109e-06	9.38584e-07
unclassified_MND1	2.10167e-06	2.10167e-06
uncultured_compost	2.10167e-06	2.10167e-06
unclassified_Selenomonas	2.07911e-06	7.70736e-07
unclassified_bacteriap25	2.06202e-06	2.06202e-06
Chelativorans_composti	2.01863e-06	6.51427e-07
Candidatus_Nanopelagicus	2.01385e-06	5.85802e-07
unclassified_Colidextribacter	2.00121e-06	5.33581e-07
Paenibacillus_montaniterrae	1.98271e-06	1.98271e-06
Thermobifida_fusca	1.975e-06	4.74536e-07
unclassified_Sporanaerobacter	1.92506e-06	8.86257e-07
unclassified_Brevibacillus	1.91889e-06	1.17259e-06
unclassified_Xanthobacteraceae	1.9034e-06	1.9034e-06
unclassified_Asteroleplasma	1.90038e-06	5.10038e-07
unclassified_Izemoplasmatales	1.88254e-06	1.04338e-06
unclassified_Aliihoeflea	1.86332e-06	8.70769e-07
uncultured_Ruminococcaceae	1.85415e-06	4.47443e-07
Psychrobacter_pulmonis	1.84401e-06	1.84401e-06
unclassified_Dysgonomonas	1.842e-06	6.51848e-07
unclassified_Erysipelatoclostridiaceae	1.8347e-06	4.24054e-07
unclassified_Methylocystis	1.82633e-06	4.74521e-07
unclassified_Streptomyces	1.82155e-06	1.49361e-06
Rothia_nasimurium	1.81941e-06	5.20316e-07
Candidatus_Rhodoluna	1.80537e-06	1.243e-06
unclassified_Clostridium_sensu_stricto_12	1.78444e-06	1.78444e-06
unclassified_Tuzzerella	1.76846e-06	5.26065e-07
unclassified_JGI_0000069-P22	1.75486e-06	5.07386e-07
unclassified_Clostridium_sensu_stricto_11	1.74478e-06	1.74478e-06
unclassified_Eubacterium	1.7231e-06	3.61585e-07
unclassified_KD4-96	1.70513e-06	1.70513e-06
unclassified_Oribacterium	1.6888e-06	4.70878e-07
unclassified_67-14	1.66548e-06	1.66548e-06
unclassified_Sporomusa	1.66548e-06	1.66548e-06
Paenibacillus_residui	1.66548e-06	1.66548e-06
unclassified_Aerococcus	1.65031e-06	6.91005e-07
unclassified_Lawsonella	1.64284e-06	1.64284e-06
unclassified_Saccharibacillus	1.63591e-06	1.02805e-06
unclassified_Neisseria	1.62929e-06	7.37759e-07
unclassified_Oscillospira	1.62599e-06	3.76554e-07
unclassified_JG30-KF-CM45	1.62582e-06	1.62582e-06
unclassified_Peptococcaceae	1.62222e-06	4.68249e-07
Corynebacterium_xerosis	1.62108e-06	6.71337e-07
unclassified_Methylacidiphilaceae	1.61532e-06	6.95719e-07
Lactobacillus_iners	1.60308e-06	6.51223e-07
unclassified_Gemmatimonadaceae	1.58572e-06	1.5087e-06
unclassified_Tissierella	1.56428e-06	9.48307e-07
unclassified_Incertae_Sedis	1.56077e-06	5.1639e-07
unclassified_Cellulosilyticum	1.54651e-06	1.54651e-06
Agrobacterium_agile	1.52353e-06	7.18303e-07
unclassified_Caulobacter	1.52237e-06	1.13712e-06
unclassified_Vicinamibacterales	1.50686e-06	1.50686e-06
uncultured_Acidobacteria	1.48981e-06	1.39135e-06
Arachis_hypogaea	1.48832e-06	4.52299e-07
unclassified_Herbinix	1.46721e-06	1.46721e-06
unclassified_Aeriscardovia	1.45899e-06	8.8391e-07
uncultured_Thermoanaerobacterales	1.42489e-06	3.23509e-07
Thermobacillus_sp.	1.3879e-06	1.3879e-06
uncultured_compost	1.3879e-06	1.3879e-06
unclassified_Dubosiella	1.37916e-06	8.94768e-07
Propionibacterium_freudenreichii	1.35993e-06	3.90836e-07
Bdellovibrio_bacteriovorus	1.35961e-06	7.50955e-07
Mannheimia_varigena	1.35512e-06	3.52472e-07
uncultured_Acidobacteriaceae	1.34824e-06	1.34824e-06
Mesorhizobium_plurifarium	1.34824e-06	1.34824e-06
unclassified_Cloacibacterium	1.34143e-06	6.82629e-07
unclassified_Aurantimicrobium	1.34009e-06	4.87807e-07
unclassified_Desulfitobacteriales	1.32402e-06	1.32402e-06
unclassified_Oceanobacillus	1.30859e-06	1.30859e-06
unclassified_Thermobacillus	1.26893e-06	1.26893e-06
unclassified_Massilia	1.26649e-06	9.14966e-07
unclassified_Neisseriaceae	1.24882e-06	6.50431e-07
unclassified_Nitrospira	1.22928e-06	1.22928e-06
uncultured_proteobacterium	1.22928e-06	1.22928e-06
unclassified_Rhodospirillales	1.19997e-06	6.04096e-07
unclassified_MB-A2-108	1.18963e-06	1.18963e-06
unclassified_Symbiobacterium	1.165e-06	5.01962e-07
unclassified_Cellvibrio	1.15668e-06	3.67625e-07
unclassified_Gemmatimonadaceae	1.14997e-06	1.14997e-06
uncultured_Ruminococcaceae	1.14062e-06	3.32397e-07
unclassified_Absconditabacteriales_(SR1)	1.139e-06	7.92757e-07
Candidatus_Fonsibacter	1.13614e-06	3.18894e-07
uncultured_Bacteroidetes/Chlorobi	1.12393e-06	3.5264e-07
Dysgonomonas_capnocytophagoides	1.11224e-06	5.0288e-07
unclassified_Azospirillales	1.11032e-06	1.11032e-06
unclassified_Desulfovibrionaceae	1.10087e-06	3.32455e-07
unclassified_PeH15	1.09615e-06	7.75002e-07
unclassified_Howardella	1.09505e-06	1.09505e-06
Sphingobacterium_thalpophilum	1.09102e-06	4.38646e-07
unclassified_Candidatus_Soleaferrea	1.08486e-06	6.65059e-07
unclassified_Oscillibacter	1.07685e-06	3.98959e-07
unclassified_Aeromonas	1.07099e-06	3.85526e-07
unclassified_S085	1.07066e-06	1.07066e-06
unclassified_Thermoactinomyces	1.07066e-06	1.07066e-06
unclassified_Latescibacterota	1.07066e-06	1.07066e-06
unclassified_Methyloligellaceae	1.07066e-06	1.07066e-06
unclassified_Steroidobacter	1.07066e-06	1.07066e-06
unclassified_Gordonia	1.0536e-06	5.65883e-07
unclassified_Erysipelotrichaceae_UCG-006	1.05003e-06	7.43968e-07
unclassified_Anaerolineaceae	1.03101e-06	1.03101e-06
unclassified_Gemella	1.01132e-06	3.42699e-07
unclassified_Asteroleplasma	1.00679e-06	7.63926e-07
unclassified_Subgroup_17	9.91355e-07	9.91355e-07
unclassified_Micromonospora	9.91355e-07	9.91355e-07
unclassified_Sh765B-TzT-35	9.91355e-07	9.91355e-07
Trichuris_trichiura	9.87737e-07	7.26645e-07
uncultured_Soehngenia	9.84627e-07	2.98162e-07
Lachnospiraceae_bacterium	9.84352e-07	3.8381e-07
unclassified_Tepidimicrobium	9.75482e-07	7.37767e-07
unclassified_67-14	9.51701e-07	9.51701e-07
unclassified_WX65	9.51701e-07	9.51701e-07
Bacteroides_coprocola	9.37372e-07	4.2918e-07
unclassified_Puniceicoccaceae	9.25582e-07	6.54236e-07
unclassified_p-2534-18B5_gut_group	9.24136e-07	5.29477e-07
unclassified_Mailhella	9.21105e-07	2.73507e-07
unclassified_Candidatus_Xiphinematobacter	9.12046e-07	9.12046e-07
uncultured_compost	9.12046e-07	9.12046e-07
Slackia_heliotrinireducens	9.02499e-07	2.95191e-07
unclassified_Sphingopyxis	8.844e-07	4.60632e-07
unclassified_Caviibacter	8.77246e-07	3.42736e-07
unclassified_Solirubrobacter	8.72392e-07	8.72392e-07
uncultured_actinobacterium	8.72392e-07	8.72392e-07
unclassified_Aerococcaceae	8.71296e-07	4.38627e-07
unclassified_Puniceicoccaceae	8.55468e-07	2.60527e-07
uncultured_Acidobacteria	8.47895e-07	6.68841e-07
Endomicrobium_proavitum	8.41398e-07	5.94242e-07
unclassified_Cyanobium_PCC-6307	8.38831e-07	8.38831e-07
unclassified_Ilumatobacter	8.32738e-07	8.32738e-07
unclassified_Bradyrhizobium	8.32738e-07	8.32738e-07
unclassified_Ramlibacter	8.32738e-07	8.32738e-07
Paenibacillus_camelliae	8.32738e-07	8.32738e-07
unclassified_Papillibacter	8.2952e-07	6.62433e-07
unclassified_Mitochondria	8.22452e-07	5.44433e-07
unclassified_Rs-H88_termite_group	8.18438e-07	2.57556e-07
Neoscardovia_arbecensis	8.1582e-07	2.94822e-07
unclassified_Mycobacterium	8.06621e-07	6.56946e-07
unclassified_Pleomorphomonas	8.04942e-07	5.62129e-07
unclassified_Alsobacter	8.02919e-07	3.12111e-07
unclassified_Burkholderiales	8.0118e-07	2.51497e-07
unclassified_Intrasporangiaceae	7.93084e-07	7.93084e-07
unclassified_Agromyces	7.93084e-07	7.93084e-07
unclassified_Marmoricola	7.93084e-07	7.93084e-07
unclassified_Veillonellales-Selenomonadales	7.93084e-07	7.93084e-07
unclassified_Candidatus_Adlerbacteria	7.93084e-07	7.93084e-07
unclassified_Gemmata	7.93084e-07	7.93084e-07
unclassified_SC-I-84	7.93084e-07	7.93084e-07
unclassified_Chujaibacter	7.93084e-07	7.93084e-07
unclassified_Pedosphaeraceae	7.93084e-07	7.93084e-07
uncultured_Virgibacillus	7.93084e-07	7.93084e-07
Paenibacillus_lautus	7.93084e-07	7.93084e-07
Pseudoclostridium_thermosuccinogenes	7.93084e-07	7.93084e-07
unclassified_Exiguobacterium	7.89704e-07	7.89704e-07
unclassified_Amaricoccus	7.86996e-07	6.52132e-07
unclassified_Sphingomonadaceae	7.8316e-07	5.7746e-07
unclassified_Sphaerochaeta	7.74128e-07	3.22445e-07
unclassified_Chitinophagaceae	7.73251e-07	6.81098e-07
unclassified_Bosea	7.57103e-07	4.05499e-07
unclassified_Pseudonocardiaceae	7.5343e-07	7.5343e-07
unclassified_Citrifermentans	7.5343e-07	7.5343e-07
unclassified_Clostridium_sensu_stricto_8	7.5343e-07	7.5343e-07
unclassified_Pirellula	7.5343e-07	7.5343e-07
unclassified_Acidibacter	7.5343e-07	7.5343e-07
uncultured_actinobacterium	7.5343e-07	7.5343e-07
uncultured_Chloroflexaceae	7.5343e-07	7.5343e-07
unclassified_Aeriscardovia	7.47526e-07	3.56098e-07
unclassified_Tannerellaceae	7.1553e-07	2.3863e-07
unclassified_Subgroup_7	7.13775e-07	7.13775e-07
unclassified_Clostridium_sensu_stricto_10	7.13775e-07	7.13775e-07
unclassified_Haliangium	7.13775e-07	7.13775e-07
unclassified_Pedomicrobium	7.13775e-07	7.13775e-07
unclassified_Pseudolabrys	7.13775e-07	7.13775e-07
uncultured_soil	7.13775e-07	7.13775e-07
uncultured_microorganism	7.13775e-07	7.13775e-07
uncultured_soil	7.13775e-07	7.13775e-07
unclassified_Myxococcus	7.01375e-07	6.03991e-07
Saccharomonospora_sp.	6.84842e-07	2.81043e-07
uncultured_Thermomicrobium	6.80393e-07	3.69883e-07
unclassified_Veillonellaceae	6.74171e-07	2.57141e-07
unclassified_11-24	6.74121e-07	6.74121e-07
unclassified_MB-A2-108	6.74121e-07	6.74121e-07
unclassified_Sediminibacterium	6.74121e-07	6.74121e-07
unclassified_Fontibacillus	6.74121e-07	6.74121e-07
unclassified_WD2101_soil_group	6.74121e-07	6.74121e-07
unclassified_Reyranella	6.74121e-07	6.74121e-07
unclassified_PLTA13	6.74121e-07	6.74121e-07
Paenibacillus_turicensis	6.74121e-07	6.74121e-07
Clostridium_jeddahense	6.74121e-07	6.74121e-07
unclassified_Paracaedibacteraceae	6.71705e-07	2.97393e-07
unclassified_Elusimicrobium	6.68028e-07	4.08101e-07
unclassified_Sedimentibacter	6.59776e-07	4.7535e-07
uncultured_Enterococcus	6.49511e-07	5.09091e-07
bacterium_V9D2008	6.37719e-07	6.37719e-07
unclassified_Acidaminococcus	6.36511e-07	2.90458e-07
unclassified_Iamia	6.35921e-07	5.0163e-07
unclassified_Vicinamibacter	6.34467e-07	6.34467e-07
unclassified_67-14	6.34467e-07	6.34467e-07
unclassified_Bacteroidetes_BD2-2	6.34467e-07	6.34467e-07
unclassified_Desulfuromonadia	6.34467e-07	6.34467e-07
Acidobacteria_bacterium	6.34467e-07	6.34467e-07
Paenibacillus_mucilaginosus	6.34467e-07	6.34467e-07
unclassified_Legionella	6.34075e-07	5.28644e-07
unclassified_PeM15	6.24551e-07	4.48484e-07
uncultured_Gram-positive	6.23991e-07	6.23991e-07
unclassified_Nordella	6.20479e-07	4.9696e-07
unclassified_Pyramidobacter	6.04735e-07	3.13442e-07
unclassified_Alishewanella	6.02585e-07	6.02585e-07
Leucobacter_sp.	6.02585e-07	6.02585e-07
Ileibacterium_valens	6.00133e-07	2.20518e-07
unclassified_Gemmataceae	5.98348e-07	5.21891e-07
unclassified_DS-100	5.94813e-07	5.94813e-07
unclassified_Subgroup_10	5.94813e-07	5.94813e-07
unclassified_Chryseolinea	5.94813e-07	5.94813e-07
unclassified_S085	5.94813e-07	5.94813e-07
unclassified_Domibacillus	5.94813e-07	5.94813e-07
unclassified_Novibacillus	5.94813e-07	5.94813e-07
unclassified_Desulfitobacterium	5.94813e-07	5.94813e-07
unclassified_Ensifer	5.94813e-07	5.94813e-07
uncultured_prokaryote	5.94813e-07	5.94813e-07
Sphingobacterium_composti	5.92278e-07	5.92278e-07
Pseudomonas_xanthomarina	5.88878e-07	5.88878e-07
Flavobacterium_phocarum	5.72413e-07	2.69514e-07
Lactobacillus_ruminis	5.72234e-07	5.72234e-07
unclassified_Actinomycetaceae	5.61767e-07	4.1391e-07
unclassified_Roseiflexaceae	5.55159e-07	5.55159e-07
unclassified_Ellin6067	5.55159e-07	5.55159e-07
unclassified_CCD24	5.55159e-07	5.55159e-07
unclassified_Aquabacterium	5.48948e-07	5.48948e-07
unclassified_Succinivibrionaceae_UCG-002	5.43258e-07	2.92388e-07
unclassified_Pyramidobacter	5.39557e-07	3.30937e-07
uncultured_prokaryote	5.27319e-07	5.27319e-07
unclassified_Syntrophaceticus	5.26469e-07	5.26469e-07
Lactobacillus_delbrueckii	5.26469e-07	5.26469e-07
unclassified_Erysipelotrichaceae_UCG-007	5.24496e-07	5.24496e-07
uncultured_soil	5.21361e-07	3.68338e-07
Rhodococcus_rhodochrous	5.16461e-07	5.16461e-07
unclassified_Micromonosporaceae	5.15504e-07	5.15504e-07
unclassified_A4b	5.15504e-07	5.15504e-07
unclassified_Salipaludibacillus	5.15504e-07	5.15504e-07
unclassified_Xanthobacteraceae	5.15504e-07	5.15504e-07
unclassified_TRA3-20	5.15504e-07	5.15504e-07
bacterium_YE257	5.12637e-07	5.12637e-07
unclassified_Caldicoprobacter	5.12052e-07	3.75635e-07
unclassified_Tepidimicrobium	4.99648e-07	3.57988e-07
uncultured_Chloroflexi	4.98853e-07	4.98853e-07
unclassified_CAG-352	4.97215e-07	4.97215e-07
Psychrobacter_faecalis	4.83748e-07	1.86539e-07
unclassified_Dysgonomonas	4.82605e-07	2.14988e-07
unclassified_Halomonas	4.7895e-07	2.69306e-07
unclassified_Roseiflexaceae	4.7585e-07	4.7585e-07
unclassified_WD2101_soil_group	4.7585e-07	4.7585e-07
unclassified_Hyphomicrobium	4.7585e-07	4.7585e-07
unclassified_Pedosphaeraceae	4.7585e-07	4.7585e-07
Actinobacteria_bacterium	4.7585e-07	4.7585e-07
Bacillus_niabensis	4.7585e-07	4.7585e-07
uncultured_Kroppenstedtia	4.7585e-07	4.7585e-07
unclassified_JGI_0000069-P22	4.73699e-07	2.88207e-07
unclassified_Propionibacteriaceae	4.68309e-07	3.56945e-07
unclassified_Sinibacillus	4.63427e-07	2.93524e-07
Paenibacillus_methanolicus	4.57457e-07	4.57457e-07
unclassified_Acidaminococcaceae	4.52825e-07	2.14139e-07
Fusobacterium_necrophorum	4.48897e-07	2.26067e-07
uncultured_marine	4.42808e-07	4.42808e-07
unclassified_Saccharimonadales	4.41509e-07	2.68601e-07
unclassified_Actinobacteria	4.38385e-07	3.21222e-07
unclassified_Subgroup_11	4.36196e-07	4.36196e-07
unclassified_Luteitalea	4.36196e-07	4.36196e-07
unclassified_Flavisolibacter	4.36196e-07	4.36196e-07
unclassified_Chitinophagaceae	4.36196e-07	4.36196e-07
unclassified_Geobacillus	4.36196e-07	4.36196e-07
unclassified_Anaerospora	4.36196e-07	4.36196e-07
unclassified_Gemmatimonadaceae	4.36196e-07	4.36196e-07
unclassified_Nitrospira	4.36196e-07	4.36196e-07
uncultured_soil	4.36196e-07	4.36196e-07
uncultured_soil	4.36196e-07	4.36196e-07
Paenibacillus_sp.	4.36196e-07	4.36196e-07
Paenibacillus_agaridevorans	4.36196e-07	4.36196e-07
unclassified_hgcI_clade	4.19416e-07	4.19416e-07
unclassified_Pseudoclavibacter	4.17915e-07	4.17915e-07
uncultured_Alphaproteobacteria	4.17915e-07	4.17915e-07
Colobanthus_quitensis	4.02839e-07	1.86656e-07
unclassified_Subgroup_25	3.96542e-07	3.96542e-07
unclassified_Subgroup_5	3.96542e-07	3.96542e-07
unclassified_Frankiales	3.96542e-07	3.96542e-07
unclassified_Amycolatopsis	3.96542e-07	3.96542e-07
unclassified_Caldilineaceae	3.96542e-07	3.96542e-07
unclassified_TK10	3.96542e-07	3.96542e-07
unclassified_Catonella	3.96542e-07	3.96542e-07
unclassified_Rokubacteriales	3.96542e-07	3.96542e-07
unclassified_mle1-7	3.96542e-07	3.96542e-07
uncultured_compost	3.96542e-07	3.96542e-07
Planifilum_composti	3.96542e-07	3.96542e-07
Sedimentibacter_sp.	3.96542e-07	3.96542e-07
uncultured_soil	3.96542e-07	3.96542e-07
uncultured_Nitrosospira	3.96542e-07	3.96542e-07
Rhabdochlamydiaceae_bacterium	3.96542e-07	3.96542e-07
unclassified_Lachnospiraceae_UCG-001	3.94218e-07	3.94218e-07
uncultured_Clostridiales	3.88793e-07	3.88793e-07
uncultured_soil	3.64434e-07	2.61862e-07
unclassified_Tannerella	3.62785e-07	2.72817e-07
unclassified_11-24	3.56888e-07	3.56888e-07
unclassified_Vicinamibacter	3.56888e-07	3.56888e-07
unclassified_IMCC26256	3.56888e-07	3.56888e-07
unclassified_Gaiellales	3.56888e-07	3.56888e-07
unclassified_Halobacillus	3.56888e-07	3.56888e-07
unclassified_Laceyella	3.56888e-07	3.56888e-07
unclassified_Anaerostignum	3.56888e-07	3.56888e-07
unclassified_Cellulosilyticum	3.56888e-07	3.56888e-07
unclassified_Gemmataceae	3.56888e-07	3.56888e-07
unclassified_Pedomicrobium	3.56888e-07	3.56888e-07
unclassified_Alphaproteobacteria	3.56888e-07	3.56888e-07
uncultured_Clostridium	3.56888e-07	3.56888e-07
Clostridium_oryzae	3.56888e-07	3.56888e-07
uncultured_Rothia	3.49197e-07	3.49197e-07
Streptococcus_rupicaprae	3.49197e-07	3.49197e-07
Stenotrophomonas_rhizophila	3.42253e-07	3.42253e-07
Eggerthellaceae_bacterium	3.29043e-07	3.29043e-07
Sphingobacterium_corticis	3.29043e-07	3.29043e-07
uncultured_Longilinea	3.29043e-07	3.29043e-07
Bacteroides_eggerthii	3.23564e-07	3.23564e-07
unclassified_Trueperella	3.20588e-07	3.20588e-07
Brevibacillus_limnophilus	3.19686e-07	3.19686e-07
unclassified_Caldalkalibacillus	3.18688e-07	2.25035e-07
uncultured_soil	3.1846e-07	2.24874e-07
unclassified_Candidatus_Solibacter	3.17234e-07	3.17234e-07
unclassified_Subgroup_7	3.17234e-07	3.17234e-07
unclassified_Micromonosporaceae	3.17234e-07	3.17234e-07
unclassified_Ohtaekwangia	3.17234e-07	3.17234e-07
unclassified_Thermoactinomycetaceae	3.17234e-07	3.17234e-07
unclassified_Selenomonadaceae	3.17234e-07	3.17234e-07
unclassified_Polyangiaceae	3.17234e-07	3.17234e-07
unclassified_BD7-11	3.17234e-07	3.17234e-07
unclassified_Pir4_lineage	3.17234e-07	3.17234e-07
unclassified_SH-PL14	3.17234e-07	3.17234e-07
unclassified_Sulfuritalea	3.17234e-07	3.17234e-07
uncultured_Litorilinea	3.17234e-07	3.17234e-07
uncultured_Caldilineales	3.17234e-07	3.17234e-07
Bacillus_malikii	3.17234e-07	3.17234e-07
Paenibacillus_agarexedens	3.17234e-07	3.17234e-07
uncultured_Desulfuromonadales	3.17234e-07	3.17234e-07
Verrucomicrobia_bacterium	3.17234e-07	3.17234e-07
Sphingobacterium_alimentarium	3.16615e-07	2.27452e-07
unclassified_SBR1031	3.16388e-07	2.30214e-07
Solirubrobacterales_bacterium	3.14562e-07	3.14562e-07
unclassified_Bifidobacteriaceae	3.12292e-07	3.12292e-07
unclassified_UCG-005	3.12188e-07	3.12188e-07
unclassified_Porphyrobacter	3.11995e-07	3.11995e-07
unclassified_Delftia	3.04907e-07	3.04907e-07
uncultured_prokaryote	3.03595e-07	3.03595e-07
unclassified_Clostridia_vadinBB60_group	2.99312e-07	2.99312e-07
Porphyromonas_loveana	2.98329e-07	2.98329e-07
unclassified_Nocardiopsaceae	2.87549e-07	2.87549e-07
unclassified_Isoptericola	2.77579e-07	2.77579e-07
unclassified_Saprospiraceae	2.77579e-07	2.77579e-07
unclassified_RBG-13-54-9	2.77579e-07	2.77579e-07
unclassified_SBR1031	2.77579e-07	2.77579e-07
unclassified_JG30-KF-CM45	2.77579e-07	2.77579e-07
unclassified_Gemmatimonas	2.77579e-07	2.77579e-07
unclassified_Latescibacterota	2.77579e-07	2.77579e-07
unclassified_OM190	2.77579e-07	2.77579e-07
unclassified_Gemmataceae	2.77579e-07	2.77579e-07
unclassified_Pir4_lineage	2.77579e-07	2.77579e-07
unclassified_Pirellulaceae	2.77579e-07	2.77579e-07
Paenibacillus_daejeonensis	2.77579e-07	2.77579e-07
uncultured_Paenibacillaceae	2.77579e-07	2.77579e-07
uncultured_Gemmatimonadales	2.77579e-07	2.77579e-07
uncultured_Gemmatimonadales	2.77579e-07	2.77579e-07
uncultured_Stella	2.77579e-07	2.77579e-07
uncultured_Clostridium	2.73164e-07	2.73164e-07
unclassified_Alistipes	2.69636e-07	2.69636e-07
uncultured_Syntrophomonas	2.63235e-07	2.63235e-07
unclassified_Finegoldia	2.59395e-07	2.59395e-07
Prevotella_bivia	2.59395e-07	2.59395e-07
Anaerococcus_sp.	2.59395e-07	2.59395e-07
uncultured_actinobacterium	2.58584e-07	1.87255e-07
unclassified_Pandoraea	2.46471e-07	2.46471e-07
unclassified_Pedobacter	2.45907e-07	1.83844e-07
unclassified_Sphingobium	2.44694e-07	1.80257e-07
Neisseria_sp.	2.43188e-07	1.82459e-07
unclassified_IMCC26256	2.37925e-07	2.37925e-07
unclassified_Macellibacteroides	2.37925e-07	2.37925e-07
unclassified_Ardenticatenales	2.37925e-07	2.37925e-07
unclassified_AKYG1722	2.37925e-07	2.37925e-07
unclassified_Dadabacteriales	2.37925e-07	2.37925e-07
unclassified_Lutispora	2.37925e-07	2.37925e-07
unclassified_Hydrogenispora	2.37925e-07	2.37925e-07
unclassified_Gemmatimonadaceae	2.37925e-07	2.37925e-07
unclassified_Haliangium	2.37925e-07	2.37925e-07
unclassified_Gemmata	2.37925e-07	2.37925e-07
unclassified_Curvibacter	2.37925e-07	2.37925e-07
unclassified_TRA3-20	2.37925e-07	2.37925e-07
uncultured_Chloroflexi	2.37925e-07	2.37925e-07
uncultured_Chloroflexus	2.37925e-07	2.37925e-07
Oceanobacillus_oncorhynchi	2.37925e-07	2.37925e-07
Sporolactobacillus_inulinus	2.37925e-07	2.37925e-07
Shimazuella_sp.	2.37925e-07	2.37925e-07
uncultured_Desulfovibrionales	2.37925e-07	2.37925e-07
uncultured_sludge	2.37925e-07	2.37925e-07
uncultured_subdivision	2.37925e-07	2.37925e-07
Candidatus_Planktoluna	2.37177e-07	2.37177e-07
unclassified_Blastococcus	2.36657e-07	1.68049e-07
Lactobacillus_algidus	2.32175e-07	2.32175e-07
unclassified_NK4A214_group	2.31838e-07	1.7172e-07
Tyzzerella_sp.	2.31682e-07	2.31682e-07
unclassified_SAR324_clade(Marine_group_B)	2.30265e-07	2.30265e-07
uncultured_Aliihoeflea	2.27571e-07	2.27571e-07
bacterium_rJ7	2.22343e-07	2.22343e-07
unclassified_Candidatus_Kaiserbacteria	2.20598e-07	1.56252e-07
unclassified_Peptoniphilus	2.16163e-07	2.16163e-07
Dialister_invisus	2.15357e-07	2.15357e-07
unclassified_Myxococcaceae	2.14768e-07	2.14768e-07
unclassified_Gaiellales	2.13428e-07	2.13428e-07
Alistipes_onderdonkii	2.07739e-07	1.49521e-07
unclassified_Nitrosomonas	2.03825e-07	2.03825e-07
Desulfovibrio_alcoholivorans	1.99934e-07	1.99934e-07
unclassified_Lachnospiraceae_NK4B4_group	1.98578e-07	1.98578e-07
unclassified_Nonomuraea	1.98271e-07	1.98271e-07
unclassified_Actinomadura	1.98271e-07	1.98271e-07
unclassified_Petrimonas	1.98271e-07	1.98271e-07
unclassified_env.OPS_17	1.98271e-07	1.98271e-07
unclassified_0319-6G20	1.98271e-07	1.98271e-07
unclassified_Anaerolineaceae	1.98271e-07	1.98271e-07
unclassified_Litorilinea	1.98271e-07	1.98271e-07
unclassified_Gitt-GS-136	1.98271e-07	1.98271e-07
unclassified_P2-11E	1.98271e-07	1.98271e-07
unclassified_Dadabacteriales	1.98271e-07	1.98271e-07
unclassified_Tissierella	1.98271e-07	1.98271e-07
unclassified_Sporomusaceae	1.98271e-07	1.98271e-07
unclassified_bacteriap25	1.98271e-07	1.98271e-07
unclassified_NB1-j	1.98271e-07	1.98271e-07
unclassified_Pla3_lineage	1.98271e-07	1.98271e-07
unclassified_KF-JG30-B3	1.98271e-07	1.98271e-07
unclassified_Aquicella	1.98271e-07	1.98271e-07
unclassified_Rhodanobacter	1.98271e-07	1.98271e-07
uncultured_Actinomycetales	1.98271e-07	1.98271e-07
uncultured_actinobacterium	1.98271e-07	1.98271e-07
Glycomyces_sp.	1.98271e-07	1.98271e-07
uncultured_archaeon	1.98271e-07	1.98271e-07
uncultured_prokaryote	1.98271e-07	1.98271e-07
Deinococcus_grandis	1.98271e-07	1.98271e-07
uncultured_Myxococcales	1.98271e-07	1.98271e-07
Oceanobacillus_caeni	1.98271e-07	1.98271e-07
Clostridium_drakei	1.98271e-07	1.98271e-07
uncultured_soil	1.98271e-07	1.98271e-07
uncultured_Gemmatimonadetes	1.98271e-07	1.98271e-07
uncultured_proteobacterium	1.98271e-07	1.98271e-07
uncultured_soil	1.98271e-07	1.98271e-07
uncultured_Alphaproteobacteria	1.98271e-07	1.98271e-07
Dyella_sp.	1.98271e-07	1.98271e-07
unclassified_Moheibacter	1.97426e-07	1.97426e-07
Saccharopolyspora_rectivirgula	1.97426e-07	1.97426e-07
Acetobacteraceae_bacterium	1.97426e-07	1.97426e-07
actinomycete_095-35	1.97142e-07	1.97142e-07
Sphingobacterium_populi	1.94033e-07	1.94033e-07
unclassified_Rhizobiales_Incertae_Sedis	1.92137e-07	1.92137e-07
uncultured_actinomycete	1.91116e-07	1.91116e-07
uncultured_marine	1.89875e-07	1.89875e-07
uncultured_prokaryote	1.89741e-07	1.89741e-07
unclassified_Coriobacteriales_Incertae_Sedis	1.86512e-07	1.86512e-07
Leucobacter_holotrichiae	1.8574e-07	1.8574e-07
unclassified_Parvimonas	1.84821e-07	1.31126e-07
uncultured_Clostridiaceae	1.81885e-07	1.28634e-07
unclassified_Succinivibrionaceae_UCG-001	1.8133e-07	1.28447e-07
uncultured_cyanobacterium	1.79389e-07	1.79389e-07
unclassified_Mesorhizobium	1.79375e-07	1.79375e-07
Alistipes_putredinis	1.77618e-07	1.77618e-07
Ammoniphilus_sp.	1.77359e-07	1.77359e-07
unclassified_Peptococcus	1.75208e-07	1.75208e-07
Anaerococcus_octavius	1.7293e-07	1.7293e-07
unclassified_Ellin6055	1.72154e-07	1.72154e-07
Stenotrophomonas_nitritireducens	1.72154e-07	1.72154e-07
Peptostreptococcus_sp.	1.68722e-07	1.68722e-07
unclassified_Rs-M47	1.68185e-07	1.68185e-07
wallaby_gut	1.66923e-07	1.66923e-07
unclassified_Alcaligenaceae	1.66594e-07	1.17639e-07
unclassified_Flavobacterium	1.66476e-07	1.66476e-07
unclassified_Jatrophihabitans	1.65601e-07	1.65601e-07
unclassified_Armatimonadales	1.65601e-07	1.65601e-07
uncultured_compost	1.65601e-07	1.65601e-07
Haemophilus_parasuis	1.65474e-07	1.65474e-07
unclassified_Lachnospiraceae_FE2018_group	1.65176e-07	1.65176e-07
unclassified_Kapabacteriales	1.6427e-07	1.6427e-07
unclassified_Lentimicrobium	1.60071e-07	1.60071e-07
unclassified_Acidibacter	1.59843e-07	1.59843e-07
Actinomyces_sp.	1.58862e-07	1.58862e-07
unclassified_Gracilibacteraceae	1.58774e-07	1.58774e-07
unclassified_Subgroup_2	1.58617e-07	1.58617e-07
unclassified_Holophagaceae	1.58617e-07	1.58617e-07
unclassified_Subgroup_18	1.58617e-07	1.58617e-07
unclassified_CL500-29_marine_group	1.58617e-07	1.58617e-07
unclassified_Microtrichales	1.58617e-07	1.58617e-07
unclassified_Hydrotalea	1.58617e-07	1.58617e-07
unclassified_Algoriphagus	1.58617e-07	1.58617e-07
unclassified_A4b	1.58617e-07	1.58617e-07
unclassified_Sporomusaceae	1.58617e-07	1.58617e-07
unclassified_Veillonellales-Selenomonadales	1.58617e-07	1.58617e-07
unclassified_BD2-11_terrestrial_group	1.58617e-07	1.58617e-07
unclassified_Latescibacteraceae	1.58617e-07	1.58617e-07
unclassified_Vulgatibacter	1.58617e-07	1.58617e-07
unclassified_Nannocystaceae	1.58617e-07	1.58617e-07
unclassified_Nannocystaceae	1.58617e-07	1.58617e-07
unclassified_BIrii41	1.58617e-07	1.58617e-07
unclassified_bacteriap25	1.58617e-07	1.58617e-07
unclassified_uncultured	1.58617e-07	1.58617e-07
unclassified_OM190	1.58617e-07	1.58617e-07
unclassified_Hirschia	1.58617e-07	1.58617e-07
unclassified_Micropepsaceae	1.58617e-07	1.58617e-07
unclassified_Magnetospiraceae	1.58617e-07	1.58617e-07
unclassified_Steroidobacteraceae	1.58617e-07	1.58617e-07
unclassified_Parachlamydiaceae	1.58617e-07	1.58617e-07
unclassified_Candidatus_Udaeobacter	1.58617e-07	1.58617e-07
uncultured_soil	1.58617e-07	1.58617e-07
uncultured_Ferrimicrobium	1.58617e-07	1.58617e-07
uncultured_soil	1.58617e-07	1.58617e-07
uncultured_Caldilinea	1.58617e-07	1.58617e-07
uncultured_Gemmatimonadetes	1.58617e-07	1.58617e-07
uncultured_Chloroflexi	1.58617e-07	1.58617e-07
uncultured_microorganism	1.58617e-07	1.58617e-07
uncultured_Clostridiales	1.58617e-07	1.58617e-07
uncultured_compost	1.58617e-07	1.58617e-07
Ruminococcaceae_bacterium	1.58617e-07	1.58617e-07
uncultured_Syntrophomonas	1.58617e-07	1.58617e-07
uncultured_soil	1.58617e-07	1.58617e-07
uncultured_Gemmatimonadetes	1.58617e-07	1.58617e-07
uncultured_Nitrospira	1.58617e-07	1.58617e-07
uncultured_Gemmatimonadetes	1.58617e-07	1.58617e-07
uncultured_Fibrobacteres	1.58617e-07	1.58617e-07
uncultured_Syntrophaceae	1.58617e-07	1.58617e-07
uncultured_endolithic	1.58617e-07	1.58617e-07
Botryosphaeria_dothidea	1.58617e-07	1.58617e-07
uncultured_Alphaproteobacteria	1.58617e-07	1.58617e-07
uncultured_gamma	1.58617e-07	1.58617e-07
unclassified_Syntrophomonadaceae	1.52529e-07	1.52529e-07
unclassified_LWQ8	1.52454e-07	1.52454e-07
unclassified_Duganella	1.52454e-07	1.52454e-07
unclassified_Leptotrichia	1.50447e-07	1.50447e-07
unclassified_Tetrasphaera	1.4995e-07	1.4995e-07
Flavobacteriaceae_bacterium	1.49656e-07	1.49656e-07
Moraxella_macacae	1.49656e-07	1.49656e-07
unclassified_Acetanaerobacterium	1.44588e-07	1.44588e-07
unclassified_Erysipelothrix	1.43179e-07	1.43179e-07
Luteimonas_sp.	1.40061e-07	1.40061e-07
uncultured_Verrucomicrobium	1.39305e-07	1.39305e-07
unclassified_Peptostreptococcus	1.39058e-07	1.39058e-07
Nocardiopsis_sp.	1.39058e-07	1.39058e-07
unclassified_Granulicatella	1.38225e-07	1.38225e-07
unclassified_C39	1.36948e-07	1.36948e-07
unclassified_Sutterellaceae	1.36637e-07	1.36637e-07
unclassified_Desulfobacterota	1.33941e-07	1.33941e-07
Actinobacteria_bacterium	1.33406e-07	1.33406e-07
uncultured_Rikenellaceae	1.33248e-07	1.33248e-07
unclassified_Phascolarctobacterium	1.33213e-07	1.33213e-07
unclassified_hgcI_clade	1.32612e-07	1.32612e-07
unclassified_Gaiellales	1.31617e-07	1.31617e-07
unclassified_Diplorickettsiaceae	1.30862e-07	1.30862e-07
Mobiluncus_curtisii	1.29698e-07	1.29698e-07
Brachymonas_denitrificans	1.29698e-07	1.29698e-07
unclassified_Thalassospira	1.29125e-07	1.29125e-07
haloalkaliphilic_bacterium	1.2746e-07	1.2746e-07
unclassified_vadinBE97	1.26996e-07	1.26996e-07
unclassified_Aeromicrobium	1.26926e-07	1.26926e-07
unclassified_Cytophagales	1.26517e-07	1.26517e-07
unclassified_Cellulomonas	1.26455e-07	1.26455e-07
Thermus_amyloliquefaciens	1.26125e-07	1.26125e-07
unclassified_Methylophaga	1.24857e-07	1.24857e-07
Bacteroides_massiliensis	1.24321e-07	1.24321e-07
unclassified_CL500-29_marine_group	1.24277e-07	1.24277e-07
unclassified_PHOS-HE36	1.242e-07	1.242e-07
unclassified_Sphingobacterium	1.23882e-07	1.23882e-07
Arsenicicoccus_bolidensis	1.23066e-07	1.23066e-07
Planktothrix_spiroides	1.21962e-07	1.21962e-07
Actinomyces_denticolens	1.20221e-07	1.20221e-07
unclassified_Lachnospiraceae	1.19583e-07	1.19583e-07
unclassified_Victivallaceae	1.19583e-07	1.19583e-07
unclassified_Acidimicrobiia	1.18963e-07	1.18963e-07
unclassified_Nubsella	1.18963e-07	1.18963e-07
unclassified_Chloroflexi	1.18963e-07	1.18963e-07
unclassified_Truepera	1.18963e-07	1.18963e-07
unclassified_Izemoplasmatales	1.18963e-07	1.18963e-07
unclassified_Thermoclostridium	1.18963e-07	1.18963e-07
unclassified_Butyricicoccaceae	1.18963e-07	1.18963e-07
unclassified_Incertae_Sedis	1.18963e-07	1.18963e-07
unclassified_Anaeromyxobacter	1.18963e-07	1.18963e-07
unclassified_Fimbriiglobus	1.18963e-07	1.18963e-07
unclassified_Planctomycetales	1.18963e-07	1.18963e-07
unclassified_Coxiella	1.18963e-07	1.18963e-07
unclassified_Granulosicoccales	1.18963e-07	1.18963e-07
unclassified_Sumerlaea	1.18963e-07	1.18963e-07
unclassified_Parachlamydiaceae	1.18963e-07	1.18963e-07
uncultured_soil	1.18963e-07	1.18963e-07
uncultured_Acidobacteriales	1.18963e-07	1.18963e-07
uncultured_Caldilineae	1.18963e-07	1.18963e-07
uncultured_sludge	1.18963e-07	1.18963e-07
uncultured_Chloroflexi	1.18963e-07	1.18963e-07
uncultured_soil	1.18963e-07	1.18963e-07
uncultured_Christensenellaceae	1.18963e-07	1.18963e-07
uncultured_Roseburia	1.18963e-07	1.18963e-07
Gemmatimonadetes_bacterium	1.18963e-07	1.18963e-07
Nannocystis_exedens	1.18963e-07	1.18963e-07
uncultured_soil	1.18963e-07	1.18963e-07
Candidatus_Azambacteria	1.18963e-07	1.18963e-07
uncultured_Rhodospirillaceae	1.18963e-07	1.18963e-07
uncultured_Marinobacterium	1.18963e-07	1.18963e-07
uncultured_Bacteroidetes	1.18555e-07	1.18555e-07
unclassified_Alcaligenes	1.18361e-07	1.18361e-07
unclassified_Desulfovibrionaceae	1.17421e-07	1.17421e-07
unclassified_Rarobacter	1.1707e-07	1.1707e-07
unclassified_Coxiella	1.1707e-07	1.1707e-07
unclassified_Pseudopropionibacterium	1.17059e-07	1.17059e-07
unclassified_Catenibacterium	1.15132e-07	1.15132e-07
unclassified_Pla4_lineage	1.15132e-07	1.15132e-07
unclassified_Victivallaceae	1.15132e-07	1.15132e-07
uncultured_Candidatus	1.09874e-07	1.09874e-07
unclassified_Terribacillus	1.07788e-07	1.07788e-07
uncultured_prokaryote	1.06714e-07	1.06714e-07
unclassified_Pusillimonas	1.05202e-07	1.05202e-07
unclassified_Fibrobacteraceae	1.04097e-07	1.04097e-07
unclassified_Patescibacteria	1.01686e-07	1.01686e-07
[Pseudomonas]_geniculata	1.01063e-07	1.01063e-07
unclassified_Christensenellaceae_R-7_group	9.99777e-08	9.99777e-08
unclassified_Bacteroidetes_vadinHA17	9.99669e-08	9.99669e-08
unclassified_Hydrogenoanaerobacterium	9.99669e-08	9.99669e-08
unclassified_Solibacillus	9.95895e-08	9.95895e-08
unclassified_UCG-011	9.9443e-08	9.9443e-08
uncultured_actinomycete	9.93348e-08	9.93348e-08
uncultured_Devosia	9.91298e-08	9.91298e-08
unclassified_Saccharimonadales	9.76189e-08	9.76189e-08
uncultured_Clostridia	9.49878e-08	9.49878e-08
uncultured_Ruminococcus	9.48707e-08	9.48707e-08
Clostridium_sp.	9.29511e-08	9.29511e-08
Rhabdanaerobium_thermarum	9.27054e-08	9.27054e-08
unclassified_Azospirillum	9.10283e-08	9.10283e-08
unclassified_Rhodospirillales	8.97949e-08	8.97949e-08
uncultured_Methylophilaceae	8.91289e-08	8.91289e-08
unclassified_Camelimonas	8.7416e-08	8.7416e-08
bacterium_Ellin5129	8.64732e-08	8.64732e-08
Deinococcus_sp.	8.64651e-08	8.64651e-08
Pseudoxanthomonas_mexicana	8.64651e-08	8.64651e-08
unclassified_Peredibacter	8.58382e-08	8.58382e-08
unclassified_Pirellulaceae	8.55241e-08	8.55241e-08
unclassified_Leptotrichia	8.52268e-08	8.52268e-08
Finegoldia_magna	8.46176e-08	8.46176e-08
Lachnospiraceae_bacterium	8.40923e-08	8.40923e-08
bacterium_B16S	8.40884e-08	8.40884e-08
uncultured_Sphingobacterium	8.35029e-08	8.35029e-08
Porphyromonas_macacae	8.2588e-08	8.2588e-08
unclassified_Arcobacteraceae	8.21569e-08	8.21569e-08
Bibersteinia_sp.	8.12556e-08	8.12556e-08
unclassified_Malaciobacter	8.12282e-08	8.12282e-08
unclassified_Amoebophilaceae	8.05948e-08	8.05948e-08
uncultured_Treponema	8.05948e-08	8.05948e-08
unclassified_Caldibacillus	8.02062e-08	8.02062e-08
unclassified_Subgroup_12	7.93084e-08	7.93084e-08
unclassified_Subgroup_2	7.93084e-08	7.93084e-08
unclassified_Subgroup_22	7.93084e-08	7.93084e-08
unclassified_0319-7L14	7.93084e-08	7.93084e-08
unclassified_Mumia	7.93084e-08	7.93084e-08
unclassified_Tessaracoccus	7.93084e-08	7.93084e-08
unclassified_Collinsella	7.93084e-08	7.93084e-08
unclassified_Chitinophagaceae	7.93084e-08	7.93084e-08
unclassified_Galbibacter	7.93084e-08	7.93084e-08
unclassified_Parapedobacter	7.93084e-08	7.93084e-08
unclassified_Sericytochromatia	7.93084e-08	7.93084e-08
unclassified_DTB120	7.93084e-08	7.93084e-08
unclassified_bacteriap25	7.93084e-08	7.93084e-08
unclassified_Candidatus_Kuenenia	7.93084e-08	7.93084e-08
unclassified_Blastopirellula	7.93084e-08	7.93084e-08
unclassified_AT-s3-44	7.93084e-08	7.93084e-08
unclassified_SM2D12	7.93084e-08	7.93084e-08
unclassified_B1-7BS	7.93084e-08	7.93084e-08
unclassified_Gammaproteobacteria	7.93084e-08	7.93084e-08
unclassified_Candidatus_Ovatusbacter	7.93084e-08	7.93084e-08
unclassified_Roseimicrobium	7.93084e-08	7.93084e-08
unclassified_Zixibacteria	7.93084e-08	7.93084e-08
bacterium_3-5_YC-ZSS-LKJ-3024	7.93084e-08	7.93084e-08
uncultured_actinobacterium	7.93084e-08	7.93084e-08
uncultured_Armatimonadetes	7.93084e-08	7.93084e-08
uncultured_prokaryote	7.93084e-08	7.93084e-08
uncultured_Sporanaerobacter	7.93084e-08	7.93084e-08
Desulfotomaculum_aeronauticum	7.93084e-08	7.93084e-08
Nitrospirae_bacterium	7.93084e-08	7.93084e-08
Candidatus_Hepatincola	7.93084e-08	7.93084e-08
Penicillium_sp.	7.93084e-08	7.93084e-08
unclassified_Terrisporobacter	7.92914e-08	7.92914e-08
unclassified_Clostridium_sensu_stricto_7	7.9047e-08	7.9047e-08
unclassified_Aequorivita	7.8047e-08	7.8047e-08
unclassified_Suttonella	7.80008e-08	7.80008e-08
