# Supplementary material for: Heritable and Nonheritable Rumen Bacteria Are Associated with Different Characters of Lactation Performance of Dairy Cows
Source: mSystems. 2022 Sep 14;7(5):e00422-22. doi: 10.1128/msystems.00422-22 (PMC9600476; doi:10.1128/msystems.00422-22)
Supplement: TABLE S3 [file msystems.00422-22-s0004.xlsx]

## Sheet: TABLE S3
TABLE S3. Heritability estimate results at species level
Taxa	heritability	SE	P value
unclassified p-251-o5	0.793689	0.0931754	1.62023e-17
unclassified Family_XIII_AD3011_group	0.715742	0.122293	4.83684e-09
unclassified Pirellula	0.572555	0.129852	1.03705e-05
unclassified Izemoplasmatales	0.53669	0.137157	9.11694e-05
unclassified Rikenellaceae	0.548579	0.141465	0.000105389
unclassified Ruminococcaceae	0.491157	0.143996	0.000647465
unclassified Monoglobus	0.453573	0.134597	0.000752039
unclassified Defluviitaleaceae_UCG-011	0.469207	0.143937	0.00111492
unclassified [Eubacterium]_hallii_group	0.386286	0.122484	0.00161176
unclassified Anaerovoracaceae	0.39	0.136869	0.00437961
unclassified Treponema	0.341592	0.123179	0.00555205
unclassified Christensenellaceae	0.376822	0.136238	0.00567648
unclassified Izemoplasmatales	0.385727	0.150042	0.0101464
unclassified Lachnospiraceae	0.356029	0.144342	0.0136413
unclassified Family_XIII_AD3011_group	0.311353	0.126586	0.013909
Selenomonas_bovis	0.313432	0.134877	0.0201344
unclassified Atopobium	0.26825	0.119368	0.0246243
unclassified Pseudoscardovia	0.312762	0.139763	0.0252341
wallaby_gut	0.246067	0.11027	0.0256484
unclassified UCG-002	0.275675	0.127691	0.0308565
unclassified Lachnospiraceae_NK4B4_group	0.262315	0.121597	0.0309865
unclassified Lachnospiraceae_XPB1014_group	0.244179	0.113784	0.031874
unclassified Clostridia_UCG-014	0.25301	0.119885	0.0348196
unclassified Roseburia	0.266458	0.12629	0.0348675
uncultured_prokaryote	0.263587	0.126074	0.0365513
uncultured_Lachnospiraceae	0.310797	0.14974	0.0379333
unclassified Bacteroidetes_BD2-2	0.227947	0.111789	0.0414415
unclassified [Eubacterium]_hallii_group	0.247998	0.122062	0.04218
Eubacterium_sp.	0.234308	0.115989	0.0433749
unclassified Flexilinea	0.280279	0.139564	0.0446163
unclassified Roseburia	0.235531	0.117426	0.044879
Enterorhabdus_sp.	0.236566	0.118262	0.0454622
unclassified Colidextribacter	0.255235	0.127689	0.0456214
unclassified Saccharofermentans	0.205909	0.10621	0.0525379
unclassified Peptococcaceae	0.264825	0.138564	0.0559774
Lachnospiraceae_bacterium	0.222591	0.117197	0.0575278
unclassified Lachnospiraceae_UCG-008	0.195219	0.106112	0.0658061
bacterium_A7(2010)	0.241757	0.131698	0.0664036
bacterium_YSB2008	0.222141	0.121289	0.0670272
unclassified Ruminococcaceae	0.227421	0.124424	0.0675823
unclassified Elusimicrobium	0.214942	0.118599	0.0699327
unclassified Bacteroidales_RF16_group	0.211593	0.117639	0.072072
unclassified Anaerofustis	0.250115	0.140408	0.0748565
unclassified Anaerovibrio	0.215597	0.121121	0.0750733
unclassified Mogibacterium	0.230153	0.129995	0.0766472
unclassified Sporobacter	0.186974	0.105703	0.0769181
uncultured_prokaryote	0.217877	0.124451	0.0799968
uncultured_eubacterium	0.195832	0.112412	0.0814927
unclassified Prevotellaceae_YAB2003_group	0.209201	0.120423	0.0823486
unclassified Succinivibrio	0.200146	0.115835	0.0840145
unclassified Succinivibrionaceae	0.189274	0.110857	0.0877528
unclassified p-1088-a5_gut_group	0.232826	0.137439	0.0902595
Acetatifactor_muris	0.186031	0.110668	0.0927657
unclassified Oribacterium	0.182114	0.109155	0.0952389
unclassified Hydrogenoanaerobacterium	0.174655	0.105041	0.0963659
Kandleria_vitulina	0.170933	0.105947	0.106663
unclassified Clostridium_sensu_stricto_1	0.174274	0.109439	0.111288
unclassified Prevotellaceae_Ga6A1_group	0.177048	0.111656	0.112819
unclassified Allisonella	0.188621	0.121446	0.120393
unclassified Ruminococcaceae	0.181913	0.118681	0.125328
unclassified Selenomonadaceae	0.192732	0.129357	0.136245
Desulfobulbus_sp.	0.196754	0.132701	0.138157
unclassified Christensenellaceae_R-7_group	0.165529	0.112341	0.14063
unclassified Bacillus	0.160907	0.109795	0.142778
unclassified Rummeliibacillus	0.161052	0.109948	0.142975
unclassified Mogibacterium	0.179037	0.123051	0.145675
unclassified Defluviitaleaceae_UCG-011	0.167547	0.115652	0.147417
uncultured_Pseudobutyrivibrio	0.169617	0.11719	0.147796
uncultured_Candidatus	0.147939	0.102883	0.15045
Prevotellaceae_bacterium	0.151349	0.105839	0.15272
unclassified Turicibacter	0.154612	0.109559	0.158181
unclassified [Eubacterium]_ruminantium_group	0.167543	0.11955	0.161081
unclassified Romboutsia	0.153078	0.109727	0.162992
unclassified Desulfovibrio	0.129764	0.0935227	0.165287
Bacillus_thermoamylovorans	0.149177	0.108463	0.169017
unclassified Christensenellaceae_R-7_group	0.144773	0.105512	0.170032
unclassified Lachnospiraceae_NK4A136_group	0.163039	0.118978	0.170586
unclassified p-1088-a5_gut_group	0.148257	0.108597	0.172188
unclassified Bacteroidota	0.162118	0.11924	0.173958
unclassified Brevibacillus	0.146563	0.108015	0.174819
unclassified Stomatobaculum	0.144693	0.108515	0.182405
unclassified V9D2013_group	0.138475	0.10402	0.183111
Lachnospiraceae_bacterium	0.125984	0.0946773	0.1833
unclassified Firmicutes	0.126797	0.0954727	0.184147
unclassified Solobacterium	0.153333	0.116169	0.186862
unclassified Bacteroidales_RF16_group	0.14368	0.110448	0.193298
unclassified Erysipelotrichaceae_UCG-002	0.139895	0.107854	0.194604
unclassified UCG-010	0.148219	0.115342	0.198781
unclassified Ruminococcaceae	0.151119	0.117884	0.199868
unclassified Rhodocyclaceae	0.136232	0.107647	0.205676
unclassified Amnipila	0.113706	0.0898533	0.205706
unclassified Lachnoclostridium	0.139048	0.110206	0.207054
bacterium_MC2013	0.122657	0.0972766	0.207341
unclassified NK4A214_group	0.129358	0.102791	0.20823
unclassified [Eubacterium]_nodatum_group	0.121847	0.097796	0.212788
unclassified p-251-o5	0.135552	0.108837	0.212961
uncultured_Ruminococcus	0.131783	0.106835	0.217383
unclassified Oscillospiraceae	0.115509	0.0936978	0.217658
unclassified Eggerthellaceae	0.134493	0.110211	0.222344
unclassified Lachnospiraceae_FCS020_group	0.127936	0.105395	0.224797
unclassified Lachnospiraceae_UCG-002	0.123134	0.101935	0.227058
unclassified Proteobacteria	0.143332	0.119088	0.228753
Erysipelotrichaceae_bacterium	0.124848	0.106083	0.239238
Candidatus_Gastranaerophilales	0.122466	0.10446	0.241047
unclassified RF39	0.139435	0.119387	0.242837
unclassified Prevotellaceae_UCG-001	0.13253	0.113776	0.244085
unclassified Proteobacteria	0.118485	0.101824	0.244576
unclassified Lachnospiraceae_XPB1014_group	0.120534	0.103678	0.245001
unclassified Prevotellaceae	0.115212	0.101347	0.255619
unclassified [Eubacterium]_ruminantium_group	0.130496	0.115749	0.259569
unclassified Anaerobiospirillum	0.118089	0.104768	0.259677
uncultured_Ruminococcaceae	0.127295	0.113147	0.260574
Treponema_ruminis	0.125339	0.111657	0.261632
unclassified p-1088-a5_gut_group	0.113065	0.100873	0.262346
unclassified Actinomycetaceae	0.116496	0.104175	0.263452
unclassified CPla-4_termite_group	0.10346	0.0925393	0.263562
uncultured_Erysipelotrichia	0.101219	0.0918147	0.270278
unclassified [Eubacterium]_fissicatena_group	0.11102	0.101078	0.27205
unclassified Blautia	0.106074	0.0969	0.273658
unclassified Acetitomaculum	0.135451	0.123951	0.274488
unclassified Butyrivibrio	0.118379	0.108367	0.27466
unclassified UCG-012	0.104409	0.0956051	0.274794
unclassified Mycoplasma	0.116585	0.107396	0.277677
Dickeya_phage	0.110453	0.102316	0.280352
unclassified RF39	0.107328	0.100024	0.28326
unclassified Hungateiclostridiaceae	0.11327	0.105975	0.285143
unclassified Ethanoligenenaceae	0.104468	0.0978177	0.285525
Bacteroidia_bacterium	0.121238	0.1139	0.287136
bacterium_YSD2010	0.120412	0.113727	0.289699
unclassified RF39	0.103769	0.100491	0.30178
Bacillus_coagulans	0.109676	0.106229	0.301861
bacterium_DAZ1013	0.1125	0.108978	0.301924
unclassified [Anaerorhabdus]_furcosa_group	0.106054	0.102804	0.302255
unclassified Ruminococcaceae	0.120418	0.116765	0.302406
unclassified Treponema	0.0989117	0.0962179	0.303951
unclassified Desulfovibrio	0.105157	0.103863	0.31132
unclassified Gastranaerophilales	0.0980656	0.0973114	0.313574
unclassified Ralstonia	0.101621	0.10108	0.314727
uncultured_prokaryote	0.102904	0.102799	0.316814
unclassified Lachnospiraceae_UCG-008	0.0980903	0.0982795	0.318243
unclassified UCG-010	0.100893	0.101114	0.318369
Eubacterium_sp.	0.0951536	0.0956075	0.319613
unclassified Treponema	0.0947102	0.0953618	0.320628
unclassified Lachnoclostridium	0.104225	0.105684	0.32404
unclassified Veillonellaceae_UCG-001	0.0930402	0.0959468	0.332193
unclassified Prevotellaceae_UCG-003	0.103345	0.106852	0.333458
Treponema_porcinum	0.10023	0.104122	0.335734
unclassified Coprococcus	0.102344	0.107482	0.340996
Moryella_sp.	0.0922693	0.0978637	0.345765
unclassified Izemoplasmataceae	0.100148	0.106327	0.346251
unclassified Lachnospiraceae_FCS020_group	0.0964041	0.103057	0.34956
unclassified RF39	0.0893053	0.0958357	0.35141
unclassified probable_genus_10	0.0784951	0.0843286	0.351945
unclassified Lachnospiraceae	0.0682386	0.0737363	0.354736
unclassified [Ruminococcus]_gauvreauii_group	0.0966065	0.105753	0.360973
unclassified Flexilinea	0.0955646	0.106869	0.371202
unclassified Coprococcus	0.078451	0.0881029	0.373226
Succinivibrio_dextrinosolvens	0.0720162	0.081878	0.379101
uncultured_Bacteroidales	0.082744	0.0942191	0.379831
Fibrobacter_intestinalis	0.0814887	0.0930082	0.380951
unclassified Gastranaerophilales	0.0828062	0.09483	0.382551
uncultured_Coriobacteriaceae	0.0777095	0.0893552	0.384481
unclassified Firmicutes	0.0808539	0.0930047	0.384654
uncultured_Lachnospiraceae	0.0822557	0.0951684	0.387414
unclassified Marvinbryantia	0.0737851	0.0855112	0.388209
wallaby_gut	0.0738472	0.0867352	0.394541
unclassified RF39	0.083883	0.0992844	0.39818
unclassified Spirochaetaceae	0.0586014	0.0699625	0.402248
unclassified Succinivibrionaceae_UCG-001	0.0912463	0.109565	0.404953
unclassified Actinobacteriota	0.0825336	0.0995831	0.407222
uncultured_Ruminococcaceae	0.0804891	0.097744	0.410241
unclassified Anaerostipes	0.0849259	0.105261	0.419776
unclassified U29-B03	0.0725275	0.0901682	0.421191
unclassified Marvinbryantia	0.0876676	0.109559	0.423602
unclassified Gastranaerophilales	0.068345	0.0854138	0.423616
unclassified UCG-010	0.083915	0.106104	0.429018
bacterium_NC2002	0.0795489	0.102668	0.438449
bacterium_WCE2006	0.0740294	0.095956	0.440415
unclassified Christensenellaceae	0.0871557	0.113717	0.443424
anaerobic_digester	0.0676446	0.088416	0.444229
Eubacterium_sp.	0.0738612	0.0968786	0.445815
bacterium_FB2012	0.0607835	0.0797848	0.446154
unclassified DNF00809	0.0818511	0.107848	0.447884
unclassified Sutterella	0.0916291	0.120894	0.448492
unclassified UCG-010	0.0761185	0.100739	0.44989
uncultured_compost	0.0649442	0.0865558	0.453064
unclassified Synergistaceae	0.0722581	0.0963066	0.453079
unclassified Lachnospiraceae_AC2044_group	0.0658484	0.087965	0.454113
unclassified NK4A214_group	0.0784282	0.104982	0.455024
unclassified Candidatus_Saccharimonas	0.0617227	0.0827112	0.455521
unclassified JGI_0000069-P22	0.0527942	0.070941	0.456757
unclassified Erysipelotrichaceae_UCG-008	0.0663165	0.0895739	0.459084
unclassified Firmicutes	0.0634736	0.0860578	0.460777
unclassified Lachnospiraceae_ND3007_group	0.0714698	0.0970322	0.461391
unclassified Anaerostipes	0.0812279	0.110323	0.461565
unclassified Sharpea	0.0562612	0.0766086	0.462706
uncultured_Fibrobacteraceae	0.0597425	0.082257	0.467661
Lachnospiraceae_bacterium	0.0626575	0.0866618	0.469673
unclassified Desulfomicrobium	0.0667002	0.0922815	0.469809
unclassified Christensenellaceae_R-7_group	0.0645813	0.0894267	0.47019
unclassified Ruminococcus	0.0588444	0.0817408	0.471593
Aminicella_lysinilytica	0.0714466	0.0995508	0.472948
Lachnobacterium_bovis	0.0700914	0.0986372	0.477334
unclassified Marinilabiliaceae	0.064007	0.0909509	0.481587
unclassified Muribaculaceae	0.0573975	0.0819309	0.483578
unclassified Rikenellaceae_RC9_gut_group	0.0663837	0.0958427	0.488541
unclassified Lachnospiraceae_NK4A136_group	0.0577981	0.0842748	0.492821
unclassified Clostridia_UCG-014	0.0703462	0.102711	0.49341
Acinetobacter_sp.	0.0492557	0.072173	0.494944
Lachnospira_multipara	0.0624443	0.0941956	0.507381
Adlercreutzia_muris	0.0582498	0.0878799	0.507437
unclassified Oscillospirales	0.0474145	0.0721568	0.511114
unclassified UCG-005	0.0596865	0.0909476	0.511648
wallaby_gut	0.0545057	0.0830995	0.511883
unclassified Endomicrobium	0.0631243	0.0968892	0.514717
bacterium_XPB1013	0.0586588	0.0904938	0.51685
unclassified Veillonellaceae_UCG-001	0.0569452	0.0887075	0.52091
unclassified Actinobacteriota	0.0625586	0.0981722	0.523973
Lachnospiraceae_bacterium	0.0650873	0.105407	0.536915
unclassified Prevotella	0.0621533	0.100673	0.536986
unclassified Treponema	0.0550586	0.0904578	0.542746
unclassified Bacteroidales_UCG-001	0.0552053	0.0907125	0.542807
unclassified Patescibacteria	0.0591374	0.0979608	0.546053
bacterium_AC2042	0.0401756	0.0669273	0.548315
unclassified [Eubacterium]_xylanophilum_group	0.0468096	0.0787185	0.55208
unclassified Prevotellaceae_UCG-001	0.0627475	0.106729	0.556592
Lachnospiraceae_bacterium	0.0381464	0.0654664	0.560104
unclassified Lachnospiraceae_ND3007_group	0.049314	0.0869093	0.570429
Prevotella_albensis	0.0396725	0.0710827	0.576764
bacterium_XBB3003	0.0479352	0.0864172	0.579103
bacterium_XBB2008	0.0437918	0.0792839	0.580714
Bacteroidales_bacterium	0.0551055	0.10026	0.582575
Suttonella_ornithocola	0.045424	0.0834261	0.58611
unclassified Tyzzerella	0.0406399	0.0751943	0.588876
Lachnospiraceae_bacterium	0.046643	0.0879534	0.595894
unclassified Anaerovorax	0.0419827	0.0800756	0.600078
unclassified Succinimonas	0.0382908	0.0732911	0.601358
unclassified Eggerthellaceae	0.0489563	0.0939364	0.602252
unclassified Izemoplasmatales	0.0482454	0.0930307	0.604043
unclassified Family_XIII_AD3011_group	0.0486521	0.0938411	0.604143
unclassified Lachnospiraceae_ND3007_group	0.0474289	0.0924942	0.608107
unclassified Proteobacteria	0.0438713	0.0861358	0.610523
unclassified RF39	0.0401721	0.0791864	0.611937
Schwartzia_succinivorans	0.0496787	0.097984	0.612149
bacterium_V9D2002	0.0404236	0.0798407	0.612644
unclassified Firmicutes	0.0407201	0.0809717	0.615039
unclassified Lachnospiraceae_AC2044_group	0.0404762	0.0820828	0.621932
unclassified Christensenellaceae	0.0361789	0.073627	0.623157
Olsenella_umbonata	0.0386404	0.0787159	0.623509
unclassified UCG-001	0.0456837	0.094687	0.629472
unclassified Clostridia_vadinBB60_group	0.0449042	0.0934294	0.630786
Ruminococcaceae_bacterium	0.031987	0.0665972	0.63101
unclassified Erysipelotrichaceae_UCG-008	0.0459996	0.0963259	0.632976
unclassified Prevotellaceae_YAB2003_group	0.0343754	0.0720933	0.633492
unclassified CAG-352	0.0494615	0.104031	0.634467
unclassified UCG-002	0.0347482	0.0740622	0.638944
unclassified Atopobiaceae	0.0374338	0.0827592	0.651037
bacterium_ic1277	0.0332271	0.0740303	0.653554
unclassified UCG-004	0.0362912	0.0813929	0.655686
unclassified Succinivibrionaceae	0.0317035	0.0713184	0.656656
unclassified Eubacterium	0.034074	0.0774833	0.660112
unclassified UCG-009	0.0358612	0.0817715	0.660985
unclassified Pectinatus	0.0344425	0.0796283	0.665348
unclassified Absconditabacteriales_(SR1)	0.0302416	0.0702945	0.667041
unclassified [Eubacterium]_ventriosum_group	0.0407905	0.0961372	0.671351
unclassified Marinifilaceae	0.0444215	0.107038	0.678138
unclassified [Eubacterium]_ruminantium_group	0.0368162	0.0891674	0.679688
unclassified [Eubacterium]_eligens_group	0.0319543	0.0774804	0.680033
Daucus_carota	0.0312758	0.0759948	0.680668
unclassified Alloprevotella	0.0330034	0.0812514	0.684604
unclassified Bacteroidota	0.0382336	0.0945429	0.685915
unclassified Christensenellaceae_R-7_group	0.0375042	0.0927916	0.686083
unclassified Incertae_Sedis	0.0282971	0.0701037	0.686472
unclassified Mitochondria	0.0254385	0.0637098	0.689682
Prevotella_multiformis	0.0220603	0.0556559	0.691832
uncultured_Clostridia	0.0296035	0.0759389	0.696659
unclassified Clostridia_UCG-014	0.03626	0.0943973	0.700888
unclassified Erysipelotrichaceae	0.0300344	0.0784759	0.701927
unclassified Roseburia	0.0406619	0.106348	0.702204
unclassified Howardella	0.0291496	0.0762458	0.702231
unclassified Intestinimonas	0.0308101	0.081121	0.70409
[Clostridium]_colinum	0.0359886	0.0986114	0.715146
unclassified__d__Bacteria	0.0290363	0.0804305	0.718092
unclassified SP3-e08	0.0360029	0.100189	0.719334
unclassified Christensenellaceae_R-7_group	0.0305125	0.0849346	0.719411
unclassified U29-B03	0.0309214	0.0869849	0.72223
Acholeplasmatales_bacterium	0.0300671	0.0850385	0.723661
unclassified Mycoplasma	0.0304817	0.0870306	0.726158
unclassified Lachnospira	0.0195668	0.0560689	0.727106
unclassified Anaerofustis	0.0299549	0.0890808	0.73667
uncultured_Clostridium	0.0277781	0.085688	0.745804
unclassified Lachnospiraceae_ND3007_group	0.0246426	0.0771467	0.749404
unclassified WCHB1-41	0.0228357	0.073203	0.755078
unclassified Clostridia_vadinBB60_group	0.0293804	0.0948295	0.756696
uncultured_Erysipelotrichaceae	0.0196328	0.0640007	0.759027
uncultured_Clostridia	0.0197058	0.0643845	0.759556
unclassified RF39	0.0310912	0.101605	0.759604
unclassified Colidextribacter	0.0291814	0.0955609	0.760084
unclassified Agathobacter	0.0262771	0.0881646	0.765668
uncultured_Solobacterium	0.0220317	0.0739767	0.765841
unclassified Monoglobus	0.025486	0.0860799	0.767174
bacterium_MD2012	0.0224402	0.0760928	0.768066
Clostridiaceae_bacterium	0.0232902	0.079668	0.770026
unclassified [Eubacterium]_nodatum_group	0.024028	0.0828388	0.771773
unclassified Proteobacteria	0.0220839	0.0761564	0.77183
unclassified Christensenellaceae_R-7_group	0.0262042	0.0921197	0.77606
unclassified Saccharofermentans	0.024745	0.0886888	0.780238
uncultured_Lachnospiraceae	0.0205035	0.0753394	0.785508
Mogibacterium_sp.	0.0184328	0.0677404	0.785538
Ruminococcus_bicirculans	0.016439	0.06209	0.791194
unclassified Paracaedibacteraceae	0.0164585	0.0626143	0.792662
unclassified Atopobiaceae	0.0169495	0.068405	0.804304
bacterium_AB2028	0.0150219	0.062612	0.810391
bacterium_WCE2013	0.0164696	0.0690207	0.811402
unclassified Selenomonas	0.0172659	0.0733685	0.813952
unclassified NK4A214_group	0.01859	0.080738	0.817897
unclassified Firmicutes	0.0182206	0.0800513	0.819948
unclassified Ruminiclostridium	0.0173969	0.0803279	0.828541
unclassified UCG-009	0.0159845	0.0758026	0.832989
unclassified Gastranaerophilales	0.0119809	0.0580883	0.836592
unclassified WPS-2	0.016131	0.0800998	0.840397
unclassified [Eubacterium]_brachy_group	0.0160112	0.0825897	0.846282
unclassified [Eubacterium]_coprostanoligenes_group	0.0183218	0.0956821	0.848145
unclassified NED5E9	0.0138434	0.0746	0.852783
unclassified Dialister	0.0131697	0.0717972	0.854462
unclassified [Anaerorhabdus]_furcosa_group	0.0131712	0.071928	0.854707
unclassified Marinilabilia	0.0149052	0.0814502	0.8548
unclassified Selenomonadaceae	0.0123099	0.0753724	0.870265
uncultured_Butyrivibrio	0.0113713	0.0731393	0.876447
uncultured_Catonella	0.0117985	0.0770497	0.878297
unclassified WCHB1-41	0.0112282	0.0742563	0.879811
unclassified Monoglobus	0.010851	0.0718294	0.879923
uncultured_Christensenella	0.0110491	0.074473	0.882056
unclassified Lachnospiraceae	0.0117263	0.081448	0.885522
unclassified [Bacteroides]_pectinophilus_group	0.00911394	0.0666154	0.891178
unclassified Schwartzia	0.0099534	0.0796851	0.900595
unclassified Olsenella	0.00819325	0.0672087	0.902972
unclassified Prevotella	0.00831182	0.0689708	0.904077
unclassified Sediminispirochaeta	0.0109001	0.0944088	0.908083
unclassified UCG-004	0.00941535	0.0882157	0.915003
unclassified CHKCI002	0.0072706	0.0688335	0.915879
bacterium_P3	0.00830814	0.0803088	0.917604
Clostridiales_bacterium	0.00680347	0.0659134	0.91779
unclassified Anaeroplasma	0.0065418	0.0646212	0.919365
bacterium_AC2043	0.00680141	0.0767788	0.929412
uncultured_Ruminococcaceae	0.00595012	0.0707411	0.932968
unclassified UCG-001	0.00524665	0.0681931	0.938673
unclassified Barnesiella	0.00587337	0.0763679	0.938696
unclassified [Eubacterium]_ventriosum_group	0.00479553	0.0650202	0.941206
unclassified Muribaculaceae	0.00466894	0.0648189	0.942578
unclassified Bradymonadales	0.00490751	0.073164	0.946522
unclassified Tyzzerella	0.00474786	0.0768861	0.95076
unclassified Chloroplast	0.00433705	0.0726863	0.95242
Firmicutes_bacterium	0.00361858	0.062685	0.953967
bacterium_YE64	0.00408257	0.072131	0.954864
unclassified Lachnospiraceae_NK3A20_group	0.00395964	0.0723389	0.956348
unclassified Muribaculaceae	0.00331897	0.0669578	0.960467
bacterium_VCD3004	0.00333422	0.0703425	0.962195
unclassified Succiniclasticum	0.00299206	0.0643049	0.962888
bacterium_XPD3003	0.00309294	0.0704294	0.964972
unclassified Sphingobacteriaceae	0.00332942	0.0800537	0.966826
unclassified Prevotellaceae_NK3B31_group	0.00323971	0.079109	0.967334
wallaby_gut	0.00197184	0.0570078	0.972407
unclassified SP3-e08	0.00207264	0.0651594	0.974625
unclassified NK4A214_group	0.0022538	0.0711871	0.974743
unclassified M2PB4-65_termite_group	0.00191407	0.0669297	0.977185
unclassified Acholeplasmataceae	0.00148771	0.0529757	0.977596
unclassified Bacteroidales_BS11_gut_group	0.00216196	0.0793443	0.978262
unclassified Solobacterium	0.00179456	0.0822748	0.982598
uncultured_Clostridiales	0.00158907	0.0732525	0.982693
unclassified Clostridia_vadinBB60_group	0.00161494	0.0865406	0.985112
unclassified Anaerovorax	0.0013948	0.0748669	0.985136
unclassified Firmicutes	0.000848332	0.0613239	0.988963
bacterium_MB2022	0.000963761	0.0714987	0.989245
unclassified UCG-005	2.26e-05	0.0628964	0.999713
Alloprevotella_sp.	6.31e-07	0.0745746	0.999993
unclassified Erysipelatoclostridiaceae	6.27e-07	5.06e-16	0.999993
uncultured_Kiritimatiellaeota	6.12e-07	0.0732837	0.999993
unclassified DNF00809	6.08e-07	3.83e-17	0.999993
unclassified Oscillospiraceae	6.07e-07	2.76e-16	0.999993
unclassified [Ruminococcus]_gauvreauii_group	6.07e-07	0.0795919	0.999993
unclassified Ruminococcus	6.06e-07	8.67e-17	0.999993
unclassified Rikenellaceae_RC9_gut_group	5.99e-07	0.0747396	0.999993
uncultured_Paenibacillaceae	5.92e-07	6.57e-16	0.999993
unclassified Sutterella	5.91e-07	0.0764778	0.999993
unclassified Lachnospiraceae_AC2044_group	5.88e-07	0.0732958	0.999993
unclassified Anaerosporobacter	5.81e-07	0.0843339	0.999993
unclassified Bacteroidota	5.67e-07	1.6e-15	0.999993
Eubacterium_ruminantium	5.53e-07	0.0791805	0.999993
unclassified UCG-004	5.48e-07	1.79e-16	0.999993
bacterium_VCD3003	5.47e-07	0.0722596	0.999993
uncultured_Rikenella	5.41e-07	0.0855292	0.999993
unclassified Desulfovibrio	5.38e-07	0.0789317	0.999993
unclassified Enterorhabdus	5.36e-07	0.0775913	0.999993
unclassified [Eubacterium]_ventriosum_group	5.36e-07	0.0688935	0.999993
unclassified Prevotellaceae_NK3B31_group	5.33e-07	3.18e-15	0.999993
unclassified [Eubacterium]_ruminantium_group	5.26e-07	0.068429	0.999993
Spirochaeta_sp.	5.18e-07	2.07e-16	0.999993
bacterium_AD3011	5.17e-07	1.23e-16	0.999993
Prevotella_bryantii	5.16e-07	0.0660342	0.999993
unclassified Lachnospiraceae_UCG-006	5.07e-07	0.0816073	0.999993
unclassified [Eubacterium]_ruminantium_group	5.07e-07	0.069213	0.999993
unclassified Proteobacteria	5.06e-07	1.56e-16	0.999993
uncultured_Clostridiaceae	5.04e-07	2.01e-14	0.999993
unclassified MVP-15	5.02e-07	3.77e-17	0.999993
unclassified NK4A214_group	5.01e-07	0.0639121	0.999993
unclassified Succiniclasticum	4.92e-07	0.0702454	0.999993
unclassified Rikenellaceae_RC9_gut_group	4.81e-07	0.0758434	0.999993
unclassified Flexilinea	4.81e-07	0.0691898	0.999993
unclassified Atopobium	4.76e-07	0.0890496	0.999993
unclassified Alloprevotella	4.76e-07	1.47e-17	0.999993
unclassified Prevotellaceae_UCG-004	4.71e-07	0.071695	0.999993
unclassified Mailhella	4.7e-07	3.18e-17	0.999993
Bacteroides_sp.	4.65e-07	0.0712351	0.999993
unclassified Erysipelatoclostridium	4.56e-07	0.0834608	0.999993
unclassified Syntrophococcus	4.55e-07	6.16e-15	0.999993
unclassified Solobacterium	4.55e-07	0.0825126	0.999993
Olsenella_profusa	4.47e-07	2.5e-17	0.999993
unclassified [Eubacterium]_brachy_group	4.44e-07	0.0702131	0.999993
Prevotella_sp.	4.36e-07	0.075118	0.999993
unclassified Rhodococcus	4.34e-07	0.0914356	0.999993
unclassified U29-B03	4.32e-07	0.0800602	0.999993
bacterium_FE2018	4.31e-07	0.0902743	0.999993
Ruminococcus_flavefaciens	4.27e-07	0.094387	0.999993
unclassified Bacteroidota	4.2e-07	0.0843818	0.999993
unclassified Ruminococcus	4.19e-07	5.7e-13	0.999993
Ruminococcus_albus	4.18e-07	0.0916965	0.999993
unclassified UCG-001	4.17e-07	0.0816618	0.999993
TM7_phylum	4.17e-07	0.0832823	0.999993
unclassified [Eubacterium]_coprostanoligenes_group	4.16e-07	0.0654615	0.999993
unclassified Prevotella	4.15e-07	0.0788377	0.999993
Eubacterium_sp.	4.12e-07	0.0871474	0.999993
unclassified Olsenella	4.12e-07	0.0763026	0.999993
unclassified Shuttleworthia	4.12e-07	0.0903146	0.999993
Ruminococcaceae_bacterium	3.94e-07	0.0932055	0.999993
Eubacterium_pyruvativorans	3.85e-07	0.0654092	0.999993
uncultured_Ruminococcaceae	3.81e-07	0.0803859	0.999993
uncultured_Bacteroidales	3.8e-07	0.0784858	0.999993
unclassified UCG-004	3.78e-07	0.0903495	0.999993
unclassified Erysipelotrichaceae	3.76e-07	0.0791211	0.999993
unclassified [Eubacterium]_hallii_group	3.74e-07	0.0943072	0.999993
uncultured_actinobacterium	3.72e-07	0.100268	0.999993
unclassified Marvinbryantia	3.59e-07	0.0812407	0.999993
unclassified CAG-352	3.58e-07	0.09394	0.999993
unclassified Bacteroidales_RF16_group	3.53e-07	0.0946922	0.999993
unclassified Olsenella	3.48e-07	0.0884307	0.999993
unclassified Lachnospiraceae_NK3A20_group	3.38e-07	0.0859274	0.999993
unclassified [Eubacterium]_hallii_group	3.29e-07	0.0814204	0.999993
bacterium_YGD2005	3.09e-07	0.0531873	0.999993
unclassified Saccharofermentans	3.07e-07	0.0858837	0.999993
Desulfobulbus_oligotrophicus	3.06e-07	0.082542	0.999993
unclassified Anaerovibrio	2.98e-07	0.0736066	0.999993
bacterium_P201	2.96e-07	0.0872439	0.999993
unclassified [Clostridium]_methylpentosum_group	2.9e-07	0.0833757	0.999993
uncultured_Eubacterium	2.81e-07	0.0952237	0.999993
unclassified Blautia	2.76e-07	0.0795936	0.999993
unclassified Lachnospiraceae_NK3A20_group	2.6e-07	0.108917	0.999993
unclassified Catenisphaera	2.56e-07	0.0669204	0.999993
Treponema_succinifaciens	2.55e-07	0.086934	0.999993
bacterium_ND2018	2.52e-07	0.0786149	0.999993
unclassified UCG-010	2.46e-07	0.0911908	0.999993
unclassified Bacteroidales_RF16_group	2.43e-07	0.0892738	0.999993
unclassified Rikenellaceae_RC9_gut_group	2.39e-07	0.0913772	0.999993
unclassified Shuttleworthia	2.34e-07	0.101673	0.999993
bacterium_XPB4001	2.28e-07	0.0829574	0.999993
unclassified RF39	2.27e-07	0.0866963	0.999993
wallaby_gut	2.14e-07	0.0700529	0.999993
unclassified Prevotellaceae_UCG-003	2.12e-07	0.0837963	0.999993
unclassified Oscillospiraceae	1.99e-07	0.0782093	0.999993
unclassified Prevotellaceae	1.99e-07	0.0671302	0.999993
unclassified Firmicutes	1.98e-07	0.0604257	0.999993
unclassified Rikenellaceae_RC9_gut_group	1.92e-07	0.0836566	0.999993
unclassified Prevotellaceae_Ga6A1_group	1.9e-07	0.084778	0.999993
unclassified Absconditabacteriales_(SR1)	1.85e-07	0.108643	0.999993
uncultured_Clostridiales	1.75e-07	0.069929	0.999993
unclassified Paraprevotella	1.75e-07	0.0747012	0.999993
uncultured_Lachnospiraceae	1.72e-07	0.0960172	0.999993
unclassified Bacteroidales_RF16_group	1.64e-07	0.0988494	0.999993
Denitrobacterium_detoxificans	1.5e-07	0.0912588	0.999993
unclassified Selenomonas	1.47e-07	0.072144	0.999993
unclassified Anaeroplasma	1.46e-07	0.0893182	0.999993
unclassified Acetitomaculum	1.43e-07	0.0801081	0.999993
unclassified UCG-010	1.39e-07	0.0757622	0.999993
unclassified Candidatus_Soleaferrea	1.37e-07	0.0903514	0.999993
uncultured_Lachnospiraceae	1.35e-07	0.091306	0.999993
Ruminococcus_champanellensis	1.35e-07	0.0834182	0.999993
unclassified Lachnospiraceae_NK3A20_group	1.33e-07	0.0826103	0.999993
unclassified [Clostridium]_methylpentosum_group	1.31e-07	0.111497	0.999993
unclassified Ruminococcus	1.28e-07	0.0977557	0.999993
unclassified Family_XIII_UCG-001	1.17e-07	0.0947031	0.999993
unclassified Lachnospiraceae_NK3A20_group	1.15e-07	0.10367	0.999993
unclassified Weissella	1.11e-07	0.104546	0.999993
bacterium_YRD2003	1.08e-07	0.0738739	0.999993
uncultured_prokaryote	1.04e-07	0.0984604	0.999993
unclassified Prevotella	1.01e-07	0.082568	0.999993
unclassified Succinivibrionaceae_UCG-002	1.01e-07	0.0843175	0.999993
unclassified Prevotellaceae	1.01e-07	0.0985967	0.999993
Prevotella_aff.	1.01e-07	0.110124	0.999993
Prevotella_ruminicola	1.01e-07	0.106148	0.999993
unclassified F082	1.01e-07	0.0882177	0.999993
unclassified Muribaculaceae	1.01e-07	0.13442	0.999993
uncultured_Lactococcus	1.01e-07	0.100369	0.999993
uncultured_Escherichia	1.01e-07	0.100965	0.999993
unclassified Saccharofermentans	1.01e-07	0.0779235	0.999993
unclassified [Eubacterium]_coprostanoligenes_group	1.01e-07	0.101269	0.999993
unclassified Candidatus_Saccharimonas	1.01e-07	0.0941073	0.999993
unclassified Anaeroplasma	1.01e-07	0.0697209	0.999993
Alloprevotella_sp.	1.01e-07	0.0956242	0.999993
unclassified [Eubacterium]_coprostanoligenes_group	1.01e-07	0.0991187	0.999993
Treponema_saccharophilum	1.01e-07	0.0772755	0.999993
uncultured_sludge	1.01e-07	0.104696	0.999993
Lachnospiraceae_bacterium	1.01e-07	0.0755551	0.999993
unclassified Lactobacillus	1.01e-07	0.0968745	0.999993
unclassified Prevotellaceae_UCG-001	1.01e-07	0.0976827	0.999993
unclassified [Eubacterium]_ruminantium_group	1.01e-07	0.089416	0.999993
unclassified Erysipelotrichaceae	1.01e-07	0.102073	0.999993
bacterium_VCD1001	1.01e-07	0.101212	0.999993
unclassified CAG-352	1.01e-07	0.087559	0.999993
unclassified Selenomonas	1.01e-07	0.0711176	0.999993
unclassified Clostridia_UCG-014	1.01e-07	0.0884655	0.999993
uncultured_Erysipelotrichaceae	1.01e-07	0.0976602	0.999993
uncultured_Lachnospiraceae	1.01e-07	0.0619507	0.999993
bacterium_YRB3002	1.01e-07	0.0843377	0.999993
unclassified UCG-005	1.01e-07	0.0988422	0.999993
unclassified Firmicutes	1.01e-07	0.0878104	0.999993
unclassified UCG-004	1.01e-07	0.101612	0.999993
unclassified Prevotellaceae_NK3B31_group	1.01e-07	0.119729	0.999993
unclassified Prevotellaceae_UCG-003	1.01e-07	0.113207	0.999993
unclassified Erysipelotrichaceae_UCG-009	1.01e-07	0.0923746	0.999993
unclassified Succiniclasticum	1.01e-07	0.0903467	0.999993
unclassified F082	1.01e-07	0.108675	0.999993
Butyrivibrio_fibrisolvens	1.01e-07	0.126309	0.999993
unclassified Ruminobacter	1.01e-07	0.0795488	0.999993
unclassified Ruminobacter	1.01e-07	0.0861976	0.999993
bacterium_WCE2007	1.01e-07	0.120897	0.999993
Lactobacillus_amylovorus	1.01e-07	0.1144	0.999993
unclassified Anaerovorax	1.01e-07	0.0865564	0.999993
unclassified Bacteroidales_UCG-001	1.01e-07	0.0830388	0.999993
Lactobacillus_pontis	1.01e-07	0.0981756	0.999993
unclassified Howardella	1.01e-07	0.136023	0.999993
unclassified Acetobacter	1.01e-07	0.11466	0.999993
uncultured_Microgenomates	1.01e-07	0.0595307	0.999993
Eubacterium_uniforme	1.01e-07	0.079088	0.999993
Peptostreptococcaceae_bacterium	1.01e-07	0.0820341	0.999993
unclassified Prevotellaceae_NK3B31_group	1.01e-07	0.0964426	0.999993
unclassified [Eubacterium]_nodatum_group	1.01e-07	0.116993	0.999993
unclassified Ruminiclostridium	1.01e-07	0.097469	0.999993
unclassified Elusimicrobium	1.01e-07	0.113299	0.999993
unclassified WCHB1-41	1.01e-07	0.118176	0.999993
uncultured_Lachnospiraceae	1.01e-07	0.103554	0.999993
unclassified Anaerosporobacter	1.01e-07	0.124336	0.999993
unclassified Prevotellaceae	1.01e-07	0.0956561	0.999993
bacterium_FC2014	1.01e-07	0.0796471	0.999993
unclassified Clostridia_UCG-014	1.01e-07	0.0871211	0.999993
unclassified Prevotellaceae_UCG-004	1.01e-07	0.106319	0.999993
unclassified Prevotellaceae	1.01e-07	0.0906796	0.999993
unclassified possible_genus_Sk018	1.01e-07	0.0825223	0.999993
unclassified [Eubacterium]_cellulosolvens_group	1.01e-07	0.0802284	0.999993
unclassified UCG-011	1.01e-07	0.0965229	0.999993
unclassified Syntrophococcus	1.01e-07	0.142167	0.999993
uncultured_Wautersiella	1.01e-07	0.0712385	0.999993
unclassified Pseudobutyrivibrio	1.01e-07	0.112928	0.999993
uncultured_Paludibacter	1.01e-07	0.0960877	0.999993
unclassified Enterococcus	1.01e-07	0.0871451	0.999993
unclassified Syntrophococcus	1.01e-07	0.0885641	0.999993
unclassified Coprococcus	1.01e-07	0.119062	0.999993
bacterium_XPD1004	1.01e-07	0.0649214	0.999993
uncultured_Clostridia	1.01e-07	0.0617822	0.999993
unclassified Comamonadaceae	1.01e-07	0.114382	0.999993
unclassified UCG-005	1.01e-07	0.0894277	0.999993
uncultured_Anaeroplasmataceae	1.01e-07	0.0941979	0.999993
unclassified Lachnospiraceae_UCG-010	1.01e-07	0.0726825	0.999993
unclassified Acetitomaculum	1.01e-07	0.107542	0.999993
uncultured_Prevotellaceae	1.01e-07	0.119164	0.999993
unclassified Lachnoclostridium	1.01e-07	0.113796	0.999993
uncultured_prokaryote	1.01e-07	0.0800177	0.999993
unclassified Streptococcus	1.01e-07	0.0920125	0.999993
Lachnospiraceae_bacterium	1.01e-07	0.0840836	0.999993
unclassified Desulfobulbus	1.01e-07	0.137044	0.999993
unclassified V9D2013_group	1.01e-07	0.110409	0.999993
uncultured_Clostridiales	1.01e-07	0.0941137	0.999993
bacterium_V9D2013	1.01e-07	0.0817564	0.999993
unclassified Izemoplasmatales	1.01e-07	0.0959097	0.999993
unclassified Flavobacteriaceae	1.01e-07	0.107551	0.999993
unclassified Saccharimonadaceae	1.01e-07	0.111337	0.999993
unclassified Catenisphaera	1.01e-07	0.0941195	0.999993
uncultured_Lachnospiraceae	1.01e-07	0.0744528	0.999993
unclassified Anaerofustis	1.01e-07	0.0758518	0.999993
unclassified [Clostridium]_methylpentosum_group	1.01e-07	0.102605	0.999993
Lactobacillus_agilis	1.01e-07	0.123007	0.999993
unclassified Proteobacteria	1.01e-07	0.100755	0.999993
unclassified [Eubacterium]_eligens_group	1.01e-07	0.0817367	0.999993
unclassified Puniceicoccaceae	1.01e-07	0.120883	0.999993
unclassified Prevotellaceae_UCG-004	1.01e-07	0.104822	0.999993
unclassified WCHB1-41	1.01e-07	0.103807	0.999993
unclassified possible_genus_Sk018	1.01e-07	0.0922885	0.999993
unclassified Paracaedibacteraceae	1.01e-07	0.0793697	0.999993
uncultured_Mollicutes	1.01e-07	0.0786996	0.999993
unclassified Bacteroidota	1.01e-07	0.0934436	0.999993
unclassified Amnipila	1.01e-07	0.0913314	0.999993
unclassified Defluviitaleaceae_UCG-011	1.01e-07	0.0822859	0.999993
unclassified Staphylococcus	1.01e-07	0.100712	0.999993
Lactobacillus_brevis	1.01e-07	0.119303	0.999993
Porphyromonadaceae_bacterium	1.01e-07	0.0925389	0.999993
unclassified [Eubacterium]_saphenum_group	1.01e-07	0.103734	0.999993
unclassified Anaerovorax	1.01e-07	0.068158	0.999993
unclassified Pasteurellaceae	1.01e-07	0.101859	0.999993
unclassified Lachnospiraceae_NK4A136_group	1.01e-07	0.0613097	0.999993
unclassified Clostridium_sensu_stricto_1	1.01e-07	0.102281	0.999993
unclassified Enterorhabdus	1.01e-07	0.0927707	0.999993
unclassified Firmicutes	1.01e-07	0.096228	0.999993
unclassified Peptostreptococcaceae	1.01e-07	0.0789187	0.999993
unclassified RF39	1.01e-07	0.0950231	0.999993
unclassified UCG-010	1.01e-07	0.0822922	0.999993
unclassified Fibrobacter	1.01e-07	0.09921	0.999993
unclassified Syntrophomonas	1.01e-07	0.0997585	0.999993
unclassified Raoultibacter	1.01e-07	0.101577	0.999993
Clostridium_sp.	1.01e-07	0.0955428	0.999993
unclassified UCG-010	1.01e-07	0.0879535	0.999993
uncultured_Erysipelotrichaceae	1.01e-07	0.0543006	0.999993
uncultured_Clostridia	7.87e-08	0.0860374	0.999993
unclassified Shuttleworthia	7.69e-08	0.100926	0.999993
unclassified [Ruminococcus]_gauvreauii_group	7.64e-08	0.0984483	0.999993
unclassified Tyzzerella	7.21e-08	0.101721	0.999993
[Eubacterium]_cellulosolvens	7.09e-08	0.096266	0.999993
unclassified Lachnospiraceae_UCG-001	7.07e-08	0.0906647	0.999993
uncultured_Bacteroidetes	7e-08	0.0939648	0.999993
unclassified FD2005	6.89e-08	0.0868778	0.999993
unclassified CAG-352	6.73e-08	0.0865367	0.999993
uncultured_Prevotella	6.7e-08	0.0897131	0.999993
unclassified Lachnospiraceae_UCG-001	6.63e-08	0.0791763	0.999993
uncultured_Eubacteriaceae	6.54e-08	0.0977313	0.999993
unclassified Bifidobacterium	6.49e-08	0.0830653	0.999993
uncultured_Anaeroplasma	6.44e-08	0.0847626	0.999993
unclassified Prevotellaceae_UCG-003	6.43e-08	0.0872887	0.999993
bacterium_WCE3006	6.39e-08	0.0937075	0.999993
uncultured_Clostridium	6.33e-08	0.0849827	0.999993
unclassified Acetitomaculum	6.31e-08	0.0874217	0.999993
unclassified Acinetobacter	6.05e-08	0.0894521	0.999993
unclassified Prevotella	6.03e-08	0.0864636	0.999993
unclassified Oscillibacter	5.99e-08	0.0812571	0.999993
unclassified Pseudoramibacter	5.88e-08	0.101734	0.999993
unclassified Mogibacterium	5.87e-08	0.0770158	0.999993
bacterium_AC3007	5.85e-08	0.0863425	0.999993
unclassified Christensenellaceae_R-7_group	5.82e-08	0.0852025	0.999993
unclassified [Eubacterium]_xylanophilum_group	5.8e-08	0.0844447	0.999993
unclassified Christensenellaceae	5.78e-08	0.0788438	0.999993
Bacteroidetes_bacterium	5.77e-08	0.109899	0.999993
unclassified Pyramidobacter	5.73e-08	0.0950648	0.999993
unclassified Lachnospiraceae	5.71e-08	0.0966654	0.999993
unclassified Succinivibrio	5.68e-08	0.0789545	0.999993
unclassified Lachnospiraceae_UCG-009	5.62e-08	0.0805695	0.999993
uncultured_Lachnospiraceae	5.6e-08	0.0917929	0.999993
unclassified Proteobacteria	5.6e-08	0.0728342	0.999993
unclassified Desulfobulbus	5.6e-08	0.0686352	0.999993
unclassified Coprococcus	5.58e-08	0.111685	0.999993
unclassified Firmicutes	5.55e-08	0.0892391	0.999993
unclassified Bacteroides	5.54e-08	0.0748135	0.999993
uncultured_Lachnospiraceae	5.53e-08	0.0754751	0.999993
bacterium_NC2004	5.47e-08	0.0796075	0.999993
unclassified Papillibacter	5.43e-08	0.0905115	0.999993
unclassified Coriobacteriales_Incertae_Sedis	5.38e-08	0.0777296	0.999993
Succinimonas_amylolytica	5.32e-08	0.0683627	0.999993
unclassified Proteobacteria	5.32e-08	0.0722521	0.999993
unclassified UCG-004	5.32e-08	0.10462	0.999993
bacterium_V9D2012	5.3e-08	0.0816186	0.999993
unclassified Oribacterium	5.24e-08	0.0911058	0.999993
uncultured_Lachnospiraceae	5.22e-08	0.087108	0.999993
unclassified Candidatus_Saccharimonas	5.21e-08	0.0787182	0.999993
unclassified RF39	5.2e-08	0.0899119	0.999993
unclassified Desulfobulbus	5.18e-08	0.0683335	0.999993
unclassified Proteobacteria	5.18e-08	0.0757731	0.999993
unclassified Enterorhabdus	5.15e-08	0.0850383	0.999993
unclassified Succinivibrionaceae	5.14e-08	0.0853894	0.999993
unclassified Atopobium	5.12e-08	0.0777179	0.999993
uncultured_Spirochaeta	5.09e-08	0.0847922	0.999993
Eubacterium_coprostanoligenes	5.07e-08	0.0781989	0.999993
Clostridium_sp.	5.07e-08	0.082368	0.999993
unclassified Butyrivibrio	5.03e-08	0.0730262	0.999993
Butyrivibrio_sp.	4.9e-08	0.107257	0.999993
unclassified Butyrivibrio	4.83e-08	0.0730181	0.999993
unclassified Lachnospiraceae_UCG-001	4.73e-08	0.0923366	0.999993
unclassified Lachnospiraceae_UCG-002	4.71e-08	0.0833546	0.999993
uncultured_prokaryote	4.71e-08	0.0770529	0.999993
uncultured_Bacteroidetes	4.68e-08	0.101904	0.999993
bacterium_YGB2004	4.68e-08	0.0959377	0.999993
unclassified Sellimonas	4.66e-08	0.0917055	0.999993
unclassified FD2005	4.64e-08	0.0645388	0.999993
unclassified Lachnospira	4.62e-08	0.0958634	0.999993
uncultured_Lachnospiraceae	4.62e-08	0.0926875	0.999993
unclassified Clostridia_UCG-014	4.59e-08	0.0827119	0.999993
unclassified Tuzzerella	4.56e-08	0.0750105	0.999993
unclassified Anaeroplasma	4.52e-08	0.0650806	0.999993
unclassified probable_genus_10	4.49e-08	0.0817888	0.999993
Azospirillum_sp.	4.41e-08	0.0633433	0.999993
unclassified [Eubacterium]_oxidoreducens_group	4.41e-08	0.090937	0.999993
Clostridiales_bacterium	4.3e-08	0.0816491	0.999993
unclassified UCG-002	4.17e-08	0.0889141	0.999993
unclassified F082	4.16e-08	0.090391	0.999993
unclassified Lachnospiraceae_UCG-009	4.14e-08	0.0674637	0.999993
Syntrophococcus_sucromutans	4.12e-08	0.0808331	0.999993
unclassified Pseudobutyrivibrio	4.11e-08	0.0741785	0.999993
uncultured_Acetivibrio	4.11e-08	0.0990039	0.999993
uncultured_Erysipelotrichaceae	4.09e-08	0.0643784	0.999993
unclassified Erysipelotrichaceae_UCG-008	4.07e-08	0.0859076	0.999993
unclassified Comamonas	6.33e-07	0.109543	0.999995
