# Supplementary material for: Heritable and Nonheritable Rumen Bacteria Are Associated with Different Characters of Lactation Performance of Dairy Cows
Source: mSystems. 2022 Sep 14;7(5):e00422-22. doi: 10.1128/msystems.00422-22 (PMC9600476; doi:10.1128/msystems.00422-22)
Supplement: TABLE S4 [file msystems.00422-22-s0005.xlsx]

## Sheet: TABLE S4
TABLE S4. The relative abundance of core bacteria at species level
Taxa	Mean	Z416585	Z415773	Z415797	Z416701	Z415616	Z416722	Z415599	Z415626	Z416743	Z416684	Z414617	Z415516	Z416554	Z416771	Z416666	Z416685	Z416547	Z415676	Z415703	Z414686	Z415766	Z415770	Z415754	Z415650	Z416678	Z415707	Z414618	Z416590	Z415671	Z414747	Z414689	Z416565	Z415779	Z416689	Z415714	Z415711	Z414818	Z416614	Z416552	Z414649	Z416611	Z415610	Z416695	Z416584	Z414598	Z416690	Z416643	Z415621
unclassified Lachnospiraceae	0.0820502	0.069358	0.114097	0.105326	0.100183	0.0882808	NA	0.146473	0.0870829	0.0697387	0.0878575	0.0543815	0.113908	0.0662021	0.0874657	0.252795	0.111066	0.144283	NA	0.0995424	0.183357	0.127575	0.159403	0.0885499	NA	0.0562909	0.122427	0.0531779	NA	0.103257	0.10463	0.0984765	0.111444	0.0418272	0.0960005	0.114879	0.13564	NA	0.13213	0.0996535	0.0836445	0.0807627	0.100498	0.166059	0.087493	0.107291	0.074746	0.186784	0.134038
unclassified Prevotella	0.0505132	0.00245475	0.00299831	0.00362407	0.0069877	0.00490767	NA	0.00409601	0.00121408	0.00635376	0.00556775	0.0125165	0.00391315	0.00856655	0.00590058	0.00212217	0.00479318	0.00331194	NA	0.00469332	0.00272298	0.00548695	0.00276285	0.00263471	NA	0.0031626	0.00399743	0.0117448	NA	0.00661363	0.00297398	0.00506842	0.00440407	0.00267841	0.00438205	0.00517664	0.00530979	NA	0.00242826	0.00518723	0.00867746	0.00525102	0.00498435	0.00384305	0.00348329	0.00331953	0.00393542	0.00330539	0.00569346
unclassified Succinivibrionaceae_UCG-001	0.0384233	0	0.000107724	1.4268e-05	0.000170432	5.7288e-05	NA	0.000146811	0.000165557	0.000305469	4.84152e-05	5.73493e-05	0.000167489	0.000221931	0.000149005	4.27283e-05	0.000109767	0.000353274	NA	0.000249333	0.000310775	7.90626e-05	0.000107924	7.92393e-05	NA	1.67333e-05	6.89212e-05	0	NA	7.45898e-05	9.01205e-05	0.000283235	0	1.83453e-05	0.000269664	8.45166e-05	0.000189116	NA	0	9.78723e-05	0	6.17767e-05	3.86384e-05	0.000164488	0	0	0	7.51224e-05	7.11683e-05
unclassified Succinivibrionaceae_UCG-002	0.0295516	2.23159e-05	3.59079e-05	8.56079e-05	0	9.548e-05	NA	8.80863e-05	0.00137964	1.52735e-05	0.000355045	2.86747e-05	0.000350204	0	0	0.000313341	3.65892e-05	0	NA	0.000161333	0.000207183	0.0001265	0	0.000277338	NA	0.000184067	0.000229737	0.000177952	NA	0.000546992	6.75904e-05	0.000298143	0	0	0	0	8.72842e-05	NA	9.33947e-05	3.91489e-05	0.00017045	0	0.000173873	7.47675e-05	0.000312182	9.13631e-05	0	6.0098e-05	0.000142337
unclassified Rikenellaceae_RC9_gut_group	0.0269707	0.000178528	8.97698e-05	7.13399e-05	0.000247901	0.000458304	NA	0.000543199	3.67904e-05	0.00190918	0.000129107	0.000401445	7.61313e-05	0.000133159	0.000298009	4.27283e-05	7.31783e-05	2.94395e-05	NA	0.000366666	0.000591952	0	0.000302187	0.000178288	NA	0.000317933	0	0	NA	2.48633e-05	0.000608314	0.00138636	0.000344068	0.00339387	0.000134832	0.000591616	0.000640084	NA	0.000420276	0.000274042	0	0.000782505	0.00139098	0.000493465	0.000969406	0.000426361	0.000296504	6.0098e-05	0.000355841
unclassified Prevotellaceae	0.025626	0.00428466	0.00398578	0.00291067	0.00429178	0.00492677	NA	0.00245174	0.00286965	0.00789638	0.00167839	0.00468831	0.00414154	0.00747908	0.00423173	0.00202248	0.00267101	0.00409209	NA	0.00338799	0.00261939	0.0011385	0.00364782	0.00336767	NA	0.00344706	0.001746	0.00468606	NA	0.00310791	0.00367241	0.00403983	0.00578035	0.003082	0.00643824	0.00373986	0.00370958	NA	0.00336221	0.00481532	0.00119315	0.00333594	0.00546733	0.0027963	0.00253031	0.00328907	0.00159034	0.00354578	0.00392849
unclassified NK4A214_group	0.0227004	0.00477561	0.00290854	0.00376675	0.00385795	0.00528959	NA	0.0072084	0.00413892	0.00488751	0.00469628	0.00227964	0.00668433	0.00179764	0.0030695	0.00287704	0.00396992	0.00423928	NA	0.00635065	0.00557915	0.00893408	0.00375575	0.00267433	NA	0.00242633	0.00367579	0.00376665	NA	0.0070363	0.00826856	0.00485972	0.00426645	0.00264172	0.00305058	0.00219743	0.00561528	NA	0.00142427	0.0044434	0.00858449	0.00294469	0.00508095	0.0053384	0.00197167	0.00505543	0.000862557	0.00265933	0.00686062
unclassified Ruminococcus	0.0199002	0.0155765	0.0160508	0.0142537	0.0144092	0.0188668	NA	0.0150921	0.0088297	0.0340446	0.0119101	0.0214773	0.0122115	0.0204399	0.0230361	0.0123627	0.0130989	0.0101861	NA	0.012804	0.00637829	0.00868108	0.0155194	0.0186014	NA	0.0220378	0.0260981	0.0107809	NA	0.0131775	0.0172356	0.0147879	0.0095651	0.0161071	0.0153877	0.0107759	0.0131945	NA	0.00723809	0.0165796	0.0154955	0.0196244	0.0155133	0.0068487	0.0181065	0.0115422	0.0108089	0.0121097	0.0128672
unclassified Oscillospirales	0.0197051	0.00667247	0.0110237	0.0198468	0.013836	0.0131571	NA	0.0108787	0.0574114	0.0110122	0.0163321	0.0121437	0.0150435	0.0191971	0.0110263	0.0133312	0.00986078	0.00958255	NA	0.0101053	0.0134669	0.0069417	0.0126918	0.0198296	NA	0.0157293	0.0085692	0.00882344	NA	0.0124814	0.0158837	0.0148475	0.00810281	0.143974	0.0140057	0.0206009	0.00824835	NA	0.0124448	0.0117447	0.00959169	0.0103579	0.0117267	0.00494961	0.0380533	0.0226885	0.0197579	0.0170979	0.00673252
bacterium_P201	0.0172891	0.000312423	0.000484757	0.000584987	0.00032537	0.00038192	NA	0.000161492	0.000183952	0.000229102	0.000952166	0.000157711	0.000106584	0.000399476	0.000774824	0.00035607	5.48837e-05	8.83184e-05	NA	2.93333e-05	0.000236781	0	0.000172678	3.96197e-05	NA	0.000234266	0.000344606	5.93173e-05	NA	0.000124316	0.000225301	0.000372678	0.00010322	0.00321042	0.000185394	0.000781778	0.00103286	NA	0.000163441	5.87234e-05	0.000108468	0.000267699	9.6596e-05	4.48605e-05	0.000706516	0.000669996	0.000323459	0.000210343	7.11683e-05
Prevotella_aff.	0.016422	2.23159e-05	0	7.13399e-05	0	0	NA	0	0	7.63674e-05	0	2.86747e-05	0	0	0	1.42428e-05	3.65892e-05	0	NA	0	5.91952e-05	0	6.47543e-05	0	NA	0	0	0.000177952	NA	0	0	1.49071e-05	3.44068e-05	0	1.6854e-05	2.11291e-05	0	NA	0	9.78723e-05	0	2.05922e-05	1.93192e-05	0	0	0	0	0	8.5402e-05
Prevotella_ruminicola	0.0160379	4.46319e-05	0.000825882	0.000271092	0.000247901	0.00085932	NA	0.000499156	5.51856e-05	0.000519298	4.84152e-05	0.00308253	0.000426335	0.000554828	0.000268208	0.000270613	0.00139039	0.000942063	NA	0	0.000947124	0	0.000518034	0.000316957	NA	0.000435066	0.000298658	0.000830442	NA	0.00014918	0.0014194	0.000700635	0.00115263	0.000128417	0.000505621	0.00048597	0.000538252	NA	0.000373579	0.000822127	0.000154955	0.00037066	1.93192e-05	0.00059814	0.00026289	0.000152272	0.000323459	0.000345563	0.000526645
unclassified Clostridia_UCG-014	0.0157846	0.0380041	0.0350282	0.0907729	0.0296551	0.0834304	NA	0.0794539	0.0288253	0.0230018	0.0408624	0.0209325	0.049729	0.0218824	0.0376386	0.0703878	0.0442912	0.0576866	NA	0.0417852	0.0598168	0.012065	0.0472274	0.0359548	NA	0.0421345	0.0193209	0.0337812	NA	0.063824	0.0560099	0.0553204	0.0528661	0.00667767	0.0374496	0.0284187	0.0336335	NA	0.0676878	0.0431029	0.0153715	0.0634447	0.0281674	0.0790741	0.0377411	0.0626142	0.032858	0.0246101	0.0389433
unclassified Ruminococcaceae	0.01533	0.00843543	0.00723545	0.00894602	0.0107527	0.0243283	NA	0.0135653	0.00741327	0.00911826	0.0145891	0.0161152	0.0117394	0.00636943	0.0104303	0.00623834	0.00611039	0.00516663	NA	0.0202693	0.00803575	0.0191173	0.00420903	0.00830032	NA	0.00786466	0.0129572	0.0354569	NA	0.0202884	0.0131576	0.0255508	0.00378475	0.0109154	0.00723038	0.00477519	0.0183588	NA	0.00459969	0.0188306	0.0179747	0.0113669	0.0172907	0.00678889	0.0100391	0.0134913	0.00746651	0.00907479	0.0194859
uncultured_Christensenella	0.0137338	0.0119613	0.0286366	0.0320602	0.0278268	0.0196498	NA	0.018689	0.0176778	0.0260107	0.0350365	0.0218358	0.0145868	0.0473823	0.0299499	0.00548347	0.0227219	0.0232719	NA	0.013684	0.00883489	0.0063092	0.0231173	0.0325079	NA	0.0184234	0.0176438	0.0082451	NA	0.0135505	0.0120987	0.0170388	0.0215215	0.0608879	0.0252136	0.02732	0.0183879	NA	0.0303766	0.0282068	0.0113117	0.0219513	0.0170975	0.00970482	0.0269955	0.0313985	0.0213213	0.0453289	0.0139632
unclassified Oscillospiraceae	0.0128059	0	0	0	0	0	NA	0	0	0	0	0	0	0	0	0	0	0	NA	0	0	0	0	0	NA	0	0	0	NA	0	0	0	0	0	0	0	0	NA	0	0	0	0	0	0	0	0	0	0	0
unclassified NK4A214_group	0.0094715	0.000691794	0.000825882	0.000556451	0.000836664	0.000802032	NA	0.000337664	0.00049667	0.00143571	0.000936027	0.000544818	0.000304525	0.00122062	0.00107283	0.000313341	0.000384186	0.000471032	NA	0.000513332	0.000266379	0.000743189	0.000992899	0.00104992	NA	0.000384866	0.000344606	0.000845271	NA	0.00268523	0.000337952	0.000447214	0.000412882	0.00073381	0.000589891	0.000655003	0.000683726	NA	0.000443625	0.000959148	0.00150306	0.000700136	0.000463661	0.000314023	0.00134731	0.000609088	0.000512143	0.000781273	0.00027044
unclassified Butyrivibrio	0.00935359	0	0	0	0	0	NA	0	0	0	0	0	0	0	0	0	0	0	NA	0	0	0	0	0	NA	0	0	0	NA	0	0	0	0	0	0	0	0	NA	0	0	0	0	0	0	0	0	0	0	0
unclassified Lachnospiraceae_NK3A20_group	0.00912755	0.00403919	0.00377033	0.00877481	0.0234576	0.00979625	NA	0.00970418	0.00228101	0.00895025	0.0054225	0.0338648	0.00741519	0.0061475	0.0062582	0.00625258	0.00367721	0.00285563	NA	0.00689331	0.0102852	0.00229282	0.0045328	0.00309033	NA	0.00515386	0.00176898	0.0112258	NA	0.00343113	0.00675904	0.0121791	0.0112854	0.00436617	0.00567981	0.00697262	0.00720094	NA	0.0117911	0.00737957	0.00232432	0.0146617	0.00935049	0.00592158	0.00540567	0.00341089	0.0049597	0.00138225	0.00895297
wallaby_gut	0.00854872	0.0189462	0.0264641	0.0493958	0.0250999	0.0344492	NA	0.0294502	0.00871933	0.0412842	0.0199148	0.049091	0.0240879	0.0618744	0.0501252	0.0122488	0.0385101	0.0307642	NA	0.0121146	0.00802096	0.0302652	0.0225992	0.0313788	NA	0.0519402	0.0416054	0.0291248	NA	0.021084	0.0238594	0.0185743	0.045417	0.0101266	0.03118	0.0367224	0.0216319	NA	0.0378248	0.0269736	0.0311924	0.0679956	0.0259457	0.0110506	0.0505734	0.0390425	0.0552576	0.0351122	0.0193435
unclassified RF39	0.00814461	0	0	0	0	0	NA	0	0	0	0	0	0	0	0	0	0	0	NA	0	0	0	0	0	NA	0	0	0	NA	0	0	0	0	0	0	0	0	NA	0	0	0	0	0	0	0	0	0	0	0
unclassified Clostridia	0.00708752	0.00810069	0.00495529	0.00963089	0.00735955	0.0133481	NA	0.0075167	0.00796512	0.00879752	0.00789168	0.0138068	0.012181	0.00821146	0.0111157	0.00277734	0.00836062	0.00418041	NA	0.0173653	0.00711823	0.00700495	0.0048134	0.00849842	NA	0.0140727	0.00680022	0.0294955	NA	0.0100199	0.0142841	0.0261471	0.00548789	0.0144561	0.00534273	0.00995183	0.00730277	NA	0.00555698	0.0106289	0.00681801	0.00712491	0.0147019	0.00605617	0.0152312	0.0106895	0.00757433	0.00764747	0.0123691
unclassified Christensenellaceae_R-7_group	0.00696826	0.00566825	0.00639161	0.00569292	0.00608906	0.00654993	NA	0.00246642	0.00178433	0.00493333	0.00238848	0.00596433	0.00223826	0.00812268	0.00575158	0.00401646	0.00702512	0.00821361	NA	0.00483999	0.00214583	0.0013915	0.00699346	0.00717116	NA	0.006275	0.00595019	0.0037963	NA	0.00221283	0.00346964	0.0037715	0.00492018	0.00442121	0.00706184	0.00857843	0.00555709	NA	0.0052768	0.00553957	0.00271171	0.0060953	0.00430818	0.003215	0.00499491	0.00810086	0.00436669	0.00679107	0.00425586
Prevotella_bryantii	0.00684486	0.0172056	0.0177744	0.0171216	0.0353878	0.0227433	NA	0.0145196	0.0146794	0.0267133	0.0121684	0.0319292	0.0152263	0.0276082	0.026195	0.017718	0.0227768	0.0271138	NA	0.015224	0.0100632	0.00545532	0.0246714	0.0254556	NA	0.0238282	0.0196655	0.0105585	NA	0.00932372	0.0185874	0.0168003	0.0206613	0.0128233	0.0270676	0.0310598	0.0168604	NA	0.0221112	0.0201421	0.0099016	0.0187595	0.0212897	0.0156414	0.0258618	0.0209526	0.024502	0.0197572	0.0167673
unclassified Bacteroidales	0.00674114	0.0019638	0.00287263	0.00600682	0.000294382	0.00213875	NA	0.00469794	0.00213384	0.000840041	0.00154929	0.00058783	0.00292344	0.000288511	0.00122184	0.00106821	0.00087814	0.00345914	NA	0.00156933	0.00112471	0.00521813	0.000518034	0.00215927	NA	0.0018072	0.00689212	0.00231337	NA	0.00601691	0.00121663	0.0016696	0.00211602	0.000256834	0.00219102	0.000633874	0.00292402	NA	0.00219477	0.000822127	0.00492756	0.00177093	0.00166145	0.0021533	0.000460057	0.00496406	0.000188684	0.000450735	0.00281826
unclassified Lachnospiraceae_NK3A20_group	0.00634209	0.000267791	0.000287263	0.00028536	7.74689e-05	3.8192e-05	NA	0.000249578	0.000331114	0.000137461	0.000742367	2.86747e-05	0.00012181	0.000110966	8.94028e-05	8.54567e-05	0.000329302	0.000117758	NA	0.000176	7.39941e-05	0	0	0.000118859	NA	0.0001004	0.000367579	0.000504197	NA	0.000571855	4.50603e-05	0.000357771	0.00010322	9.17263e-05	8.42701e-05	0	7.27368e-05	NA	0.000140092	0.000450212	0.0003409	0.000329476	0.000154554	0.000403744	0.000131445	0	0	0.000165269	5.69346e-05
unclassified NK4A214_group	0.00627961	0.00147285	0.00150813	0.00171216	0.0019832	0.00418202	NA	0.0016296	0.00091976	0.00303942	0.00219482	0.00381373	0.00194896	0.00261879	0.0030993	0.000683654	0.00139039	0.0011923	NA	0.001496	0.000517958	0.00381082	0.00090656	0.0016046	NA	0.00408293	0.00335416	0.0031883	NA	0.0012183	0.0014194	0.000790078	0.00170314	0.000495322	0.00133147	0.00188049	0.00216756	NA	0.00210138	0.00172255	0.00294414	0.00119435	0.00160349	0.000478512	0.0024153	0.00261908	0.00194075	0.00277953	0.00153724
unclassified Pseudobutyrivibrio	0.00618938	0	0	0	0	0	NA	0	0	0	0	0	0	0	0	0	0	0	NA	0	0	0.000205563	0	0	NA	0	0	0	NA	0	0	0	0	0	0	0	0	NA	0	0	0	0	0	0	0	0	0	0	0
uncultured_Rikenella	0.00591408	0.000602531	0.000484757	0.00122705	0.00229308	0.00257796	NA	0.00268663	0.000386299	0.00184809	0.00390549	0.008373	0.0036543	0.000887725	0.000596019	0.000598197	0.000311008	0.000294395	NA	0.00309466	0.0036849	0.002783	0.000949729	0.000416006	NA	0.0021084	0.000597317	0.00567963	NA	0.00201392	0.00187	0.00256403	0.000791357	0.000935608	0.000505621	0.00073952	0.00434966	NA	0.00151766	0.00142893	0.0013636	0.00232692	0.00177737	0.00228788	0.000673655	0.000669996	0.000350414	0.000465759	0.00442667
unclassified Bacteroidales_RF16_group	0.00534092	0	0	0	0	0	NA	0	0	0	0	0	0	0	0	0	0	0	NA	0	0	0	0	0	NA	0	0	0	NA	0	0	0	0	0	0	0	0	NA	0	0	0	0	0	0	0	0	0	0	0
bacterium_AC2043	0.00532352	0	0	0	0	0	NA	0	0	0	0	0	0	0	0	0	0	0	NA	0	0	0	0	0	NA	0	0	0	NA	0	0	0	0	0	0	0	0	NA	0	0	0	0	0	0	0	0	0	0	0
unclassified Absconditabacteriales_(SR1)	0.00516994	0.000624847	0.00244174	0.00171216	0.00632147	0.00194779	NA	0.00129193	0.0023178	0.00161899	0.000952166	0.00494638	0.00167489	0.00366187	0.0031291	0.00146701	0.00281737	0.00256123	NA	0.00252266	0.00285617	9.48752e-05	0.00321613	0.00192155	NA	0.0018574	0.00165411	0.00087493	NA	0.000522128	0.00168976	0.00247458	0.00264933	0.00207301	0.00288204	0.00426809	0.00226939	NA	0.00224147	0.00184	0.000914233	0.00150323	0.00481048	0.00227293	0.00313825	0.00194908	0.00229117	0.00250909	0.00122409
unclassified Paraprevotella	0.0051362	0.00162906	0.000466803	4.28039e-05	0.000619751	0.00105028	NA	0.000851501	5.51856e-05	0.00146625	0.000274353	0.00283879	0.00351727	0	0.000178806	0.00035607	0	4.41592e-05	NA	0.00431199	0.00301896	0.000869689	0.000129509	1.98098e-05	NA	1.67333e-05	0.000252711	0.00363318	NA	0.000745898	0.00105892	0.00720014	0	0.00104568	0.000101124	8.45166e-05	0.00296766	NA	0	0.00123319	0.000681801	0.000102961	0.000463661	5.9814e-05	0.000131445	0.000274089	0.000134775	4.50735e-05	0.00357265
unclassified [Eubacterium]_ruminantium_group	0.0049886	0.00680636	0.0210061	0.0256538	0.0153543	0.0195161	NA	0.0243265	0.0133733	0.0145251	0.010264	0.00725469	0.0198094	0.0101201	0.0151687	0.039894	0.0125867	0.0328986	NA	0.016808	0.0288725	0.00502838	0.0219085	0.0115293	NA	0.00900253	0.00907462	0.0126642	NA	0.0109896	0.0154106	0.0145195	0.0318435	0.00377912	0.0190451	0.0257776	0.0215737	NA	0.0132854	0.0126255	0.00480359	0.0136527	0.0164793	0.0233424	0.013391	0.0172676	0.00814038	0.0074822	0.0225746
uncultured_Lactococcus	0.00491956	0.00147285	0.000466803	0.000328164	0.00280438	0.00504134	NA	0.00384644	0.000386299	0.00189391	0.00514815	0.00303951	0.00338023	0.000954304	0.000685421	0.000227885	0.000475659	0.000235516	NA	0.00287466	0.00179066	0.001518	0.000151093	0.000475436	NA	0.000719533	0.000918949	0.0065249	NA	0.00392839	0.00175735	0.00189321	0.000498899	0.000476977	0.000539329	0.000359195	0.00181842	NA	0.000280184	0.00299489	0.0037499	0.00148264	0.00262741	0.00183928	0.000345043	0.000456816	0.000161729	0.000480784	0.00327374
unclassified p-251-o5	0.00469399	0	0	0	0	0	NA	0	0	0	0	0	0	0	0	0	0	0	NA	0	0	0	0	0	NA	0	0	0	NA	0	0	0	0	0	0	0	0	NA	0	0	0	0	0	0	0	0	0	0	0
uncultured_Escherichia	0.00465892	0.00100422	0.00109519	7.13399e-05	0.000418332	0.000248248	NA	0.000308302	0.000128766	0.00192446	0.000129107	0.000573493	0.000395883	0.00108746	0.000387412	0.000156671	0.00217705	0.000264955	NA	0.000894664	0.00062155	7.90626e-05	0.000474865	0.000336767	NA	3.34666e-05	0.000597317	0	NA	0.00014918	0.000180241	0.000611192	0.000120424	0.000550358	0.000657307	0.000232421	0.00178933	NA	7.0046e-05	0.000743829	0.000371891	0	0.000289788	5.9814e-05	0.000197167	0.000334998	0.000269549	0.000480784	0.000882487
bacterium_MB2022	0.00463297	0	0	0	0	0	NA	0	0	0	0	0	0	0	0	0	0	0	NA	0	0	0	0	0	NA	0	0	0	NA	0	0	0	0	0	0	0	0	NA	0	0	0	0	0	0	0	0	0	0	0
unclassified Treponema	0.00454372	0	0	0	0	0	NA	0	0	0	0	0	0	0	0	0	0	0	NA	0	0	0	0	0	NA	0	0	0	NA	0	0	0	0	0	0	0	0	NA	0	0	0	0	0	0	0	0	0	0	0
unclassified Saccharofermentans	0.00428903	0.00928343	0.00389601	0.00326737	0.00308326	0.00355186	NA	0.00415474	0.0019315	0.00838514	0.00606804	0.00100361	0.00255801	0.00210835	0.006288	0.0023643	0.0130623	0.00518135	NA	0.00376932	0.00213103	0.00207144	0.00433854	0.00384311	NA	0.00269406	0.00691509	0.0040484	NA	0.00619095	0.0039653	0.00339883	0.00314822	0.00264172	0.00503935	0.00173259	0.00680816	NA	0.0106937	0.00749701	0.00416828	0.00774268	0.007747	0.00493465	0.00113371	0.00176635	0.0022103	0.00452237	0.00473981
Ruminococcus_champanellensis	0.0042242	0.00256633	0.00303422	0.00271092	0.00793282	0.00802032	NA	0.00499156	0.00185792	0.00462786	0.00687496	0.00569192	0.00436994	0.00590337	0.0065562	0.00109669	0.00492124	0.00312058	NA	0.00539732	0.00269338	0.00194494	0.00289236	0.00396197	NA	0.00408293	0.00546774	0.00685114	NA	0.00661363	0.00389771	0.00463612	0.0020128	0.00203632	0.00379216	0.0042047	0.00382596	NA	0.0035023	0.00491319	0.0044472	0.00442733	0.00600827	0.00379819	0.00308896	0.0024668	0.00361196	0.00497311	0.00368652
unclassified [Ruminococcus]_gauvreauii_group	0.00413431	0	0	0	0	0	NA	0	0	0	0	0	0	0	0	0	0	0	NA	0	0	0	0	0	NA	0	0	0	NA	0	0	0	0	0	0	0	0	NA	0	0	0	0	0	0	0	0	0	0	0
unclassified Barnesiella	0.00375803	0.00731963	0.00596072	0.00466563	0.00728208	0.00949071	NA	0.0113925	0.0117729	0.00583447	0.0164612	0.0104089	0.00995798	0.00528196	0.00449994	0.00420162	0.00570791	0.00325306	NA	0.00891731	0.00482441	0.0107841	0.00168361	0.00752773	NA	0.0104416	0.0128423	0.0112851	NA	0.0131527	0.00815591	0.00724486	0.00254611	0.00381581	0.00640453	0.00412018	0.00852475	NA	0.0126783	0.0090434	0.0124584	0.00879288	0.00894479	0.0116189	0.00460057	0.0034718	0.00307286	0.00859401	0.00569346
unclassified UCG-005	0.0037169	0	0	0	0	0	NA	0	0	0	0	0	0	0	0	0	0	0	NA	0	0	0	0	0	NA	0	0	0	NA	0	0	0	0	0	0	0	0	NA	0	0	0	0	0	0	0	0	0	0	0
unclassified Succiniclasticum	0.00367455	0	0	0	0	3.8192e-05	NA	0	5.51856e-05	0.000213829	4.84152e-05	0	4.56788e-05	0	0	0	3.65892e-05	0	NA	0	0	0.000110688	6.47543e-05	1.98098e-05	NA	0	9.18949e-05	2.96586e-05	NA	0.00014918	0	7.45356e-05	0	0.000275179	0	0	5.81894e-05	NA	0	0.000195745	9.29728e-05	6.17767e-05	3.86384e-05	0	0	0	0	9.01469e-05	0
unclassified [Eubacterium]_coprostanoligenes_group	0.00363815	6.69478e-05	1.7954e-05	5.70719e-05	0.000139444	0	NA	5.87242e-05	5.51856e-05	0.000274922	0	2.86747e-05	1.52263e-05	0	0	5.69711e-05	1.82946e-05	5.88789e-05	NA	4.39999e-05	0.000236781	0	0.000129509	7.92393e-05	NA	5.02e-05	2.29737e-05	0	NA	2.48633e-05	0.000112651	0.000163978	0	0	0.00016854	8.45166e-05	0.000203663	NA	0	9.78723e-05	0	0	0.000154554	0.000179442	3.28612e-05	0	5.39098e-05	1.50245e-05	0.000256206
unclassified Muribaculaceae	0.00357152	0.000647163	0.000718159	0.000627791	0.000883146	0.00210056	NA	0.00196726	0.00288805	0.000778947	0.00308243	0.000659517	0.000837444	0.00119843	0.00101323	0.000640925	0.00140868	0.000279675	NA	0.001408	0.00087313	0.00148638	0.000604373	0.000594295	NA	0.000953799	0.00222845	0.00157191	NA	0.00228742	0.00135181	0.000998778	5.16102e-05	0.00528343	0.000876409	0.00118323	0.000800105	NA	0.000443625	0.00276	0.00148756	0.00117376	0.00108187	0.00197386	0.00119943	0.000609088	0.000215639	0.00120196	0.000967889
Clostridiales_bacterium	0.00345162	4.46319e-05	0.000610435	0.000313896	0.000185925	0.000802032	NA	0.00027894	0.000386299	0.000412384	9.68304e-05	0.000616505	0.000578598	0.000332897	0.000149005	0.000327584	0.000256124	0.000264955	NA	0.00139333	0.000443964	0.000110688	0.000474865	0.000277338	NA	0.000217533	0.000275685	0.000370733	NA	0.00014918	0.000428073	0.000566471	0.000361272	0.000366905	0.000269664	0.000697262	0.000669179	NA	0.000140092	0.000195745	0.000263423	0.000267699	0.00144894	0.000149535	0.000213598	0.000121818	2.69549e-05	0.0007362	0.000569346
unclassified Candidatus_Saccharimonas	0.0033746	0	0	0	0	0	NA	0	0	0	0	0	0	0	0	0	0	0	NA	0	0	0	0	0	NA	0	0	0	NA	0	0	0	0	0	0	0	0	NA	0	0	0	0	0	0	0	0	0	0	0
uncultured_Bacteroidales	0.0033613	0.00571288	0.00441668	0.00803287	0.00715813	0.00584337	NA	0.00438964	0.0107428	0.00601775	0.00572913	0.00556288	0.00756745	0.00545951	0.00882108	0.00583954	0.00550667	0.00553462	NA	0.00635065	0.00309295	0.00229282	0.00669127	0.0124406	NA	0.00848379	0.00725969	0.00839339	NA	0.0045997	0.00815591	0.00931696	0.00636526	0.0157953	0.00716296	0.00562035	0.00587713	NA	0.00982979	0.00643999	0.00275819	0.0100902	0.00944708	0.00333463	0.0076731	0.0120599	0.00827516	0.00569428	0.00464017
bacterium_P3	0.00336757	0.000803374	0.000484757	0.000827543	0.000418332	0.000305536	NA	0.00041107	0.00215224	0.000244376	0.000387322	0.000989276	0.000913576	0.00035509	0.000715222	0.00106821	0.00175628	0.000618229	NA	0.001144	0.000976721	0.000221375	0.00105765	0.00116878	NA	0.000836666	0.00107976	0.000355904	NA	0.000124316	0.0011941	0.000596285	0.000602119	0.0011741	0.000724723	0.00099307	0.00142564	NA	0.00114408	0.000841701	9.29728e-05	0.000350068	0.0010046	0.00157012	0.000969406	0.000730905	0.000431278	0.00118693	0.00167957
unclassified Anaeroplasma	0.00328894	0	0	0	0.000278888	0	NA	4.40432e-05	0.000110371	0.000183282	8.0692e-05	7.16866e-05	7.61313e-05	6.65794e-05	0	0	1.82946e-05	0	NA	0	0.000133189	0	0	0	NA	0	0	1.48293e-05	NA	0	0.000180241	2.98143e-05	0	0.000146762	5.05621e-05	4.22583e-05	7.27368e-05	NA	0	3.91489e-05	0	0	5.79576e-05	0	0	0	0	0	1.42337e-05
Alloprevotella_sp.	0.00326551	0.000446319	0.00122087	0.00412345	0.000728208	0.000439208	NA	0.000748734	0.000901365	0.0007484	0.00271125	0.000114699	0.00102016	0.00181984	0.00062582	0.000370312	0.00159163	0.00107454	NA	0.00241999	0.00219022	0.000395313	0.00129509	0.00170365	NA	0.0004518	0.00248116	0.00100839	NA	0.0016907	0.000630844	0.00222116	0.00342348	0.00245826	0.00131461	0.00128888	0.000654631	NA	0.00284854	0.00197702	0.000294414	0.00203863	0.00156485	0.00113647	0.000837961	0.00185772	0.000593008	0.00247904	0.00123833
unclassified Bacteroidia	0.00318999	0	0	0	0	0	NA	0	0	0	0	0	0	0	0	0	0	0	NA	0	0	0	0	0	NA	0	0	0	NA	0	0	0	0	0	0	0	0	NA	0	0	0	0	0	0	0	0	0	0	0
unclassified Rikenellaceae_RC9_gut_group	0.00282534	2.23159e-05	3.59079e-05	0.00121278	6.19751e-05	1.9096e-05	NA	0	0.000110371	4.58204e-05	3.22768e-05	4.3012e-05	3.04525e-05	0.00035509	2.98009e-05	9.96995e-05	0.000274419	0.000323834	NA	0.000161333	0.000310775	0	0.000107924	0.000237718	NA	0	4.59474e-05	1.48293e-05	NA	0	0	0.000163978	0.000412882	0.000311869	0.000101124	8.45166e-05	0.000101832	NA	0.00128418	0.000117447	0	0.000205922	0.000135234	0	8.21531e-05	0.000365453	0.000485188	0.000255416	0.000213505
Bacteroidetes_bacterium	0.00276594	0.00720805	0.0136271	0.00429466	0.00739054	0.00515592	NA	0.00234897	0.00235459	0.0163732	0.000645536	0.00916155	0.00520738	0.0186422	0.00551317	0.00267764	0.00395163	0.0080517	NA	0.0124666	0.00455803	0.00107525	0.00917352	0.00620048	NA	0.00251	0.00142437	0.00305484	NA	0.00151666	0.00423567	0.00553054	0.00873933	0.00763163	0.00830904	0.00627535	0.0093685	NA	0.00247496	0.00583319	0.000836755	0.00315061	0.00747653	0.00201872	0.0028425	0.00438543	0.00188684	0.0043571	0.00788545
Treponema_saccharophilum	0.00265573	0	0	0	0	0	NA	0	0	0	0	0	0	0	0	0	0	0	NA	0	0	0	0	0	NA	0	0	0	NA	0	0	0	0	0	0	0	0	NA	0	0	0	0	0	0	0	0	0	0	0
bacterium_FB2012	0.00260485	0.000557899	0.000197494	0.000271092	0.000247901	0.00057288	NA	0.000513837	9.1976e-05	0.000855314	0.000274353	0.000100361	0.000502467	4.43862e-05	0.000208607	8.54567e-05	0.000347597	0.000250236	NA	0.000483999	0.000488361	0.000173938	0.000107924	0.000178288	NA	8.36666e-05	6.89212e-05	0.00020761	NA	0.000422675	0.000180241	0.000655914	0.000395679	7.3381e-05	5.05621e-05	0.000105646	0.000843747	NA	0.000163441	0.000665531	0.000108468	0.000432437	0.000618214	0.000269163	0.000115014	3.04544e-05	0.000188684	9.01469e-05	0.000384309
uncultured_sludge	0.00257397	0	0	0	0	0	NA	0	0	0	0	0	0	0	0	0	0	0	NA	0	0	0	0	0	NA	0	0	0	NA	0	0	0	0	0	0	0	0	NA	0	0	0	0	0	0	0	0	0	0	0
unclassified UCG-001	0.00250685	0	7.18159e-05	0	0	0	NA	0	0	0	0	0	0	0	0	0	0	0	NA	0	0	0	0	0	NA	0	0	0	NA	0	0	0	0	0	0	0	0	NA	0	0	0	0	0	0	0	0	0	0	0
unclassified RF39	0.00245554	0.00294571	0.00341125	0.00532196	0.0019832	0.00446846	NA	0.00173236	0.01089	0.00256594	0.0143309	0.0053765	0.00928802	0.00213054	0.00262248	0.000712139	0.00148186	0.0020166	NA	0.00354932	0.000976721	0.00222957	0.00161886	0.00618067	NA	0.0038152	0.00335416	0.00240235	NA	0.00367976	0.000608314	0.00487463	0.00170314	0.00898918	0.00254496	0.00266227	0.00216756	NA	0.00466973	0.00579404	0.0205315	0.00277995	0.00237626	0.00233275	0.00246459	0.00557315	0.00150947	0.0094504	0.0014376
unclassified Lachnospiraceae_NK3A20_group	0.00242547	0.00191917	0.00116701	0.00185484	0.000929627	0.00248248	NA	0.000734053	0.00137964	0.00134407	0.000468014	0.00172048	0.00164444	0.0015979	0.00137084	0.000441526	0.00104279	0.0010451	NA	0.00206799	0.00110991	0.000237188	0.000755466	0.00138669	NA	0.0027108	0.00126355	0.00355904	NA	0.000298359	0.00252338	0.00308578	0.00108382	0.00249496	0.000842701	0.00147904	0.000931031	NA	0.000607065	0.00170298	0.000294414	0.00092665	0.000985279	0.000493465	0.00154448	0.00210135	0.0010782	0.00117191	0.00176497
Lachnospiraceae_bacterium	0.00238541	0	0	2.8536e-05	0	0	NA	0	0	0.000183282	0	0	0	6.65794e-05	0.00113244	0	0	0	NA	0	0	0	0	0	NA	0	0	0	NA	0	0	0	0	0	0.000151686	0	0	NA	0	0	0	0	0	0	0	0	0.000323459	0	0
bacterium_MC2013	0.00234895	0	0	0	0	0	NA	0	0	0	0	0	0	0	0	0	0	0	NA	0	0	0	0	0	NA	0	0	0	NA	0	0	0	0	0	0	0	0	NA	0	0	0	0	0	0	0	0	0	0	0
unclassified UCG-010	0.00232373	0	0	0	0	0	NA	0	0	0	0	0	0	0	0	0	0	0	NA	0	0	0	0	0	NA	0	0	0	NA	0	0	0	0	0	0	0	0	NA	0	0	0	0	0	0	0	0	0	0	0
unclassified [Eubacterium]_hallii_group	0.00232052	0.000357055	0.000287263	0.000185484	0.00069722	0.000229152	NA	7.34053e-05	0.000331114	0.00171063	0.000435737	4.3012e-05	0.000228394	0.00102088	0.000357611	9.96995e-05	0.000311008	0.000176637	NA	0.000381332	0.000147988	3.16251e-05	0.000323771	0.000257528	NA	0.000184067	0.000137842	5.93173e-05	NA	0.00014918	0.000315422	0.000253421	0.000120424	0.000421941	0.000606745	0.000105646	0.000189116	NA	0.000303533	0.000450212	4.64864e-05	0.00055599	0.000309107	0.000254209	0.000147876	6.09088e-05	0.000377369	0.00043571	0.000199271
unclassified Olsenella	0.00229983	0.00330276	0.00285468	0.00577853	0.00728208	0.00446846	NA	0.00359686	0.00474596	0.00154262	0.00687496	0.00798589	0.00507035	0.00441643	0.00596019	0.00242127	0.00320155	0.00303227	NA	0.00481065	0.00272298	0.00320994	0.00218006	0.00513074	NA	0.00863439	0.0053299	0.00815612	NA	0.00415216	0.00993579	0.00602248	0.00290738	0.00238488	0.0048034	0.00454277	0.00322951	NA	0.0103902	0.00424766	0.00474161	0.00570405	0.00301379	0.00230284	0.00566856	0.00502497	0.00506752	0.00345563	0.00401389
unclassified Candidatus_Saccharimonas	0.00217023	0.0015398	0.00111315	0.0017835	0.00134796	0.00202418	NA	0.00312706	0.00351348	0.000656759	0.00130721	0.00157711	0.00239052	0.000466056	0.00196686	0.000284856	0.00111597	0.00156029	NA	0.00234666	0.000547556	0.00774814	0.00110082	0.00376387	NA	0.0155285	0.00721375	0.00212059	NA	0.00285927	0.00290639	0.00207209	0.000791357	0.000311869	0.00234271	0.0033384	0.00213846	NA	0.00628079	0.00131149	0.00714341	0.00234751	0.00204783	0.000747675	0.00180737	0.00334998	0.00374673	0.00156255	0.00482521
unclassified Bacteroidales_RF16_group	0.00215588	0.00100422	0.000843836	0.000870347	0.000836664	0.00116486	NA	0.000469794	0.000331114	0.000672033	0.000516429	0.00127602	0.00137036	0.000665794	0.00137084	0.00121064	0.00043907	0.000706547	NA	0.000821331	0.00108031	0.00018975	0.00118716	0.00114897	NA	0.0006024	0.000505422	0.00292137	NA	0.000596718	0.00137434	0.00223607	0.001015	0.00256834	0.000775285	0.000633874	0.000916484	NA	0.00207803	0.000939574	0.000216937	0.00109139	0.000521618	0.000418698	0.00141303	0.00137045	0.0010782	0.000570931	0.000896721
unclassified Bacteria	0.00207999	0.000602531	0.00572732	0.0032103	0.00670881	0.0038192	NA	0.00281876	0.0118097	0.0042002	0.00798851	0.00216494	0.00988184	0.0111409	0.00464895	0.0060247	0.00708	0.00284091	NA	0.0122173	0.01434	0.000158125	0.00641067	0.00649762	NA	0.00184067	0.00300956	0.00312899	NA	0.00099453	0.00324434	0.0106288	0.00660611	0.0293157	0.00424721	0.00507099	0.00658995	NA	0.00511336	0.00669446	0.000573332	0.00286232	0.0116108	0.0191106	0.00652295	0.00295407	0.00336936	0.00572433	0.00798508
unclassified UCG-005	0.00207136	0.000580215	0.000466803	0.00021402	0.00187475	0.00110757	NA	0.000249578	0.000275928	0.00175645	4.84152e-05	0.000817228	0.000197941	0.00150913	0.00247348	5.69711e-05	0.000219535	0.000382713	NA	0.000982664	0.000488361	7.90626e-05	0.000755466	0.000237718	NA	0.0006526	0.000137842	0.000489367	NA	9.9453e-05	0.000608314	0.000551564	0.000395679	0.000293524	0.000674161	0.000549358	0.000916484	NA	0.000210138	0.000411063	0.000185946	0.000411845	0.000579576	0.000179442	0.000295751	0.000152272	0.000161729	0.000180294	0.000512412
Bacteroidia_bacterium	0.00205443	0	0	0	0	0	NA	0	0	0	0	0	0	0	0	0	0	0	NA	0	0	0	0	0	NA	0	0	0	NA	0	0	0	0	0	0	0	0	NA	0	0	0	0	0	0	0	0	0	0	0
unclassified Lactobacillus	0.00203582	0	0	0	0	0	NA	0	0	0	0	0	0	0	0	0	0	0	NA	0	0	0	0	0	NA	0	0	0	NA	0	0	0	0	0	0	0	0	NA	0	0	0	0	0	0	0	0	0	0	0
Lachnospira_multipara	0.00200323	0.00301265	0.000448849	0.00923138	0.00113105	9.548e-05	NA	0.00317111	0.00183952	0.00148153	0.00129107	0.000602168	0.000593824	0.00173106	0.00205626	0.00232157	0.000603721	0.0282619	NA	0.000894664	0.00036997	0.000553438	0.00148935	0.00673534	NA	0.0305383	0.00202169	0.00210576	NA	0.0142466	0.000991326	0.00162488	0.0134015	5.50358e-05	0.0172754	0.00669794	0.000392779	NA	0.00691121	0.00070468	0.00997908	0.00385075	0.000908002	0.00139068	0.00814958	0.0248812	0.0374943	0.000405661	0.00058358
unclassified Oscillospirales	0.00199216	0.000468635	0.000287263	0.00021402	0.000929627	0.00105028	NA	0.00174705	0.000312718	0.000229102	0.00314699	0.000774216	0.00135514	0.000332897	0.000268208	0.000299098	7.31783e-05	0.000132478	NA	0.000733331	0.000665946	0.00276719	2.15848e-05	0.000237718	NA	0.0004518	0.00018379	0.000741466	NA	0.0024366	0.000315422	0.00052175	5.16102e-05	1.83453e-05	0.000471913	0	0.000349137	NA	0.000396927	0.000274042	0.00612071	0.000514806	0.000734129	0.000792535	1.64306e-05	0.000121818	2.69549e-05	9.01469e-05	0.00163687
unclassified Prevotellaceae_UCG-003	0.00198732	0	0	0	0	0	NA	0	0	0	0	0	0	0	0	0	0	0	NA	0	0	0	0	0	NA	0	0	0	NA	0	0	0	0	0	0	0	0	NA	0	0	0	0	0	0	0	0	0	0	0
unclassified Synergistaceae	0.00195321	0.00370445	0.00368056	0.00302481	0.00495801	0.00246338	NA	0.00284812	0.00207866	0.00462786	0.00071009	0.00252337	0.0038827	0.00230808	0.00452974	0.00380282	0.00457364	0.00412153	NA	0.00668798	0.00415847	0.000585063	0.00520193	0.00307052	NA	0.00262713	0.00225142	0.00130498	NA	0.000522128	0.00374	0.00405474	0.00187517	0.00370574	0.00492138	0.00340179	0.0066336	NA	0.00130753	0.00340595	0.000387387	0.00137968	0.00399907	0.00375333	0.000690086	0.00188817	0.00129384	0.00339553	0.00424163
unclassified [Eubacterium]_ruminantium_group	0.0018774	0	0	0	0	0	NA	0	0	0	0	0	0	0	0	0	0	0	NA	0	0	0	0	0	NA	0	0	0	NA	0	0	0	0	0	0	0	0	NA	0	0	0	0	0	0	0	0	0	0	0
uncultured_Bacteroidetes	0.00186613	0	0	0	0	0	NA	0	0	0	0	0	0	0	0	0	0	0	NA	0	0	0	0	0	NA	0	0	0	NA	0	0	0	0	0	0	0	0	NA	0	0	0	0	0	0	0	0	0	0	0
unclassified Oribacterium	0.00186494	0	0	0	0	0	NA	0	0	0	0	0	0	0	0	0	0	0	NA	0	0	0	0	0	NA	0	0	0	NA	0	0	0	0	0	0	0	0	NA	0	0	0	0	0	0	0	0	0	0	0
uncultured_Lachnospiraceae	0.00182571	0	3.59079e-05	0	0.000185925	0.00019096	NA	8.80863e-05	1.83952e-05	0.000152735	0	0.000172048	6.0905e-05	0.000133159	0.000119204	2.84856e-05	5.48837e-05	1.47197e-05	NA	0.000102666	0.000162787	0	2.15848e-05	1.98098e-05	NA	0	2.29737e-05	0	NA	0.00014918	0	0	0	0	0	0	0.000189116	NA	0	9.78723e-05	6.19819e-05	0	0	0	1.64306e-05	0	0	3.0049e-05	9.96356e-05
bacterium_YSD2010	0.00182348	0	0	0	0	0	NA	0	0	0	0	0	0	0	0	0	0	0	NA	0	0	0	0	0	NA	0	0	0	NA	0	0	0	0	0	0	0	0	NA	0	0	0	0	0	0	0	0	0	0	0
bacterium_ND2018	0.00177177	0.000267791	0.000251356	9.98759e-05	0.000216913	0.000133672	NA	0.000102767	0.000239138	0.000168008	0.000145246	5.73493e-05	0.000274073	0.000155352	0.000208607	0.000185156	7.31783e-05	8.83184e-05	NA	0.000337332	2.95976e-05	6.32501e-05	0.000129509	0.000336767	NA	0.0001506	0.000436501	5.93173e-05	NA	0.00014918	0.000135181	5.96285e-05	3.44068e-05	0.000146762	0.000151686	4.22583e-05	0.000189116	NA	0	0.000195745	0.000154955	0.000205922	0.000212511	4.48605e-05	6.57225e-05	0	2.69549e-05	0.000210343	0.000213505
Lachnobacterium_bovis	0.00175507	0.000200844	0.000305217	9.98759e-05	0.000976109	0.000362824	NA	0.000425751	9.1976e-05	0.00102332	0.000338906	0.00114699	0.000197941	0.000599214	0.000804625	9.96995e-05	0.00020124	8.83184e-05	NA	0.000425332	0.000355171	0.000110688	0.000366941	0.000297147	NA	0.0004016	0.000367579	2.96586e-05	NA	0.000198906	0.000225301	0.000163978	0.000120424	0.000256834	0.000387643	0.000232421	0.000610989	NA	0.00035023	0.000606808	0.000278918	0.000473621	0.00110119	0.000613093	6.57225e-05	0.000152272	0	0.000270441	0.000640515
unclassified Prevotellaceae_UCG-003	0.00175214	0	7.18159e-05	0	0.000232407	9.548e-05	NA	0.000102767	0.000809389	0.000305469	0	0.000186385	0.000106584	6.65794e-05	0.000149005	0	0	1.47197e-05	NA	0.000117333	7.39941e-05	0.000253	0	0.000178288	NA	0.000117133	4.59474e-05	4.44879e-05	NA	0.000248633	2.25301e-05	1.49071e-05	0	0	3.37081e-05	0	0.000145474	NA	2.33487e-05	0	0.000697296	0	9.6596e-05	0	6.57225e-05	0	0	0	0.000170804
bacterium_YRD2003	0.00170004	0.000379371	0.000359079	0.000185484	0.00032537	0.00019096	NA	0.000161492	0.000607042	0.000595665	0.000484152	0.000286747	0.000441562	0.000510442	0	9.96995e-05	0.00139039	0.000235516	NA	0.000733331	0.000799136	0.000284625	0.00041011	0.000534865	NA	0.000251	0.000827054	7.41466e-05	NA	0.000298359	0.000788555	0.000641007	0.000223644	0.000568703	0.000320227	0.000105646	0.000523705	NA	0.000396927	0.000411063	0.000108468	0.000164738	0.000444341	0.000867303	0.000131445	0.000395907	0.00010782	0.000420686	0.000569346
uncultured_Ruminococcaceae	0.00169245	0.000178528	0	0.000199752	0.00012395	0.00019096	NA	0.000234897	0.00224421	0.00035129	0.000225938	7.16866e-05	0.000395883	4.43862e-05	0.000149005	0.000128185	0	4.41592e-05	NA	0.000234666	0.000310775	0.000964564	0.000172678	0.000198098	NA	0.000133867	2.29737e-05	0.000800783	NA	0.00104426	0.000225301	0.000193793	0	0.00128417	5.05621e-05	0.000274679	2.90947e-05	NA	0	0.00017617	0.00113117	4.11845e-05	0.000154554	5.9814e-05	0.000312182	0.000213181	0.000134775	7.51224e-05	0.000142337
unclassified Anaerovoracaceae	0.00167957	0	0	0	0	0	NA	0	0	0	0	0	0	0	0	0	0	0	NA	0	0	0	0	0	NA	0	0	0	NA	0	0	0	0	0	0	0	0	NA	0	0	0	0	0	0	0	0	0	0	0
unclassified Succinivibrionaceae	0.00166454	0.000914954	0.00177744	0.00109863	0.00127049	0.000706552	NA	0.000734053	0.00137964	0.00106914	0.00100058	0.00199289	0.000989707	0.0012872	0.00175825	0.000940024	0.000823256	0.000794866	NA	0.001056	0.00062155	0.00104363	0.000841805	0.0026149	NA	0.00232593	0.00268793	0.00114186	NA	0.00124316	0.00135181	0.00128201	0.000533306	0.000862227	0.00136518	0.00124662	0.0011056	NA	0.000723809	0.000763404	0.00134811	0.00109139	0.00173873	0.000209349	0.00202097	0.00191863	0.00129384	0.000886445	0.00108176
unclassified Incertae_Sedis	0.00165329	0	0	0	0	0	NA	0	0	0	0	0	0	0	0	0	0	0	NA	0	0	0	0	0	NA	0	0	0	NA	0	0	0	0	0	0	0	0	NA	0	0	0	0	0	0	0	0	0	0	0
Succinivibrio_dextrinosolvens	0.00163652	0	0	0	0	0	NA	0	0	0	0	0	0	0	0	0	0	0	NA	0	0	0	0	0	NA	0	0	0	NA	0	0	0	0	0	0	0	0	NA	0	0	0	0	0	0	0	0	0	0	0
unclassified UCG-002	0.00158079	0	0	0	0	0	NA	0	0	0	0	0	0	0	0	0	0	0	NA	0	0	0	0	0	NA	0	0	0	NA	0	0	0	0	0	0	0	0	NA	0	0	0	0	0	0	0	0	0	0	0
unclassified [Eubacterium]_xylanophilum_group	0.00154615	0.00223159	0.00168767	0.00114144	0.000929627	0.00120305	NA	0.000440432	0.00149001	0.0039711	0.00112969	0.000401445	0.00130946	0.00133159	0.000745023	0.000242127	0.000750078	0.00055935	NA	0.001188	0.000340373	0.00137569	0.000431695	0.000931062	NA	0.000719533	0.00160816	0.00127532	NA	0.000696171	0.00112651	0.000849706	0.000206441	0.00297193	0.000387643	0.000633874	0.000625536	NA	0.000163441	0.00142893	0.000836755	0.00142086	0.00137166	0.000254209	0.00103513	0.000152272	0.000134775	0.000450735	0.000725917
uncultured_Fibrobacteraceae	0.00153869	0.000178528	1.7954e-05	2.8536e-05	0.000480307	0.000553784	NA	0.00041107	1.83952e-05	0.00039711	0.000274353	0.00217927	0.000289299	0	0.000178806	1.42428e-05	0	0	NA	0.000527999	0.000162787	9.48752e-05	0	0	NA	3.34666e-05	6.89212e-05	0.000415221	NA	0.000497265	0.000135181	0.000402492	0	3.66905e-05	0	0	0.000567347	NA	4.66973e-05	0.00052851	0.000325405	0.00018533	0.000115915	5.9814e-05	3.28612e-05	9.13631e-05	0	0.00013522	0.00058358
uncultured_Ruminococcaceae	0.00153816	0	0	0	0	0	NA	0	0	0	0	0	0	0	0	0	0	0	NA	0	0	0	0	0	NA	0	0	0	NA	0	0	0	0	0	0	0	0	NA	0	0	0	0	0	0	0	0	0	0	0
unclassified [Eubacterium]_ruminantium_group	0.00150714	0.00011158	0.000484757	0.000570719	0.000278888	0.002387	NA	0.0010864	0.0011405	0.000229102	0.00108127	0.000487469	0.00048724	0.000332897	0.000208607	0.000569711	0.00106109	0.000353274	NA	0.000703998	0.000591952	0.000426938	0.000259017	0.000911252	NA	0.000752999	0.00165411	0.00355904	NA	0.00203879	0.000202771	0.0016696	0.000189238	0.00038525	0.000438205	0	0.000596442	NA	0.000396927	0.00125276	0.000914233	0.000288291	0.000560257	0.000852349	0.00146232	0.0020709	0.000269549	0.00162264	0.00116716
unclassified RF39	0.00149689	0	0	0	0	0	NA	0	0	0	0	0	0	0	0	0	0	0	NA	0	0	0	0	0	NA	0	0	0	NA	0	0	0	0	0	0	0	0	NA	0	0	0	0	0	0	0	0	0	0	0
unclassified Coprococcus	0.00145642	8.92638e-05	0	9.98759e-05	0.000294382	0.00057288	NA	0.000543199	0.000717413	6.10939e-05	0.00269511	0.000114699	0.000456788	0	0.000149005	0	0.000128062	0	NA	0.00121733	0.000147988	0.0105944	0	0.000178288	NA	0.00122153	0.00114869	0.00256547	NA	0.00211338	0.000360482	0.000954056	8.60171e-05	3.66905e-05	6.74161e-05	0	0.000247305	NA	2.33487e-05	0.00035234	0.000790269	0.000144146	0.00131371	0.000717768	0	0.000243635	0	0.000465759	0.000227739
unclassified Prevotellaceae_Ga6A1_group	0.00140853	0	0	0	0	0	NA	0	0	0	0	0	0	0	0	0	0	0	NA	0	0	0	0	0	NA	0	0	0	NA	0	0	0	0	0	0	0	0	NA	0	0	0	0	0	0	0	0	0	0	0
unclassified Erysipelotrichaceae	0.0014032	0	0	0	0	0	NA	0	0	0	0	0	0	0	0	0	0	0	NA	0	0	0	0	0	NA	0	0	0	NA	0	0	0	0	0	0	0	0	NA	0	0	0	0	0	0	0	0	0	0	0
unclassified Defluviitaleaceae_UCG-011	0.00140005	0.000513267	0.000377033	0.00105583	0.000945121	0.000553784	NA	0.000440432	0.000570251	0.00108442	0.000322768	0.00101795	0.000776539	0.000998691	0.000566218	0.000213642	0.000768372	0.000662388	NA	0.000821331	0.000340373	0.000537626	0.000884975	0.000950872	NA	0.0010542	0.000918949	0.000415221	NA	0.000348086	0.000495663	0.000700635	0.00065373	0.000788846	0.000471913	0.000866295	0.000756463	NA	0.000583717	0.000587234	0.000743782	0.000597175	0.000888683	0.000239256	0.000591502	0.000944086	0.000539098	0.000585955	0.00113869
unclassified Succiniclasticum	0.00138259	0.000557899	0.000592481	0.000684863	0.000774689	0.000935704	NA	0.000293621	0.00042309	0.00158844	0.000322768	0.000573493	0.000213168	0.00113185	0.00137084	0.000313341	0.000786667	0.000632949	NA	0.000395999	8.87929e-05	0.000300438	0.000647543	0.000713154	NA	0.000686066	0.000781106	0.000237269	NA	0.000348086	0.000247831	0.000357771	0.000619323	0.000238488	0.000657307	0.000697262	0.000625536	NA	0.000607065	0.000626382	0.000573332	0.000514806	0.000734129	0.000239256	0.000443627	0.000395907	0.000377369	0.000691127	0.000327374
unclassified Succinivibrionaceae	0.00137237	0	0	0	0	0	NA	0	0	0	0	0	0	0	0	0	0	0	NA	0	0	0	0	0	NA	0	0	0	NA	0	0	0	0	0	0	0	0	NA	0	0	0	0	0	0	0	0	0	0	0
bacterium_VCD1001	0.00136683	0	0	0	0	0	NA	0	0	0	0	0	0	0	0	0	0	0	NA	0	0	0	0	0	NA	0	0	0	NA	0	0	0	0	0	0	0	0	NA	0	0	0	0	0	0	0	0	0	0	0
unclassified CAG-352	0.00136268	0	0	0	4.64814e-05	0	NA	0	0	0.000106914	0	4.3012e-05	0	0	0	0	0.000109767	0	NA	0	2.95976e-05	0	0	0	NA	0	0	0	NA	0	0	0	0	0	0	0	0	NA	0	0	0	0	0	0	0	0	0	0	0
unclassified Selenomonas	0.00134754	0	0	0	0	0	NA	0	0	0	0	0	0	0	0	0	0	0	NA	0	0	0	0	0	NA	0	0	0	NA	0	0	0	0	0	0	0	0	NA	0	0	0	0	0	0	0	0	0	0	0
uncultured_prokaryote	0.00133146	0	7.18159e-05	0.000156948	0.000418332	9.548e-05	NA	0.000190854	0.000275928	0.000183282	9.68304e-05	0.00196421	6.0905e-05	6.65794e-05	0.000298009	8.54567e-05	0	0	NA	7.33331e-05	0.000399568	3.16251e-05	8.6339e-05	3.96197e-05	NA	6.69333e-05	4.59474e-05	0.000385562	NA	0	0.000157711	0.000238514	3.44068e-05	0.000201798	6.74161e-05	0.000232421	0.000363684	NA	9.33947e-05	0.000195745	0	8.23689e-05	0.000115915	0.000373837	0.000115014	0.000121818	0.000242594	0	0.00108176
uncultured_Erysipelotrichaceae	0.0013296	0.000267791	0.000987468	0.000499379	0.00283536	0.000821128	NA	0.000469794	0.00045988	0.00213829	0.000258214	0.00326891	0.000776539	0.00246344	0.00253308	0.00156671	0.0013538	0.00163389	NA	0.000513332	0.00152428	7.90626e-05	0.00265492	0.00114897	NA	0.000736266	0.000666238	0.000415221	NA	0.000248633	0.000270362	0.000566471	0.00516102	0.000917263	0.00158428	0.00608519	0.000960126	NA	0.000186789	0.000841701	0.000232432	0.000906058	0.00112051	0.000583186	0.00103513	0.00109636	0.0022103	0.000946543	0.00103906
uncultured_Lachnospiraceae	0.00130363	0.000624847	0.000682251	0.0028536	0.000712714	0.0028644	NA	0.00127725	0.00185792	0.000488751	0.00169453	0.00153409	0.00286254	0.00104308	0.00172845	0.000598197	0.00113426	0.00101566	NA	0.00193599	0.00167227	0.000458563	0.00138142	0.00223851	NA	0.0026606	0.0013095	0.00284723	NA	0.00271009	0.00157711	0.00350318	0.000877374	0.00299028	0.00101124	0.00255663	0.0019057	NA	0.000607065	0.000841701	0.00111567	0.000597175	0.00283992	0.00152526	0.00328612	0.00292362	0.0027494	0.00162264	0.00323104
Lachnospiraceae_bacterium	0.00129366	0	0	0	0	0	NA	0	0	0	0	0	0	0	0	0	0	0	NA	0	0	0	0	0	NA	0	0	0	NA	0	0	0	0	0	0	0	0	NA	0	0	0	0	0	0	0	0	0	0	0
bacterium_YRB3002	0.00128129	0	0	0	0	0	NA	0	0	0	0	0	0	0	0	0	0	0	NA	0	0	0	0	0	NA	0	0	0	NA	0	0	0	0	0	0	0	0	NA	0	0	0	0	0	0	0	0	0	0	0
unclassified Bifidobacterium	0.00128076	0	0.000215448	7.13399e-05	0.000108457	0.000171864	NA	7.34053e-05	1.83952e-05	3.05469e-05	0.000161384	1.43373e-05	0.000106584	0.000155352	0.000178806	0	5.48837e-05	0.000117758	NA	0.000117333	0	0	0	0.000178288	NA	1.67333e-05	6.89212e-05	0.000133464	NA	0	9.01205e-05	7.45356e-05	0	0.000146762	3.37081e-05	4.22583e-05	7.27368e-05	NA	9.33947e-05	0	3.09909e-05	2.05922e-05	0.000115915	5.9814e-05	9.85837e-05	0.000182726	5.39098e-05	0.000150245	7.11683e-05
bacterium_DAZ1013	0.00126791	0.000736426	0.00177744	0.0134547	7.74689e-05	0.00362824	NA	0.0055054	0.000754203	0.00207719	0.000677813	0.00470264	0.00260369	0.00570363	0.00205626	0.00435829	0.00087814	0.00722739	NA	0.00151066	0.000562355	0.000458563	0.00103607	0.00213946	NA	0.00349726	0.00107976	0.00188332	NA	0.00315763	0.00529458	0.00661877	0.00631365	0.000293524	0.00279777	0.00530341	0.0102559	NA	0.00975974	0.00125276	0.00246378	0.00288291	0.00251149	0.000971977	0.0052085	0.00700451	0.0098655	0.00558911	0.00573616
unclassified UCG-004	0.0012531	0	0	0	0	0	NA	0	0	0	0	0	0	0	0	0	0	0	NA	0	0	0	0	0	NA	0	0	0	NA	0	0	0	0	0	0	0	0	NA	0	0	0	0	0	0	0	0	0	0	0
unclassified Shuttleworthia	0.00122217	0.000691794	0.00123882	0.00151241	0.00207617	0.00150858	NA	0.000778096	0.00147162	0.00197028	0.00258214	0.000200723	0.00327365	0.00224151	0.00065562	0.000427283	0.00159163	0.000794866	NA	0.00445865	0.00179066	0.000474376	0.000884975	0.00162441	NA	0.000384866	0.00151627	0.000444879	NA	0.000845351	0.000315422	0.00171432	0.00158271	0.00113741	0.00136518	0.00141565	0.00176023	NA	0.00184454	0.00234893	0.000526846	0.0013385	0.00318767	0.00207854	0.000657225	0.00103545	0.00010782	0.00154752	0.00226315
unclassified Prevotellaceae_YAB2003_group	0.00120882	4.46319e-05	0	0	0	1.9096e-05	NA	8.80863e-05	0.000202347	0	0.000742367	0.000358433	0.000258846	2.21931e-05	0	0	0	2.94395e-05	NA	4.39999e-05	2.95976e-05	0.00262488	0	0	NA	3.34666e-05	2.29737e-05	0.00315864	NA	0.00146693	0	8.94428e-05	0	0.000110072	0	2.11291e-05	7.27368e-05	NA	0	0	0.00277369	0	0.000154554	0	0	0	0	1.50245e-05	8.5402e-05
unclassified Firmicutes	0.00120796	0	0	0	0	0	NA	0	0	0	0	0	0	0	0	0	0	0	NA	0	0	0	0	0	NA	0	0	0	NA	0	0	0	0	0	0	0	0	NA	0	0	0	0	0	0	0	0	0	0	0
wallaby_gut	0.00120714	0.00011158	0	0	7.74689e-05	7.6384e-05	NA	0	0	4.58204e-05	0	0	0	0	8.94028e-05	0	1.82946e-05	0	NA	7.33331e-05	0	0	2.15848e-05	5.94295e-05	NA	3.34666e-05	0	2.96586e-05	NA	0	4.50603e-05	5.96285e-05	8.60171e-05	0	0.000117978	2.11291e-05	5.81894e-05	NA	0	0	0	0	0	0	1.64306e-05	0	2.69549e-05	3.0049e-05	1.42337e-05
unclassified Christensenellaceae_R-7_group	0.00119959	0	0	0	0	0	NA	0	0	0	0	0	0	0	0	0	0	0	NA	0	0	0	0	0	NA	0	0	0	NA	0	0	0	0	0	0	0	0	NA	0	0	0	0	0	0	0	0	0	0	0
unclassified Bacteroidales	0.00118829	0.000781058	0	5.70719e-05	0.000263394	5.7288e-05	NA	5.87242e-05	0.00045988	0.000656759	6.45536e-05	2.86747e-05	3.04525e-05	6.65794e-05	2.98009e-05	0.000128185	3.65892e-05	2.94395e-05	NA	0.000249333	7.39941e-05	4.74376e-05	0	5.94295e-05	NA	1.67333e-05	4.59474e-05	0.000103805	NA	7.45898e-05	0.000473133	0.0002087	0	0.000605394	0.000219102	0.000211291	7.27368e-05	NA	0	0.000391489	0.000108468	0.000226515	9.6596e-05	4.48605e-05	6.57225e-05	6.09088e-05	2.69549e-05	0.000120196	0
unclassified UCG-004	0.00116351	0.000981902	0.000377033	0.000485111	0.000588764	0.000401016	NA	0.00130661	0.00150841	0.000504025	0.000274353	0.000530481	0.00135514	6.65794e-05	0.000685421	0.00185156	0.000676899	0.000588789	NA	0.000938664	0.0012283	0.000917127	0.00112241	0.00124802	NA	0.000953799	0.000459474	0.000904588	NA	0.000745898	0.00112651	0.00140127	0.000464492	0.000642084	0.0010618	0.000655003	0.00157111	NA	0.000957295	0.000665531	0.000247927	0.000514806	0.00121711	0.00179442	0.000460057	0.000761359	0.000619963	0.000330539	0.000982123
unclassified Lachnoclostridium	0.00115085	0.000133896	0.000341125	0.000770471	0.000356357	0.000248248	NA	0.000190854	0.000515066	0.000626212	0.00132335	1.43373e-05	0.00129423	0.000466056	0.000149005	7.12139e-05	0.000311008	0.000132478	NA	0.00143733	0.000547556	0.000300438	0.000259017	0.000614105	NA	0.000334666	0.000528396	0.000311416	NA	0.000422675	0.000337952	0.000655914	0.000412882	0.00073381	0.000235956	0.000232421	0.000261852	NA	0.000910598	0.000508936	7.74773e-05	0.000288291	0.000560257	0.000448605	0.000164306	0.000243635	0	0.000555906	0.000640515
unclassified Colidextribacter	0.00114779	0	0	0	0	0	NA	0	0	0	0	0	0	0	0	0	0	0	NA	0	0	0	0	0	NA	0	0	0	NA	0	0	0	0	0	0	0	0	NA	0	0	0	0	0	0	0	0	0	0	0
unclassified Prevotellaceae_NK3B31_group	0.00114029	0.00102653	0.00140041	0.0040093	0.00119302	0.00252067	NA	0.00129193	0.00408373	0.00169536	0.00246918	0.00348397	0.00350204	0.000976497	0.00169865	0.00195126	0.000548837	0.000706547	NA	0.000997331	0.00201264	0.00213469	0.00110082	0.00267433	NA	0.00158967	0.00170006	0.00458226	NA	0.00258578	0.00549735	0.00532184	0.000533306	0.0107687	0.00104495	0.00141565	0.00142564	NA	0.00193794	0.00207489	0.00162702	0.000947243	0.00166145	0.000822442	0.00479774	0.00511634	0.00320763	0.000751224	0.00105329
unclassified Agathobacter	0.00113916	0.000647163	0.000323171	0	0	0	NA	0	0.000128766	3.05469e-05	0.000129107	0	4.56788e-05	8.87725e-05	0	0	0.00020124	0	NA	4.39999e-05	1.47988e-05	7.90626e-05	4.31695e-05	0.000336767	NA	0	0.000597317	5.93173e-05	NA	0.000323222	0.000135181	0	0	5.50358e-05	3.37081e-05	0	2.90947e-05	NA	0	0.000254468	0.00051135	0	9.6596e-05	5.9814e-05	0	0	0	6.0098e-05	1.42337e-05
uncultured_prokaryote	0.00112824	0	0	0	0	3.8192e-05	NA	0	0	0	0	0.00064518	4.56788e-05	0	0	0	1.82946e-05	0	NA	8.79998e-05	8.87929e-05	0.000158125	0	0	NA	0	0	0.000252098	NA	0	0	0	0	0	0	0	5.81894e-05	NA	0	0	0.000139459	0	0	0	0	0	0	0	7.11683e-05
Ruminococcus_bicirculans	0.00106576	0	0	0	0	0	NA	0	0	0	0	0	0	0	0	0	0	0	NA	0	0	0	0	0	NA	0	0	0	NA	0	0	0	0	0	0	0	0	NA	0	0	0	0	0	0	0	0	0	0	0
unclassified Anaerovorax	0.00103605	0	0	0	0	0	NA	0	0	0	0	0	0	0	0	0	0	0	NA	0	0	0	0	0	NA	0	0	0	NA	0	0	0	0	0	0	0	0	NA	0	0	0	0	0	0	0	0	0	0	0
unclassified [Anaerorhabdus]_furcosa_group	0.000992879	0.000535583	0.000682251	0.000313896	0.000712714	0.000611072	NA	0.000293621	3.67904e-05	0.00106914	0.000225938	0.000659517	0.000654729	0.000843339	0.00062582	0.000128185	0.000329302	0.000456312	NA	0.000571998	0.00025158	0.000316251	0.000582788	0.000376387	NA	0.000284466	0.000367579	0.000281757	NA	0.000298359	0.000495663	0.000596285	0.000447289	0.000568703	0.000589891	0.000464841	0.000625536	NA	4.66973e-05	0.000430638	0.000201441	0.000411845	0.000463661	0.000149535	0.000147876	0.000334998	0.00010782	0.000495808	0.000768618
unclassified Lachnospiraceae_XPB1014_group	0.000993301	0.000490951	0.000520665	0.000485111	0.000588764	0.00038192	NA	0.00027894	0.000257533	0.000534572	0.000177522	0.000387108	0.000395883	0.000887725	0.000745023	0.000327584	0.000420775	0.000426872	NA	0.000513332	0.000162787	0.000490188	0.000733882	0.000693344	NA	0.000769733	0.000229737	0.000192781	NA	0.000323222	0.000563253	0.000477028	0.000602119	0.000275179	0.000640453	0.000697262	0.000421873	NA	0.000256835	0.00052851	0.000263423	0.000391252	0.000695491	0.000104674	0.00026289	0.00103545	0.000296504	0.000420686	0.000398542
anaerobic_digester	0.000984795	0.000312423	0.000394987	0.000642059	0.00153388	0.0009548	NA	0.000924906	0.000147162	0.000977502	0.000597121	0.00356999	0.000532919	0.000976497	0.000834426	0.00086881	0.000896434	0.000471032	NA	0.00112933	0.000902727	0.000253	0.000431695	0.000752773	NA	0.000485266	0.000574343	0.000370733	NA	0.000422675	0.000563253	0.000730449	0.000447289	0.000623739	0.000404497	0.000866295	0.00151293	NA	0.000980644	0.00127234	0.000387387	0.00140027	0.000985279	0.000553279	0.000657225	0.000609088	0.000377369	0.000570931	0.00103906
unclassified Bradymonadales	0.000975931	0	0	0	0	0	NA	0	0	0	0	0	0	0	0	0	0	0	NA	0	0	0	0	0	NA	0	0	0	NA	0	0	0	0	0	0	0	0	NA	0	0	0	0	0	0	0	0	0	0	0
uncultured_Lachnospiraceae	0.000957834	0.000178528	0.000125678	4.28039e-05	9.29627e-05	0	NA	0	0	0.000244376	0	0.000243735	7.61313e-05	0.000177545	0.000119204	0	0	0	NA	0.000176	5.91952e-05	0	6.47543e-05	0	NA	0	0	5.93173e-05	NA	0	0.000157711	0.000149071	3.44068e-05	0.000183453	0.000117978	0	7.27368e-05	NA	0	5.87234e-05	0	6.17767e-05	0	4.48605e-05	0	0	0	0	0.000128103
unclassified Anaerovibrio	0.000939969	0.000312423	0.00017954	0.000385235	0.000170432	0.000878416	NA	0.00211407	0.000625437	0.000213829	0.0118294	0.000989276	0.00426335	0.000110966	0.000149005	9.96995e-05	3.65892e-05	2.94395e-05	NA	0.00227333	0.000340373	0.138644	0	0.000396197	NA	0.0005522	0.000574343	0.00527924	NA	0.00512183	0.000878675	0.000685728	5.16102e-05	0	0.000117978	6.33874e-05	0.00154202	NA	0.000163441	0.000998297	0.0235996	0.000391252	0.00164213	0.000538326	0.000295751	0.000365453	5.39098e-05	9.01469e-05	0.000398542
unclassified Stomatobaculum	0.000925031	0.000178528	0.00017954	0.000242556	0.000635245	0.000248248	NA	0.000322983	3.67904e-05	0.000137461	9.68304e-05	0.00210759	0.000106584	6.65794e-05	0.000417213	0.000327584	3.65892e-05	0.000161917	NA	0.000219999	0.000384769	3.16251e-05	0.000496449	5.94295e-05	NA	5.02e-05	4.59474e-05	0.000741466	NA	4.97265e-05	0.000247831	0.000283235	0.000120424	0.000256834	0.000202248	0.000338066	0.000101832	NA	0.000140092	0.000254468	1.54955e-05	4.11845e-05	0.000193192	0.000433651	8.21531e-05	0	0.000188684	0	0.000370075
unclassified Monoglobus	0.000925054	0	0	0	0	0	NA	0	0	0	0	0	0	0	0	0	0	0	NA	0	0	0	0	0	NA	0	0	0	NA	0	0	0	0	0	0	0	0	NA	0	0	0	0	0	0	0	0	0	0	0
bacterium_VCD3003	0.000915025	0.000245475	0.000969514	0.000442307	0.000464814	0.000916608	NA	0.000396388	0.00239138	6.10939e-05	0.00356659	0.00143373	0.000426335	0	0.000387412	0.000455769	0.000365892	2.94395e-05	NA	0.000557332	0.000799136	0.00128081	0	0.00192155	NA	0.000502	0.00147032	0.00133464	NA	0.000621581	0.000202771	0.00010435	0	0.00141258	0.000185394	0.000295808	0.000596442	NA	0.000957295	0.00162468	0.000774773	0.000803097	0.000347745	0.000373837	0.00052578	0.000152272	0.000458233	0.000976592	0.00015657
Treponema_porcinum	0.00090455	0	0	0	0	0	NA	0	0	0	0	0	0	0	0	0	0	0	NA	0	0	0	0	0	NA	0	0	0	NA	0	0	0	0	0	0	0	0	NA	0	0	0	0	0	0	0	0	0	0	0
unclassified Acetitomaculum	0.000876404	6.69478e-05	1.7954e-05	2.8536e-05	0	0	NA	0	0	3.05469e-05	1.61384e-05	1.43373e-05	0	0	0	0	0.000164651	1.47197e-05	NA	0	1.47988e-05	0	2.15848e-05	1.98098e-05	NA	3.34666e-05	0	0	NA	0	0	2.98143e-05	5.16102e-05	1.83453e-05	5.05621e-05	0	0	NA	7.0046e-05	1.95745e-05	0	0.000226515	0	1.49535e-05	0	0	0	0	4.2701e-05
Lachnospiraceae_bacterium	0.000828109	0.00118275	0.00192107	0.00279652	0.00185925	0.0024061	NA	0.00211407	0.00042309	0.00212301	0.0011781	0.00286747	0.000578598	0.00412792	0.00151985	0.000783353	0.00353085	0.00294395	NA	0.00104133	0.000355171	0.00150219	0.00138142	0.00176307	NA	0.00247653	0.00298658	0.000889759	NA	0.00193933	0.000675904	0.000879521	0.0014967	0.000587048	0.00126405	0.0021763	0.00158566	NA	0.00142427	0.00197702	0.00223135	0.00337713	0.00245354	0.000777582	0.000657225	0.00331953	0.000458233	0.00303495	0.0013949
bacterium_MD2012	0.000816856	0.00011158	5.38619e-05	0	0.000371851	0.00202418	NA	0.000895544	0.000110371	0.000290196	0.000580983	0.00117566	0.00293867	0	0.000149005	9.96995e-05	0	0	NA	0.000938664	0.000754739	0.00172357	0	3.96197e-05	NA	6.69333e-05	4.59474e-05	0.00139396	NA	0.00111885	0.000518193	0.000700635	0	0.000128417	6.74161e-05	0	0.000567347	NA	0	0.000313191	0.000867746	0.000350068	0.00023183	0.000284116	6.57225e-05	0	0	0	0.000896721
unclassified [Eubacterium]_coprostanoligenes_group	0.000813709	0	0	0	0	0	NA	0	0	0	0	0	0	0	0	0	0	0	NA	0	0	0	0	0	NA	0	0	0	NA	0	0	0	0	0	0	0	0	NA	0	0	0	0	0	0	0	0	0	0	0
Treponema_succinifaciens	0.000810742	0	0	0	0	0	NA	0	0	0	0	0	0	0	0	0	0	0	NA	0	0	0	0	0	NA	0	0	0	NA	0	0	0	0	0	0	0	0	NA	0	0	0	0	0	0	0	0	0	0	0
unclassified Mogibacterium	0.000810409	0	0	0	0	0	NA	0	0	0	0	0	0	0	0	0	0	0	NA	0	0	0	0	0	NA	0	0	0	NA	0	0	0	0	0	0	0	0	NA	0	0	0	0	0	0	0	0	0	0	0
unclassified Bacteroidales	0.00077623	0.000557899	0.00123882	0.00172643	0.00159586	0.00126034	NA	0.000983631	0.00137964	0.000687306	0.00071009	0.00246602	0.00140082	0.0022637	0.00175825	0.00145276	0.00159163	0.00125118	NA	0.00121733	0.00062155	0.000537626	0.000733882	0.00204041	NA	0.00172353	0.00172303	0.000963905	NA	0.000646445	0.00207277	0.00105841	0.00130746	0.000532012	0.00214046	0.00232421	0.000814652	NA	0.00231152	0.00148766	0.00106919	0.00162679	0.00112051	0.000687861	0.0030068	0.00231453	0.00204857	0.00112684	0.00149453
unclassified Bacteroidales_RF16_group	0.000760033	0	0	5.70719e-05	1.54938e-05	5.7288e-05	NA	2.93621e-05	0.000257533	0	0	1.43373e-05	7.61313e-05	0	2.98009e-05	0.000128185	9.14729e-05	0	NA	2.93333e-05	0.000133189	1.58125e-05	0	5.94295e-05	NA	0.000117133	0	0.000177952	NA	0	0	0.000327957	3.44068e-05	0.000293524	0	0.000591616	0	NA	0	0	0	6.17767e-05	3.86384e-05	0	0.000180737	0.000152272	8.08647e-05	7.51224e-05	4.2701e-05
bacterium_WCE3006	0.000754051	0	8.97698e-05	5.70719e-05	0	0	NA	4.40432e-05	0	9.16408e-05	0	2.86747e-05	0	0.000133159	0	0	3.65892e-05	0.000103038	NA	0.000117333	0.00050316	0	0	0	NA	0	4.59474e-05	0	NA	0	2.25301e-05	7.45356e-05	5.16102e-05	0.000568703	6.74161e-05	6.33874e-05	2.90947e-05	NA	4.66973e-05	0.000156596	0	0.000102961	5.79576e-05	7.47675e-05	3.28612e-05	0	0	7.51224e-05	0
unclassified Lachnospiraceae_NK4A136_group	0.000722918	0.000334739	0.000125678	0.000114144	0.000185925	0.000305536	NA	0.000264259	0	0.000733127	0	1.43373e-05	9.13576e-05	0.000110966	0.000596019	0.000170913	0.000750078	0.000147197	NA	0.000132	0	0	0.000259017	1.98098e-05	NA	0	9.18949e-05	0	NA	0	6.75904e-05	0.000163978	0.000154831	0	0.000303372	0.000169033	0.000247305	NA	0.000210138	0.000293617	3.09909e-05	0.000350068	0.000212511	0.000164488	6.57225e-05	6.09088e-05	0	0.000270441	0.000113869
Eubacterium_ruminantium	0.000721215	4.46319e-05	0	0	0.000278888	0.000171864	NA	0.000161492	0	0.000290196	0.000484152	0.000702529	0.00012181	0	0	0	0	0	NA	0.000249333	0.000192385	0.000110688	2.15848e-05	0	NA	0	0	0.000830442	NA	0.000571855	0.000112651	8.94428e-05	3.44068e-05	0	0	2.11291e-05	4.36421e-05	NA	0	5.87234e-05	0.000387387	0.000102961	0.000115915	4.48605e-05	0	0	0	0	0.000213505
Lachnospiraceae_bacterium	0.000719448	0.000267791	0	1.4268e-05	0.000480307	0.000267344	NA	0.000543199	1.83952e-05	0.000336016	0.000548706	0.000243735	9.13576e-05	0.000266317	0.000268208	0	0.000109767	0	NA	0.000205333	8.87929e-05	0.000110688	0	0	NA	1.67333e-05	6.89212e-05	0.000845271	NA	0.000497265	0.000112651	0.000119257	0	0	0	0	4.36421e-05	NA	0	0.000254468	0.000433873	0.000205922	0.000251149	0.000269163	1.64306e-05	0	0	9.01469e-05	0.000199271
unclassified [Eubacterium]_hallii_group	0.000711779	0.000178528	0	9.98759e-05	0.000170432	0.000171864	NA	0.000484475	7.35808e-05	0.000106914	0.000274353	0.000501807	0.000167489	2.21931e-05	0.000268208	0	7.31783e-05	1.47197e-05	NA	5.86665e-05	0.000266379	4.74376e-05	8.6339e-05	0	NA	0.000317933	4.59474e-05	0.00043005	NA	4.97265e-05	0.000225301	0.000193793	3.44068e-05	0	3.37081e-05	8.45166e-05	0.000189116	NA	0.000163441	0.000156596	0.00017045	0.000226515	1.93192e-05	0.000284116	1.64306e-05	3.04544e-05	5.39098e-05	3.0049e-05	0.000213505
unclassified Acetitomaculum	0.000693489	0	0	0	0	0	NA	0	0	0	0	0	0	0	0	0	0	0	NA	0	0	0	0	0	NA	0	0	0	NA	0	0	0	0	0	0	0	0	NA	0	0	0	0	0	0	0	0	0	0	0
unclassified [Eubacterium]_eligens_group	0.000690397	0	0	0	0	0	NA	0	0	0	0	0	0	0	0	0	0	0	NA	0	0	0	0	0	NA	0	0	0	NA	0	0	0	0	0	0	0	0	NA	0	0	0	0	0	0	0	0	0	0	0
TM7_phylum	0.000689126	0	0	0	0	0.000133672	NA	2.93621e-05	0.000202347	0	0.00080692	0	1.52263e-05	0	0	0	0	0	NA	2.93333e-05	0	0.00414288	0	0	NA	0	0	0.00108254	NA	0.000397812	0	0	0	0	0	0	0	NA	0	0	0.000154955	0	0	0	0	0	0	0	0
unclassified Erysipelotrichaceae	0.000689104	0	0	0	0	0	NA	0	0	0	0	0	0	0	0	0	0	0	NA	0	0	0	0	0	NA	0	0	0	NA	0	0	0	0	0	0	0	0	NA	0	0	0	0	0	0	0	0	0	0	0
unclassified Flexilinea	0.000684912	0.000156212	0.000197494	9.98759e-05	7.74689e-05	0.000401016	NA	5.87242e-05	5.51856e-05	4.58204e-05	4.84152e-05	0.000114699	4.56788e-05	0.000177545	0.000208607	4.27283e-05	3.65892e-05	0.000191357	NA	0.000117333	1.47988e-05	7.90626e-05	0	0.000316957	NA	0.000217533	0.000413527	0.000118635	NA	9.9453e-05	4.50603e-05	4.47214e-05	1.72034e-05	3.66905e-05	0.000101124	8.45166e-05	2.90947e-05	NA	9.33947e-05	7.82978e-05	0.000232432	8.23689e-05	0.000212511	0.000104674	0.000345043	0.000182726	5.39098e-05	0.000105171	0.000113869
uncultured_Lachnospiraceae	0.000679929	0.00236549	0.00152609	0.000699131	0.00230857	0.00162316	NA	0.00177641	0.00338472	0.00116078	0.000371183	0.000501807	0.000913576	0.00166448	0.00512576	0.00136731	0.00230512	0.0044748	NA	0.00155466	0.00260459	0.000506001	0.00489974	0.00376387	NA	0.0033634	0.00526098	0.000385562	NA	0.000546992	0.00135181	0.00152053	0.00173754	0.00073381	0.00635397	0.00500761	0.00254579	NA	0.00679446	0.00150723	0.000681801	0.00197685	0.00239558	0.00186919	0.0016102	0.0028018	0.00690046	0.00327534	0.00163687
bacterium_V9D2002	0.000670224	4.46319e-05	0.000412941	0.000970223	0.00089864	0.000458304	NA	0.000220216	0.000386299	0.000320743	0.000161384	7.16866e-05	0.000274073	0.000754566	0.00062582	0.000170913	0.000658605	0.000235516	NA	0.000454665	0.000236781	7.90626e-05	0.000194263	0.000435816	NA	0.000334666	0.000137842	0.000177952	NA	0.000273496	0	0.000253421	0.000584916	0.00108237	0.000117978	0.00025355	0.000232758	NA	0.000513671	0.000391489	0.000139459	0.000205922	0.000193192	0.000104674	0.000230029	0.000334998	0.000323459	0.00030049	0.000313141
unclassified Mitochondria	0.000669915	8.92638e-05	0	0	0.000170432	0	NA	8.80863e-05	0	0.000152735	4.84152e-05	0.000143373	4.56788e-05	0	8.94028e-05	5.69711e-05	0	0	NA	1.46666e-05	5.91952e-05	0	0	5.94295e-05	NA	0	0	0	NA	0	0	4.47214e-05	0	0	0	6.33874e-05	4.36421e-05	NA	0	0	0	6.17767e-05	0	1.49535e-05	0	0	0	4.50735e-05	4.2701e-05
bacterium_ic1277	0.000668212	0	0.000359079	0.00028536	0	0.000114576	NA	2.93621e-05	9.1976e-05	3.05469e-05	4.84152e-05	0.000129036	0.000152263	0.000332897	0.000119204	5.69711e-05	0.000311008	0.000176637	NA	0.000176	0.000680745	6.32501e-05	0.000215848	0.000316957	NA	8.36666e-05	6.89212e-05	2.96586e-05	NA	0	0.000360482	0.000119257	0.000326865	0.000293524	0.000117978	0.000211291	0.000305495	NA	0.000583717	7.82978e-05	1.54955e-05	0.000247107	0.000135234	0.000104674	0.000377904	6.09088e-05	0.000188684	0.000240392	0.000170804
Clostridiaceae_bacterium	0.000665533	0	0	0	0	0	NA	0	0	0	0	0	0	0	0	0	0	0	NA	0	0	0	0	0	NA	0	0	0	NA	0	0	0	0	0	0	0	0	NA	0	0	0	0	0	0	0	0	0	0	0
unclassified Gastranaerophilales	0.00064174	0.00171833	8.97698e-05	5.70719e-05	0.000247901	0.00105028	NA	0.00300962	0.0015452	0.000290196	0.00114583	0.00121867	0.00216213	0	8.94028e-05	5.69711e-05	7.31783e-05	1.47197e-05	NA	0.000997331	0	0.000980377	0	0.000198098	NA	0.0001004	4.59474e-05	0.00827476	NA	0.000472402	0.000766025	0.00210191	1.72034e-05	0	0	0	0.000116379	NA	0.000116743	0.000313191	0.00463314	0.000123553	0.000270469	0.000882256	0	0.000395907	0	1.50245e-05	0.000185038
uncultured_Pseudobutyrivibrio	0.000633098	0.000401687	0.000251356	0.000228288	0.000821171	0.000496496	NA	0.00132129	0.00137964	0.00039711	0.000387322	0.000200723	0.000944028	0.000443862	0.000804625	0.000227885	0.000933024	0.000367993	NA	0.001408	0.00165747	0.000158125	0.000388526	0.000237718	NA	0.000769733	0.000252711	0.000341074	NA	0.00014918	0.00110398	0.00131183	0.000481696	0.000678775	0.000573037	0.0010142	0.000523705	NA	0.000513671	0.000782978	0.000108468	0.000906058	0.000618214	0.00349912	0.000131445	0.00048727	0.000458233	0.000405661	0.000469711
Firmicutes_bacterium	0.000627162	0	0	0	0	0	NA	0	0	0	0	0	0	0	0	0	0	0	NA	0	0	0	0	0	NA	0	0	0	NA	0	0	0	0	0	0	0	0	NA	0	0	0	0	0	0	0	0	0	0	0
unclassified Erysipelotrichaceae_UCG-002	0.000626717	0	0	0	0	0	NA	0	0	0	0	0	0	0	0	0	0	0	NA	0	0	0	0	0	NA	0	0	0	NA	0	0	0	0	0	0	0	0	NA	0	0	0	0	0	0	0	0	0	0	0
Schwartzia_succinivorans	0.000625213	0	0	0	0	0	NA	0	0	0	0	0	0	0	0	0	0	0	NA	0	0	0	0	0	NA	0	0	0	NA	0	0	0	0	0	0	0	0	NA	0	0	0	0	0	0	0	0	0	0	0
Ruminococcus_albus	0.000623928	0	0	0	0	0	NA	0	0	0	0	0	0	0	0	0	0	0	NA	0	0	0	0	0	NA	0	0	0	NA	0	0	0	0	0	0	0	0	NA	0	0	0	0	0	0	0	0	0	0	0
unclassified Colidextribacter	0.000618607	0.000223159	0.000197494	0.000756203	0.000511295	0.000916608	NA	0.000396388	0.00840661	0.000442931	0.00050029	0.000286747	0.000532919	0.000332897	0.000298009	0.000541226	0.000182946	0.000250236	NA	0.000982664	0.000517958	0.000521813	0.000474865	0.00162441	NA	0.000870133	0.000918949	0.000504197	NA	0.000472402	0.000653374	0.000790078	8.60171e-05	0.00464135	0.000337081	0.000676133	0.000261852	NA	0.000140092	0.000274042	0.000573332	0.000247107	0.000753448	0.000209349	0.00210312	0.00097454	0.000512143	0.000796298	0.000199271
uncultured_Clostridium	0.000620226	0	0	0	0	0	NA	0	0	0	0	0	0	0	0	0	0	0	NA	0	1.47988e-05	0	0	0	NA	1.67333e-05	0	0	NA	0	0	0	0	0.000256834	0	8.45166e-05	0	NA	0	0	0	0	0	0	0.000115014	0	8.08647e-05	0	0
Treponema_ruminis	0.000605558	0.000223159	8.97698e-05	7.13399e-05	0.00044932	0.000401016	NA	0.00041107	0	0.000168008	0.000161384	0.000530481	4.56788e-05	4.43862e-05	8.94028e-05	0	0	1.47197e-05	NA	0.000190666	7.39941e-05	6.32501e-05	2.15848e-05	0.000118859	NA	0.000167333	0.000114869	8.89759e-05	NA	0.000273496	2.25301e-05	0	6.88137e-05	5.50358e-05	0	2.11291e-05	0.000145474	NA	0.000186789	0.000254468	9.29728e-05	0.000164738	0.000270469	0.000239256	0	6.09088e-05	0	0.000105171	8.5402e-05
bacterium_XPB4001	0.000599204	0.00138359	0.000448849	0.000727667	0.000232407	0.00019096	NA	0.000880863	0.000386299	0.000565118	0.00121038	2.86747e-05	0.000167489	0.000155352	0.000596019	4.27283e-05	0.00248806	0.000500471	NA	0.000439999	0.000207183	7.90626e-05	0.00090656	0.000217908	NA	0.0001506	0.000895975	0.000756295	NA	0.000596718	0.000337952	0.000804985	0.000928984	0.000110072	0.000353935	4.22583e-05	0.000334589	NA	0.00228817	0.00223149	0.0003409	0.00214159	0.000908002	0.000807489	0.000131445	0.000121818	0.000161729	0.000961567	0.000298907
unclassified DNF00809	0.000590846	0.00011158	0.000251356	4.28039e-05	0.000185925	0.00019096	NA	0.00041107	0.000110371	0.000336016	1.61384e-05	7.16866e-05	0.000319752	0.000266317	8.94028e-05	5.69711e-05	5.48837e-05	0.000456312	NA	0.000249333	0.00062155	3.16251e-05	0.000323771	0.000178288	NA	8.36666e-05	9.18949e-05	0	NA	9.9453e-05	0.000360482	0.000447214	8.60171e-05	9.17263e-05	0.000286518	0.000105646	0.000320042	NA	0.000116743	0.000313191	7.74773e-05	0	0.000154554	0.000254209	4.92918e-05	0	8.08647e-05	3.0049e-05	0.000128103
unclassified Veillonellaceae_UCG-001	0.000577951	0.00120506	0.00125678	0.000727667	0.00165784	0.00038192	NA	0.0013947	0.000901365	0.000641486	0.000274353	0.00133337	0.000411109	0.00124281	0.0032483	7.12139e-05	0.00428093	0.002311	NA	0.00102666	0.00139109	0.000316251	0.00161886	0.0024168	NA	0.00254346	0.00298658	0.000341074	NA	0.000770761	0.000720964	0.000804985	0.00139348	0.000183453	0.00294945	0.00302147	0.00116379	NA	0.00457634	0.00117447	0.000542341	0.00113257	0.00121711	0.00168974	0.00152805	0.00158363	0.00396237	0.0014123	0.00142337
unclassified Ruminobacter	0.000575492	0	0	0	0	0	NA	0	0	0	0	0	0	0	0	0	0	0	NA	0	0	0	0	0	NA	0	0	0	NA	0	0	0	0	0	0	0	0	NA	0	0	0	0	0	0	0	0	0	0	0
bacterium_A7(2010)	0.000573212	0	0	0	4.64814e-05	1.9096e-05	NA	4.40432e-05	0	0	3.22768e-05	1.43373e-05	0	2.21931e-05	5.96019e-05	0	0	2.94395e-05	NA	0	0	0	0	3.96197e-05	NA	0	0	0	NA	0	0	0.000149071	3.44068e-05	3.66905e-05	1.6854e-05	2.11291e-05	1.45474e-05	NA	4.66973e-05	0	0	4.11845e-05	5.79576e-05	0	0	6.09088e-05	8.08647e-05	0	0
unclassified Ruminobacter	0.000547162	0	0	0	0	0	NA	0	0	0.000168008	0	0	0	0.000155352	2.98009e-05	0	0	0	NA	2.93333e-05	0	0	0	0	NA	0	0	0	NA	0	0	2.98143e-05	0	0	0.000117978	6.33874e-05	1.45474e-05	NA	0	1.95745e-05	0	0	0	1.49535e-05	0	0	0	0	5.69346e-05
unclassified Ruminococcaceae	0.000543846	0	0	5.70719e-05	0.000170432	3.8192e-05	NA	4.40432e-05	0	3.05469e-05	3.22768e-05	1.43373e-05	3.04525e-05	2.21931e-05	0	0	0	0	NA	0	2.95976e-05	0	8.6339e-05	0	NA	0.0001004	0	0	NA	0	4.50603e-05	0.000134164	0	1.83453e-05	0	0.000169033	0	NA	0	0	0	4.11845e-05	5.79576e-05	4.48605e-05	4.92918e-05	0	0	0	2.84673e-05
Candidatus_Gastranaerophilales	0.000536526	6.69478e-05	0.000736113	0.000984491	0.000914133	0.00057288	NA	0.000308302	0.00200508	0.000992776	0.000274353	0.000688192	0.000761313	0.00119843	0.00143044	0.00125336	0.000823256	0.000426872	NA	0.001188	0.00155388	0.000379501	0.00228798	0.00162441	NA	0.0017068	0.000528396	0.000237269	NA	0.000174043	0.00123916	0.000939149	0.000567713	0.0179417	0.00114607	0.00481744	0.000509158	NA	0.000607065	0.000332766	0.00051135	0.000432437	0.00115915	0.00034393	0.00272748	0.00204044	0.00202162	0.00201328	0.000797085
unclassified UCG-010	0.000537255	0	0	0	0	0	NA	0	0	0	0	0	0	0	0	0	0	0	NA	0	0	0	0	0	NA	0	0	0	NA	0	0	0	0	0	0	0	0	NA	0	0	0	0	0	0	0	0	0	0	0
unclassified Acholeplasmataceae	0.000524918	0	0	0	0	0	NA	0	0	0	0	0	0	0	0	0	0	0	NA	0	0	0	0	0	NA	0	0	0	NA	0	0	0	0	0	0	0	0	NA	0	0	0	0	0	0	0	0	0	0	0
unclassified Erysipelatoclostridiaceae	0.000521172	0	0	0	0	0	NA	0	0	3.05469e-05	0	0	0	4.43862e-05	0	0	0	7.35987e-05	NA	0	0	0	0	0	NA	0	0	0	NA	0	0	0	6.88137e-05	0	0.000101124	2.11291e-05	0	NA	0	0	0	0	0	0	0	0	0	0	0
unclassified Desulfovibrio	0.000495585	0	1.7954e-05	0	0	0	NA	0	0	0	0	8.6024e-05	0	0	0	0	0	0	NA	0	0	0	0	0	NA	0	0	4.44879e-05	NA	0	0	7.45356e-05	0	0	0	0	0	NA	0	0	0	0	0	0	0	0	0	0	2.84673e-05
wallaby_gut	0.000492596	0.000178528	0.000197494	1.4268e-05	0.000247901	3.8192e-05	NA	8.80863e-05	1.83952e-05	0.000824767	0	0.000573493	6.0905e-05	6.65794e-05	0.000238407	9.96995e-05	0	2.94395e-05	NA	0.000234666	4.43964e-05	0	0	7.92393e-05	NA	0.0001506	2.29737e-05	0.000103805	NA	4.97265e-05	6.75904e-05	0.00010435	0	5.50358e-05	0.000101124	0	0.000290947	NA	0	0.000137021	1.54955e-05	8.23689e-05	0.000212511	5.9814e-05	6.57225e-05	0	0	0	0.000142337
uncultured_Eubacteriaceae	0.000485337	0	0	0	0	0	NA	0	0	0	0	0	0	0	0	0	0	0	NA	0	0	0	0	0	NA	0	0	0	NA	0	0	0	0	0	0	0	0	NA	0	0	0	0	0	0	0	0	0	0	0
unclassified Prevotellaceae	0.000478539	8.92638e-05	5.38619e-05	4.28039e-05	4.64814e-05	5.7288e-05	NA	0	0	0.000122188	3.22768e-05	0.000157711	3.04525e-05	0	0	1.42428e-05	1.82946e-05	5.88789e-05	NA	4.39999e-05	7.39941e-05	9.48752e-05	0	3.96197e-05	NA	0.000133867	6.89212e-05	0	NA	0	2.25301e-05	0.000149071	1.72034e-05	3.66905e-05	3.37081e-05	0	0.000160021	NA	0	3.91489e-05	6.19819e-05	0.000102961	5.79576e-05	0	0	0	5.39098e-05	1.50245e-05	7.11683e-05
Dickeya_phage	0.000474885	0.000267791	0.000125678	0.0003567	1.54938e-05	0.000229152	NA	5.87242e-05	0.000515066	0.000152735	0.000112969	0.000114699	0.000274073	0	8.94028e-05	9.96995e-05	0.000329302	0.000279675	NA	0.000439999	0.000133189	0.000695751	0.000151093	0.000614105	NA	0.0003012	0.00098787	0.000341074	NA	0.000348086	0.000428073	0.000149071	0.000258051	5.50358e-05	6.74161e-05	4.22583e-05	0.000334589	NA	0.000210138	0.00017617	0.000464864	6.17767e-05	0.00023183	0.000119628	6.57225e-05	0.000274089	2.69549e-05	0.000240392	0.000227739
unclassified U29-B03	0.000469381	0	0	0	0	0	NA	0	0	0	0	0	0	0	0	0	0	0	NA	0	0	0	0	0	NA	0	0	0	NA	0	0	0	0	0	0	0	0	NA	0	0	0	0	0	0	0	0	0	0	0
bacterium_AB2028	0.000467724	0	0	0	0	1.9096e-05	NA	0	0	0	0	0	0	0	0	0	0	0	NA	1.46666e-05	0	0	0	0	NA	0	0	0	NA	0	0.000450603	0	0	0	0	0	0	NA	0	0	0	0	0	0	0	0	0	1.50245e-05	0
unclassified Clostridia_UCG-014	0.000465706	0	0	0	0.00012395	0.00019096	NA	7.34053e-05	0	0.000305469	1.61384e-05	0.000329759	9.13576e-05	0	0	0	0	0	NA	0.000132	0	1.58125e-05	0	0	NA	0	0	0	NA	0	0	0	0	0	0	0	0	NA	0	7.82978e-05	6.19819e-05	0	0	1.49535e-05	0	0	0	0	9.96356e-05
unclassified Treponema	0.000464148	0.000178528	0.000736113	0.00132692	0.000604258	0.00127943	NA	0.00105704	0.00117729	0.000458204	0.00111355	0.00119	0.000152263	0.000510442	0.000566218	0.000626682	0.000841551	0.000706547	NA	0.000645332	0.000133189	0.000759001	0.000388526	0.000851823	NA	0.000669333	0.000666238	0.000919418	NA	0.000546992	0.000337952	0.000700635	0.00104941	0.000476977	0.000337081	0.000591616	0.000654631	NA	0.00123748	0.000685106	0.00065081	0.000411845	0.00123643	0.000448605	0.00244816	0.000730905	0.000350414	0.00138225	0.000612047
unclassified Lachnospiraceae_UCG-001	0.000461908	0.00200844	0.000538619	0.000741935	0.000852158	0.0004774	NA	0.000983631	3.67904e-05	0.00132879	0.000919889	0.000229397	0.000395883	0.000244124	0.00140064	0.000413041	0.00228682	0.000706547	NA	0.000645332	0.00062155	0.000158125	0.000992899	0.000455626	NA	0.000384866	0.000918949	0.000504197	NA	0.00164097	0.000698434	0.000357771	0.000722543	5.50358e-05	0.000724723	0.000422583	0.001382	NA	0.00231152	0.00158553	0.000681801	0.00129731	0.00177737	0.0010617	0.00027932	0.000274089	0.000566053	0.000585955	0.000668982
unclassified Lachnospiraceae_UCG-006	0.000460125	0	0	0	0	0	NA	0	0	0	0	0.000630842	0.000152263	0	0	0	0	0	NA	0.000322666	4.43964e-05	0.000253	0	0	NA	0	0	0.000341074	NA	0.000124316	0	0	0	0	0	0	0.000189116	NA	0	0	7.74773e-05	0	0	0	0	0	0	1.50245e-05	8.5402e-05
unclassified Ruminococcus	0.000455889	0.000178528	0.000125678	0.00014268	0.000619751	0.000458304	NA	0.000102767	0	0.00039711	0.000258214	7.16866e-05	7.61313e-05	0.000532635	0.000476815	1.42428e-05	9.14729e-05	0.000161917	NA	0.000249333	0.000103592	6.32501e-05	0.000194263	0.000237718	NA	0.000184067	0.000114869	0.000148293	NA	0.00014918	0.000112651	0.000178886	0.000172034	0	0.000235956	4.22583e-05	0.000189116	NA	0.000326881	0.000274042	0.000139459	0.000205922	0.000309107	0.000134581	0.000147876	0.000304544	0.000215639	0.000480784	0.000113869
bacterium_WCE2007	0.000455594	0	0	0	0	0	NA	0	0	0	0	0	0	0	0	0	0	0	NA	0	0	0	0	0	NA	0	0	0	NA	0	0	0	0	0	0	0	0	NA	0	0	0	0	0	0	0	0	0	0	0
unclassified Anaerovorax	0.000450209	0.000424003	0.000538619	0.000399503	0.000650739	0.000916608	NA	0.000601923	9.1976e-05	0.000610939	0.000387322	0.00163446	0.000395883	0.00139817	0.00128144	0.00025637	0.000512248	0.000353274	NA	0.000307999	0.00011839	0.000363688	0.000518034	0.000297147	NA	0.000635866	0.000574343	0.000489367	NA	0.000348086	0.000495663	0.000447214	0.000550509	9.17263e-05	0.000488767	0.000612745	0.000509158	NA	0.000233487	0.000763404	0.000495855	0.00074132	0.000560257	0.000149535	0.000706516	0.0010659	0.000269549	0.000646053	0.000298907
unclassified [Eubacterium]_ruminantium_group	0.000437652	0	0	0	0	0	NA	0	0	0	0	0	0	0	0	0	0	0	NA	0	0	0	0	0	NA	0	0	0	NA	0	0	0	0	0	0	0	0	NA	0	0	0	0	0	0	0	0	0	0	0
unclassified UCG-001	0.000432521	0	0	0	0	0	NA	0	0	0	0	0	0	0	0	0	0	0	NA	0	0	0	0	0	NA	0	0	0	NA	0	0	0	0	0	0	0	0	NA	0	0	0	0	0	0	0	0	0	0	0
bacterium_NC2004	0.00043102	0.00256633	0.000502711	0.000841811	0.000805677	0.00105028	NA	0.000499156	0.000570251	0.00109969	0.00103286	0.000573493	0.00117242	0.000954304	0.000715222	0.00025637	0.000548837	0.000647668	NA	0.000909331	0.000221982	0	0.000820221	0.000891442	NA	0.0004518	0.00018379	0.000830442	NA	0.000646445	2.25301e-05	0.00052175	0.00065373	0.00168776	0.00126405	0.000591616	0.000320042	NA	0.000933947	0.00185957	1.54955e-05	0.00102961	0.00048298	0.000448605	0.000213598	0.00191863	0.000296504	0.00120196	0.000298907
uncultured_Ruminococcaceae	0.000431034	0	0	0	0	0	NA	0	0	0	0	7.16866e-05	0	0	0	0	0	0	NA	2.93333e-05	0	0	0	0	NA	0	0	4.44879e-05	NA	0	0	1.49071e-05	0	0	0	0	0	NA	0	0	0	0	0	0	0	0	0	0	4.2701e-05
unclassified Bacteroidales_UCG-001	0.000429696	0	0	0	0	0	NA	0	0	0	0	0	0	0	0	0	0	0	NA	0	0	0	0	0	NA	0	0	0	NA	0	0	0	0	0	0	0	0	NA	0	0	0	0	0	0	0	0	0	0	0
unclassified [Eubacterium]_xylanophilum_group	0.000424403	0.00270023	0.000610435	0.000542183	0.000480307	0.000248248	NA	0.000132129	0.000147162	0.00114551	0.000209799	5.73493e-05	0.000319752	0.000932111	0.000447014	7.12139e-05	0.00193923	0.00103038	NA	0.000806665	0.000147988	3.16251e-05	0.000669127	0.000871632	NA	0.000468533	0.000275685	0.000415221	NA	0.000174043	0.000991326	0.000462121	0.000326865	0.000293524	0.00111237	0.000190162	0.00049461	NA	0.00107404	0.000782978	0.000108468	0.000617767	0.000328426	0.000523372	4.92918e-05	0.000730905	0.000215639	0.000585955	0.000256206
unclassified Bacteroides	0.000425016	0	0	0	0	0	NA	0	0	0	0	0.000315421	4.56788e-05	0	0	0	0	0	NA	7.33331e-05	5.91952e-05	1.58125e-05	0	0	NA	0	0	0.000103805	NA	0	0	4.47214e-05	0	0	0	0	4.36421e-05	NA	0	0	0.00017045	0	0	0	0	0	0	0	9.96356e-05
unclassified Eggerthellaceae	0.000421687	0	0	0	0	0	NA	0	0	0	0	0	0	0	0	0	0	0	NA	0	0	0	0	0	NA	0	0	0	NA	0	0	0	0	0	0	0	0	NA	0	0	0	0	0	0	0	0	0	0	0
unclassified Family_XIII_AD3011_group	0.000417108	0.000490951	0.000394987	0.000185484	0.000588764	0.000229152	NA	0.000425751	0.000717413	0.000534572	8.0692e-05	0.000516144	0.000197941	0.000488249	0.00134104	0	0.00140868	0.000853745	NA	0.000439999	0.000384769	0.000221375	0.000733882	0.00104992	NA	0.000769733	0.00114869	0.000133464	NA	0.000174043	0.000563253	0.000268328	0.000395679	0.000220143	0.00141574	0.000971941	0.0005528	NA	0.00116743	0.000391489	0.000464864	0.000473621	0.000270469	0.000538326	0.000706516	0.000395907	0.00102429	0.000661078	0.000612047
bacterium_V9D2012	0.000410941	6.69478e-05	0.00017954	5.70719e-05	0.000139444	5.7288e-05	NA	1.46811e-05	0	7.63674e-05	3.22768e-05	0.000272409	9.13576e-05	8.87725e-05	0.000268208	8.54567e-05	7.31783e-05	7.35987e-05	NA	4.39999e-05	2.95976e-05	0.000142313	2.15848e-05	0.000178288	NA	0.000217533	0.000114869	0.000103805	NA	0.00014918	0	0.000134164	5.16102e-05	9.17263e-05	0.000185394	0.00025355	8.72842e-05	NA	7.0046e-05	0.000137021	3.09909e-05	0	0.000173873	2.9907e-05	0.000115014	0.000121818	0.00010782	3.0049e-05	0.000142337
unclassified Prevotellaceae_UCG-001	0.00041037	6.69478e-05	3.59079e-05	9.98759e-05	0	1.9096e-05	NA	1.46811e-05	0.000699018	0.000122188	0	5.73493e-05	0.000152263	0	0	4.27283e-05	3.65892e-05	1.47197e-05	NA	7.33331e-05	5.91952e-05	1.58125e-05	4.31695e-05	0.000118859	NA	8.36666e-05	0	8.89759e-05	NA	0.000198906	0.000157711	7.45356e-05	0	0.000715465	0.00016854	6.33874e-05	1.45474e-05	NA	0	0	0.000108468	0	5.79576e-05	0	0.000410765	0.000152272	0.000269549	0	4.2701e-05
unclassified Lachnospiraceae_UCG-008	0.000407382	0.000156212	3.59079e-05	1.4268e-05	0.000371851	0.000229152	NA	0.000249578	0.000202347	0.000442931	0.000177522	0.000129036	0.000137036	0.000133159	0.000149005	8.54567e-05	0.00023783	0.000117758	NA	0.000176	0.000429165	6.32501e-05	0.000194263	7.92393e-05	NA	8.36666e-05	0.000160816	0.000148293	NA	9.9453e-05	0.000247831	0.000223607	0.000120424	5.50358e-05	0.000219102	0.000126775	0.000261852	NA	4.66973e-05	3.91489e-05	0	6.17767e-05	0.000309107	0.000224302	0.000164306	0.000152272	5.39098e-05	0.000165269	0.000313141
Prevotellaceae_bacterium	0.00040572	0.000490951	0.000646343	0.000456575	0.00213814	0.000992992	NA	0.000469794	0.000386299	0.00197028	0.000468014	0.00149108	0.000624277	0.00124281	0.000685421	0.000185156	0.000274419	0.000750707	NA	0.000586665	0.000414367	0.000664126	0.00045328	0.000574485	NA	0.000485266	0.000712185	0.000489367	NA	0.000422675	0.000743494	0.000864613	0.000498899	0.00034856	0.000539329	0.000908553	0.000843747	NA	0.000443625	0.000782978	0.000728287	0.000597175	0.00137166	0.000373837	0.00026289	0.000243635	0.000431278	0.000480784	0.000797085
Eubacterium_coprostanoligenes	0.000405301	0	0	0	0	0	NA	0	0	0	0	0	0	0	0	0	0	0	NA	0	0	0	0	0	NA	0	0	0	NA	0	0	0	0	0	0	0	0	NA	0	0	0	0	0	0	0	0	0	0	0
unclassified FD2005	0.000404183	0	0	0	0	0	NA	0	0	0	0	0	0	0	0	0	0	0	NA	0	0	0	0	0	NA	0	0	0	NA	0	0	0	0	0	0	0	0	NA	0	0	0	0	0	0	0	0	0	0	0
uncultured_Acetivibrio	0.000403169	0.000133896	0.000233402	0.000114144	0.000216913	0.000649264	NA	0.000675328	9.1976e-05	0.00035129	0.000532567	0.00150542	0.000563372	0.000177545	0	5.69711e-05	9.14729e-05	4.41592e-05	NA	0.000410666	0.000162787	0.000426938	6.47543e-05	0	NA	0.000133867	0.000114869	0.00112703	NA	0.000422675	0.000202771	0.000447214	1.72034e-05	0.000110072	8.42701e-05	6.33874e-05	0.0002764	NA	2.33487e-05	0.000234893	0.000387387	6.17767e-05	0.000540937	0.000134581	4.92918e-05	0.000182726	0	0	0.000512412
unclassified Muribaculaceae	0.000398298	0	0	0	0	0.000133672	NA	2.93621e-05	0	0	4.84152e-05	8.6024e-05	1.52263e-05	0	0	0	0	0	NA	0	0	0	0	0	NA	0	2.29737e-05	0.000118635	NA	0	0	5.96285e-05	0	5.50358e-05	0	0	1.45474e-05	NA	0	9.78723e-05	3.09909e-05	0	1.93192e-05	0	4.92918e-05	0	0	0	2.84673e-05
unclassified Muribaculaceae	0.000396533	0.000870322	0.000394987	0.000271092	0.000201419	0.000114576	NA	0.000190854	0.000147162	0.000641486	0.000338906	0.000616505	0.000334978	0.000221931	0	5.69711e-05	0.00023783	4.41592e-05	NA	0.000469332	0.000162787	9.48752e-05	0.000129509	0.000158479	NA	0.000133867	9.18949e-05	0.000341074	NA	0.000497265	0.000473133	0.00052175	0.000120424	5.50358e-05	0.00016854	8.45166e-05	0.000247305	NA	7.0046e-05	0.000215319	0.000185946	6.17767e-05	0.00023183	7.47675e-05	6.57225e-05	9.13631e-05	0.00010782	0.000210343	0.000185038
Syntrophococcus_sucromutans	0.000396749	0	0	0	0	0	NA	0	0	0	0	0	0	0	0	0	0	0	NA	0	0	0	0	0	NA	0	0	0	NA	0	0	0	0	0	0	0	0	NA	0	0	0	0	0	0	0	0	0	0	0
unclassified Blautia	0.00038669	0.000870322	0.00116701	0.00134119	0.000201419	0.00112666	NA	0.000572561	0.000551856	0.000610939	0.000774643	0.00114699	0.000639503	0.00146475	0.00140064	0.000384555	0.000987907	0.000662388	NA	0.000571998	0.000281177	0.000727376	0.000431695	0.00134707	NA	0.0014558	0.0014014	0.000800783	NA	0.00275982	0.000473133	0.0010435	0.00080856	0.000311869	0.00016854	0.000824037	0.00077101	NA	0.000817203	0.000782978	0.00150306	0.000906058	0.00160349	0.000328977	0.00169235	0.00143136	0.000835602	0.000796298	0.000612047
Acinetobacter_sp.	0.000386718	0	0	0	0	0	NA	0	0	0	0	0	0	0	0	0	0	0	NA	0	0	0	0	0	NA	0	0	0	NA	0	0	0	0	0	0	0	0	NA	0	0	0	0	0	0	0	0	0	0	0
Ruminococcaceae_bacterium	0.000384063	0	0	0	0	0	NA	0	0	0	0	0	0	0	0	0	0	0	NA	0	0	0	0	0	NA	0	0	0	NA	0	0	0	0	0	0	0	0	NA	0	0	0	0	0	0	0	0	0	0	0
unclassified [Eubacterium]_ventriosum_group	0.000383766	0	0	0	0	0	NA	0	0	0	0	0	0	0	0	0	0	0	NA	0	0	0	0	0	NA	0	0	0	NA	0	0	0	0	0	0	0	0	NA	0	0	0	0	0	0	0	0	0	0	0
uncultured_Paenibacillaceae	0.000382009	0.000200844	0.000197494	2.8536e-05	0.000216913	0.000171864	NA	0.000146811	9.1976e-05	0.00039711	0.000129107	0.000544818	0.000502467	0.000110966	2.98009e-05	2.84856e-05	0	0	NA	0.000395999	8.87929e-05	0.000932939	8.6339e-05	0	NA	1.67333e-05	6.89212e-05	0.000103805	NA	0.000124316	0.000112651	0.000163978	0	9.17263e-05	5.05621e-05	0	0.000567347	NA	0	0.000234893	0.000464864	8.23689e-05	0.000154554	0	0	6.09088e-05	2.69549e-05	0	9.96356e-05
unclassified Acetobacter	0.000375312	0.000602531	0.000287263	0.00126985	0.000464814	0.0014513	NA	0.000425751	0.000662227	0.0010386	0.000532567	0.000387108	0.00147695	0.000754566	0.000596019	0.000313341	0.000933024	0.000353274	NA	0.00102666	0.000665946	0.000347876	0.000366941	0.000633914	NA	0.00112113	6.89212e-05	0.00130498	NA	0.000323222	0.00114904	0.00144599	0.000137627	7.3381e-05	0.000825847	0.000274679	0.000305495	NA	0.000513671	0.000939574	0.000216937	0.00111198	0.00129439	0.000358884	0.001183	0.000700451	0.000646918	0.00112684	0.000370075
unclassified Erysipelotrichaceae_UCG-008	0.000367403	0.000312423	0.000305217	0.00119851	0.000247901	0.000439208	NA	0.000763415	0.000257533	0.000122188	0.000532567	0.00318289	0.00165966	6.65794e-05	0.00032781	0.000541226	1.82946e-05	0.000176637	NA	0.000322666	0.000858331	0.000411126	0.000518034	0.000118859	NA	0.00287813	0.000114869	0.00507163	NA	0.000571855	0.00121663	0.00138636	0.00276975	0.000128417	0.000303372	0.000507099	0.000465515	NA	0.00109739	0.00035234	0.000201441	0.00111198	0.000270469	0.000314023	0.00105156	0.000243635	0.00113211	0.000105171	0.000782851
Erysipelotrichaceae_bacterium	0.0003687	0	0	0	0	0	NA	0	0	0	0	0	0	0	0	0	0	0	NA	0	0	0	0	0	NA	0	0	0	NA	0	0	0	0	0	0	0	0	NA	0	0	0	0	0	0	0	0	0	0	0
uncultured_Clostridia	0.00036334	2.23159e-05	0.000430895	0.000299628	3.09876e-05	0.000458304	NA	0.00027894	0.000165557	1.52735e-05	0.00040346	0.000172048	0.000289299	0.000466056	0	0.000313341	0.00020124	0.000264955	NA	0.000117333	0	0.000237188	0	0.000297147	NA	0.000903599	0.000666238	0.000103805	NA	0.000248633	2.25301e-05	7.45356e-05	0.000292458	5.50358e-05	0	0.00048597	0.000261852	NA	0.000233487	9.78723e-05	0.000480359	6.17767e-05	0.000656853	4.48605e-05	0.000706516	0.000274089	0	0.000540882	0.000142337
unclassified Tyzzerella	0.000358075	0	0	0	0	0	NA	0	0	0	0	0	0	0	0	0	0	0	NA	0	0	0	0	0	NA	0	0	0	NA	0	0	0	0	0	0	0	0	NA	0	0	0	0	0	0	0	0	0	0	0
uncultured_Bacteroidetes	0.000352919	0	1.7954e-05	0.000470843	1.54938e-05	0.000133672	NA	1.46811e-05	0.00149001	3.05469e-05	0	0.000114699	0.000167489	6.65794e-05	2.98009e-05	0.000484255	0	0	NA	0.000263999	0.000399568	4.74376e-05	0.00041011	0.000396197	NA	0.000234266	2.29737e-05	0.000118635	NA	0	0.000247831	0.0004174	0.00010322	0.00645753	0.000101124	0.00200727	0.000349137	NA	0	0	3.09909e-05	4.11845e-05	0.000154554	0	0.0008051	0.000639542	0.00010782	7.51224e-05	0.00027044
unclassified Ethanoligenenaceae	0.000353335	0	0	0	0	0	NA	0	0	0	0	0	0	0	0	0	0	0	NA	0	0	0	0	0	NA	0	0	0	NA	0	0	0	0	0	0	0	0	NA	0	0	0	0	0	0	0	0	0	0	0
bacterium_YE64	0.00035272	0	0	0	0	0	NA	0	0	0	0	0	0	0	0	0	0	0	NA	0	0	0	0	0	NA	0	0	0	NA	0	0	0	0	0	0	0	0	NA	0	0	0	0	0	0	0	0	0	0	0
unclassified Lachnospiraceae_UCG-001	0.000351794	0	0	0	0	0	NA	0	0	0	0	0	0	0	0	0	0	0	NA	0	0	0	0	0	NA	0	0	0	NA	0	0	0	0	0	0	0	0	NA	0	0	0	0	0	0	0	0	0	0	0
uncultured_Erysipelotrichia	0.000345831	0	0	0	0	0	NA	0	0	0	0	0	0	0	0	0	0	0	NA	0	0	0	0	0	NA	0	0	0	NA	0	0	0	0	0	0	0	0	NA	0	0	0	0	0	0	0	0	0	0	0
unclassified Rhodospirillales	0.000326444	0	0	0	0	0	NA	0	0	0	0	0	0	0	0	0	0	0	NA	0	0	0	0	0	NA	0	0	0	NA	0	0	0	0	0	0	0	0	NA	0	0	0	0	0	0	0	0	0	0	0
Eubacterium_pyruvativorans	0.000326312	0	0	0	0	0	NA	0	0.000239138	0	0	0	0.000106584	0	2.98009e-05	0	0	0	NA	2.93333e-05	0.000103592	0	0	3.96197e-05	NA	6.69333e-05	0	0	NA	0	0.000112651	0.00010435	0	0.000110072	0	0.000190162	0	NA	0	0	3.09909e-05	0	0	0	1.64306e-05	0.000121818	0	0	0
unclassified Tyzzerella	0.000324559	8.92638e-05	5.38619e-05	0	0	0.000210056	NA	0.000132129	0.000128766	0	9.68304e-05	0.000616505	0.000456788	0	0	0	0	0	NA	0.000601332	0	0.00178682	0	0	NA	3.34666e-05	6.89212e-05	0.0008601	NA	0.000447539	0.000247831	0.00031305	0	0	0	0	0.000247305	NA	0	0.000137021	0.00110018	0	3.86384e-05	0	0	0	0	0	0
bacterium_XBB2008	0.000323108	0	0	0	0	0	NA	0	0	0	0	0	0	0	0	0	0	0	NA	0	0	0	0	0	NA	0	0	0	NA	0	0	0	0	0	0	0	0	NA	0	0	0	0	0	0	0	0	0	0	0
unclassified Erysipelotrichaceae_UCG-008	0.000322485	6.69478e-05	0	5.70719e-05	0	0	NA	5.87242e-05	9.1976e-05	7.63674e-05	8.0692e-05	0.000286747	4.56788e-05	6.65794e-05	8.94028e-05	7.12139e-05	0	0	NA	5.86665e-05	0	1.58125e-05	0	1.98098e-05	NA	8.36666e-05	0	0.000118635	NA	0	6.75904e-05	0	5.16102e-05	0	0	0	0	NA	0	0	0	6.17767e-05	5.79576e-05	7.47675e-05	4.92918e-05	0	8.08647e-05	0	0
unclassified Succinimonas	0.000320503	6.69478e-05	0	0.000199752	0.00012395	0	NA	0.000176173	0	0.000198555	4.84152e-05	0.00021506	0.00012181	0.000155352	0.000178806	5.69711e-05	0.000109767	8.83184e-05	NA	0.000117333	2.95976e-05	0	2.15848e-05	0.000237718	NA	0.000217533	9.18949e-05	1.48293e-05	NA	9.9453e-05	0.000202771	7.45356e-05	0.000189238	7.3381e-05	0.000202248	8.45166e-05	4.36421e-05	NA	0.000116743	0.000137021	4.64864e-05	0	0.000270469	5.9814e-05	0.000197167	0.000121818	0.000431278	4.50735e-05	4.2701e-05
unclassified Atopobiaceae	0.000319582	0	0	0	4.64814e-05	0	NA	0	0	0.000152735	0	2.86747e-05	0	0	0	0	0	0	NA	0	1.47988e-05	0	4.31695e-05	0	NA	0	0	0	NA	0	2.25301e-05	1.49071e-05	0	7.3381e-05	1.6854e-05	0	1.45474e-05	NA	0	0	0	0	0	0	0	0	0	0	5.69346e-05
uncultured_Microgenomates	0.000312947	0.000223159	0.000215448	0.000185484	0.000433826	3.8192e-05	NA	0.000146811	3.67904e-05	7.63674e-05	6.45536e-05	0.000114699	3.04525e-05	4.43862e-05	0.000387412	9.96995e-05	0.000402481	0.000397433	NA	0.000132	4.43964e-05	4.74376e-05	0.000431695	0.000297147	NA	0.000267733	0.000482448	2.96586e-05	NA	0	4.50603e-05	0.000163978	1.72034e-05	0	0.000320227	0.000824037	0.000349137	NA	0.000513671	0.000195745	6.19819e-05	0.000350068	0.000212511	2.9907e-05	0.000213598	0.000213181	0.000862557	0.000165269	0.000754384
unclassified Rhodospirillales	0.000312273	0	0	0	0	0	NA	0	0	0	0	0	0	0	0	0	0	0	NA	0	0	0	0	0	NA	0	0	0	NA	0	0	0	0	0	0	0	0	NA	0	0	0	0	0	0	0	0	0	0	0
unclassified Bacillus	0.000297788	2.23159e-05	7.18159e-05	5.70719e-05	0	0.000133672	NA	0	0.000533461	0	0	0	0.000213168	2.21931e-05	0	2.84856e-05	1.82946e-05	1.47197e-05	NA	0.000205333	0.000162787	0	8.6339e-05	9.90491e-05	NA	8.36666e-05	2.29737e-05	0.000133464	NA	0	6.75904e-05	0.000491935	0	0.00104568	0.000134832	0.000507099	0	NA	4.66973e-05	3.91489e-05	9.29728e-05	0	5.79576e-05	1.49535e-05	0.000115014	9.13631e-05	5.39098e-05	4.50735e-05	5.69346e-05
unclassified Prevotellaceae	0.000297212	0	0	9.98759e-05	3.09876e-05	0	NA	2.93621e-05	0	0	4.84152e-05	0.000372771	4.56788e-05	0	0	1.42428e-05	0	5.88789e-05	NA	7.33331e-05	0.000325574	3.16251e-05	0.000129509	0.000198098	NA	0.0002008	0	0.00043005	NA	0	0.000202771	0.0002087	0.000206441	0.000128417	8.42701e-05	0	0.000189116	NA	0.000116743	0	0	2.05922e-05	3.86384e-05	0	0.000197167	6.09088e-05	0.000242594	1.50245e-05	0.000185038
unclassified U29-B03	0.000296338	4.46319e-05	1.7954e-05	2.8536e-05	0	7.6384e-05	NA	4.40432e-05	0	4.58204e-05	3.22768e-05	8.6024e-05	0	0	0	2.84856e-05	0	1.47197e-05	NA	0.000190666	1.47988e-05	0.000173938	0	3.96197e-05	NA	0	6.89212e-05	2.96586e-05	NA	9.9453e-05	4.50603e-05	7.45356e-05	3.44068e-05	0	3.37081e-05	0	0.000130926	NA	0	0	7.74773e-05	0	1.93192e-05	2.9907e-05	3.28612e-05	0	0	0	9.96356e-05
bacterium_AD3011	0.000295036	0.00180759	0.000610435	0.000627791	0.000232407	0.000439208	NA	0.000425751	0.000239138	0.000641486	6.45536e-05	0.000516144	0.000548145	0.000443862	0.00149005	0.000626682	0.000731783	0.000309114	NA	0.000601332	0.000266379	6.32501e-05	0.000928144	0.000752773	NA	0.000284466	0.000781106	0.000578343	NA	0.000124316	0.000788555	0.000491935	0.000464492	0.00069712	0.00096068	0.000612745	0.000858294	NA	7.0046e-05	0.000450212	0.000263423	0.000514806	0.000618214	0.000209349	0.000295751	0.000426361	0.000377369	0.000330539	0.000612047
unclassified Lachnospiraceae	0.000293207	0	0	0	0	0	NA	0	0	0	0	0	0	0	0	0	0	0	NA	0	0	0	0	0	NA	0	0	0	NA	0	0	0	0	0	0	0	0	NA	0	0	0	0	0	0	0	0	0	0	0
bacterium_XPD3003	0.000291822	0	0	0	0	0	NA	0	0	0	0	0	0	0	0	0	0	0	NA	0	0	0	0	0	NA	0	0	0	NA	0	0	0	0	0	0	0	0	NA	0	0	0	0	0	0	0	0	0	0	0
unclassified Rikenellaceae_RC9_gut_group	0.000289899	0	8.97698e-05	0.000114144	4.64814e-05	0.000133672	NA	4.40432e-05	0.000551856	9.16408e-05	3.22768e-05	4.3012e-05	4.56788e-05	0	2.98009e-05	2.84856e-05	0	4.41592e-05	NA	0.000117333	8.87929e-05	0.0001265	8.6339e-05	7.92393e-05	NA	5.02e-05	0.000114869	5.93173e-05	NA	9.9453e-05	0.000157711	0.000178886	3.44068e-05	0.000660429	3.37081e-05	0.000147904	0	NA	0	5.87234e-05	0.000139459	4.11845e-05	0.000173873	2.9907e-05	0.000213598	0.000213181	0	9.01469e-05	4.2701e-05
uncultured_Clostridia	0.000287722	0	0	0	0	0	NA	0	0	0	0	0	0	0	0	0	0	0	NA	0	0	0	0	0	NA	0	0	0	NA	0	0	0	0	0	0	0	0	NA	0	0	0	0	0	0	0	0	0	0	0
Eubacterium_uniforme	0.000286192	0.000357055	0.000341125	0.000128412	0.000247901	0.000420112	NA	8.80863e-05	3.67904e-05	0.000412384	0.000112969	0.00113265	0.000350204	0	0.000268208	0.000156671	0	2.94395e-05	NA	0.000337332	0.000177586	0.000173938	6.47543e-05	0.000158479	NA	5.02e-05	0.000275685	0.000355904	NA	0.000248633	0.000518193	0.000506842	6.88137e-05	0.000770501	0.000151686	0.000169033	0.000523705	NA	2.33487e-05	0.000489361	0.000232432	0.000308883	0.000154554	7.47675e-05	0.000361473	3.04544e-05	0.000188684	4.50735e-05	0.000355841
unclassified Sharpea	0.000283712	0	0	0	0	0	NA	0	0	0	0	0.000243735	7.61313e-05	0	0	1.42428e-05	0	0	NA	2.93333e-05	0	0	0	0	NA	1.67333e-05	0	7.41466e-05	NA	0	0	2.98143e-05	0	0	0	0	4.36421e-05	NA	0	0	0	0	0	0	0	0	0	0	5.69346e-05
Eubacterium_sp.	0.000277564	0	0	0	0	0	NA	0	0	0	0	0	0	0	0	0	0	0	NA	0	0	0	0	0	NA	0	0	0	NA	0	0	0	0	0	0	0	0	NA	0	0	0	0	0	0	0	0	0	0	0
Lachnospiraceae_bacterium	0.000275645	0.000156212	0.000807928	0.000313896	0.000263394	0.000324632	NA	7.34053e-05	0	0.000229102	0	0.00255204	0.000182715	0.000221931	0.000208607	0.000142428	0.000146357	0.000706547	NA	0.000161333	0.000207183	0	0.000323771	0.000515055	NA	0.000836666	9.18949e-05	0.00087493	NA	0	0.000270362	0.000477028	0.000498899	7.3381e-05	0.000404497	0.00073952	0.000334589	NA	0.000560368	0.000215319	0	0.000494214	0.000115915	0.000284116	0.000410765	0.000121818	0.000350414	0.000225367	5.69346e-05
bacterium_YSB2008	0.000275854	0	0	0	0	0	NA	0	0	0	0	0	0	0	0	0	0	0	NA	0	0	0	0	0	NA	0	0	0	NA	0	0	0	0	0	0	0	0	NA	0	0	0	0	0	0	0	0	0	0	0
Kandleria_vitulina	0.000274799	6.69478e-05	0.000107724	9.98759e-05	0.000526789	0.000343728	NA	0.00027894	0.000165557	0.000122188	0.000484152	0.000243735	0.00024362	0.000199738	0.000119204	9.96995e-05	0.000128062	7.35987e-05	NA	0.000176	0.000340373	0.000237188	0	7.92393e-05	NA	0.000267733	0.000160816	0.00020761	NA	0.00114371	0.000292892	0.000163978	6.88137e-05	0	5.05621e-05	2.11291e-05	0.000203663	NA	4.66973e-05	9.78723e-05	0.000294414	0.000144146	0.000173873	0.000179442	6.57225e-05	3.04544e-05	5.39098e-05	0.00013522	0.000355841
uncultured_Clostridium	0.000274535	0	0	0	0	0	NA	0	0	0	3.22768e-05	1.43373e-05	0	2.21931e-05	2.98009e-05	0	0	0	NA	0	0	0.000158125	0	0	NA	0.000368133	0	0.0128125	NA	0.00171556	0.0110848	0.000298143	1.72034e-05	0	0	0	8.72842e-05	NA	0	0	0.00398234	0	5.79576e-05	0	0	0	0	0	0
bacterium_YGB2004	0.000270903	0	0	0	0	0	NA	0	0	0	0	0	0	0	0	0	0	0	NA	0	0	0	0	0	NA	0	0	0	NA	0	0	0	0	0	0	0	0	NA	0	0	0	0	0	0	0	0	0	0	0
Peptostreptococcaceae_bacterium	0.000268669	0	0	0	0	0	NA	0	0	0	0	0	0	0	0	0	0	0	NA	0	0	0	0	0	NA	0	0	0	NA	0	0	0	0	0	0	0	0	NA	0	0	0	0	0	0	0	0	0	0	0
uncultured_Lachnospiraceae	0.000263523	0	0	0	0	0	NA	0	0	0	0	0	0	0	0	0	0	0	NA	0	0	0	0	0	NA	0	0	0	NA	0	0	0	0	0	0	0	0	NA	0	0	0	0	0	0	0	0	0	0	0
unclassified Pyramidobacter	0.000257646	0	0	0	0	0	NA	0	0	0	0	0	0	0	0	0	0	0	NA	0	0	0	0	0	NA	0	0	0	NA	0	0	0	0	0	0	0	0	NA	0	0	0	0	0	0	0	0	0	0	0
Spirochaeta_sp.	0.000254263	0	1.7954e-05	2.8536e-05	3.09876e-05	0	NA	4.40432e-05	0.00117729	1.52735e-05	0	7.16866e-05	0.000106584	4.43862e-05	0	0.000128185	1.82946e-05	4.41592e-05	NA	0.000117333	0.000103592	0	8.6339e-05	0.000198098	NA	0.0001004	4.59474e-05	1.48293e-05	NA	0	6.75904e-05	8.94428e-05	0	0.000201798	8.42701e-05	0.000169033	8.72842e-05	NA	4.66973e-05	1.95745e-05	6.19819e-05	0	7.72768e-05	0.000149535	0	0.000274089	0	0	5.69346e-05
Eubacterium_sp.	0.000249117	0	0	0	0	0	NA	0	0	0	0	0	0	0	0	0	0	0	NA	0	0	0	0	0	NA	0	0	0	NA	0	0	0	0	0	0	0	0	NA	0	0	0	0	0	0	0	0	0	0	0
unclassified Ruminiclostridium	0.000247227	0.000446319	0.000305217	0.00021402	0.000619751	0.000324632	NA	0.000601923	0.000110371	0.00035129	0.000419598	0.00133337	0.000441562	0.000887725	0.00125164	0.000242127	0.000420775	0.000309114	NA	0.000703998	0.000281177	0.000284625	0.000259017	0.000356577	NA	0.000619133	0.000873001	0.000444879	NA	0.000497265	0.000630844	0.0004174	0.000206441	0.000110072	0.000387643	0.000380325	0.000480063	NA	0.000396927	0.000626382	0.000247927	0.000658951	0.000367065	0.000179442	0.000476488	0.000243635	0.000431278	0.000691127	0.000469711
unclassified Prevotellaceae_UCG-004	0.000243503	0	0	0	0	0	NA	0	0	0	0	0	0	0	0	0	0	0	NA	0	0	0	0	0	NA	0	0	0	NA	0	0	0	0	0	0	0	0	NA	0	0	0	0	0	0	0	0	0	0	0
[Clostridium]_colinum	0.000240682	0.000133896	1.7954e-05	0	1.54938e-05	1.9096e-05	NA	0	7.35808e-05	0	4.84152e-05	5.73493e-05	4.56788e-05	0	0	0	0.00043907	2.94395e-05	NA	2.93333e-05	1.47988e-05	0.000173938	4.31695e-05	0	NA	5.02e-05	0.00018379	5.93173e-05	NA	0.000174043	9.01205e-05	0	1.72034e-05	0.000146762	5.05621e-05	2.11291e-05	0	NA	0	3.91489e-05	6.19819e-05	8.23689e-05	0	1.49535e-05	1.64306e-05	0	8.08647e-05	0.000210343	4.2701e-05
unclassified Family_XIII_UCG-001	0.000237342	0	0	0	0	0	NA	0	0	0	0	0	0	0	0	0	0	0	NA	0	0	0	0	0	NA	0	0	0	NA	0	0	0	0	0	0	0	0	NA	0	0	0	0	0	0	0	0	0	0	0
unclassified Elusimicrobium	0.000234389	0.000223159	0.000161586	5.70719e-05	3.09876e-05	7.6384e-05	NA	0.000132129	7.35808e-05	0.000274922	9.68304e-05	0.000258072	0.000182715	8.87725e-05	0.00032781	5.69711e-05	1.82946e-05	2.94395e-05	NA	0.000176	8.87929e-05	0.000110688	2.15848e-05	0	NA	6.69333e-05	0.000114869	0.000103805	NA	0.000198906	9.01205e-05	7.45356e-05	3.44068e-05	0.000238488	0.000117978	0	0.000160021	NA	0	9.78723e-05	0.000309909	0	0.000135234	0	0	6.09088e-05	0	7.51224e-05	0.000213505
uncultured_Clostridia	0.000229894	0.000223159	1.7954e-05	4.28039e-05	6.19751e-05	5.7288e-05	NA	5.87242e-05	5.51856e-05	0	8.0692e-05	0	0.000182715	0	0.000119204	0	0.000109767	0	NA	0.000117333	1.47988e-05	0	4.31695e-05	0	NA	0.000267733	0.000137842	0.000474538	NA	0	0.000225301	0.00031305	0	0	5.05621e-05	6.33874e-05	1.45474e-05	NA	9.33947e-05	0	4.64864e-05	0.000247107	9.6596e-05	0.000119628	3.28612e-05	6.09088e-05	0	0	0
uncultured_prokaryote	0.000225199	0	0	0	0	0	NA	0	0	0	0	0	0	0	0	0	0	0	NA	0	0	0	0	0	NA	0	0	0	NA	0	0	0	0	0	0	0	0	NA	0	0	0	0	0	0	0	0	0	0	0
bacterium_XPB1013	0.000223015	0	0	0	0	0	NA	0	0	0.000137461	0	0	0	0	0	0	0	0	NA	0	0	0	0	0	NA	0	0	0	NA	0	0	0	0	0	1.6854e-05	0	0	NA	0	0	0	0	0	0	0	0	0	0	0
unclassified Selenomonadaceae	0.000222461	0	0	0	1.54938e-05	5.7288e-05	NA	2.93621e-05	0	0.000152735	0.000129107	0.000172048	6.0905e-05	0	0	0	0	0	NA	2.93333e-05	1.47988e-05	0	0	0	NA	0	0	8.89759e-05	NA	0	2.25301e-05	2.98143e-05	0	0	0	0	0	NA	0	1.95745e-05	3.09909e-05	0	0	0	0	0	0	0	0
unclassified UCG-001	0.000220927	0	0	0	0	0	NA	7.34053e-05	0.000901365	0	0	0	4.56788e-05	0	0	0	0	0	NA	2.93333e-05	0	0	0	7.92393e-05	NA	3.34666e-05	0	0	NA	0	2.25301e-05	0	0	0	0	0	0	NA	0	0	0	0	0	0	0	0	0	0	0
unclassified Rikenellaceae	0.000220094	0.000446319	0.000448849	0.000756203	0.000604258	0.000916608	NA	0.000469794	0.000607042	0.000626212	0.000758505	0.000602168	0.000426335	0.000865532	0.000387412	0.000284856	0.000347597	0.000264955	NA	0.00107066	0.00025158	0.000600876	0.000366941	0.00118859	NA	0.0006024	0.000574343	0.000177952	NA	0.000298359	0.000675904	0.000909335	0.000172034	0.000605394	0.000488767	0.000316937	0.000480063	NA	0.000653763	0.000724255	0.000356396	0.000535398	0.00071481	0.000373837	0.000312182	0.000456816	0.000404324	0.00127708	0.000313141
unclassified Saccharofermentans	0.000220371	0.000535583	0.000197494	7.13399e-05	0.000294382	7.6384e-05	NA	0.000117448	0	0.000198555	0.000112969	0.000114699	0.00012181	0.000332897	0.000208607	0.000113942	0.000182946	0.000176637	NA	0.000132	0	0	0.000280602	0.000138669	NA	5.02e-05	0.00018379	0.000133464	NA	4.97265e-05	0.000157711	0.00010435	0.000120424	5.50358e-05	0.000455059	4.22583e-05	0.000101832	NA	7.0046e-05	0.000137021	1.54955e-05	0.000267699	0.000154554	2.9907e-05	3.28612e-05	9.13631e-05	0	0.000120196	4.2701e-05
uncultured_Lachnospiraceae	0.000217421	0.000200844	0	0.000185484	0.000340863	0.000229152	NA	0.000117448	0	0.000106914	8.0692e-05	0.000143373	0	0.000310704	0.000447014	7.12139e-05	0.000146357	4.41592e-05	NA	0.000146666	8.87929e-05	1.58125e-05	0.000172678	0.000158479	NA	0.000251	9.18949e-05	0.000370733	NA	0.000223769	0.000180241	0.000163978	0.000172034	0.000165107	0.000134832	0.000380325	0.000145474	NA	0.000116743	0.000117447	3.09909e-05	0.000226515	0.000154554	0.000164488	4.92918e-05	0	8.08647e-05	0.000270441	9.96356e-05
unclassified Erysipelotrichaceae_UCG-008	0.000217137	0	0	0	0	0	NA	0	0	0	0	0	0	0	0	0	0	0	NA	0	0	0	0	0	NA	0	0	0	NA	0	0	0	0	0	0	0	0	NA	0	0	0	0	0	0	0	0	0	0	0
bacterium_WCE2013	0.000215367	0	0	0	0	0	NA	0	0	0	0	0	0	0	0	0	0	0	NA	0	0	0	0	0	NA	0	0	0	NA	0	0	0	0	0	0	0	0	NA	0	0	0	0	0	0	0	0	0	0	0
unclassified Paracaedibacteraceae	0.000213701	0	0	0	0	0	NA	0	0	0	0	0	0	0	0	0	0	0	NA	0	0	0	0	0	NA	0	0	0	NA	0	0	0	0	0	0	0	0	NA	0	0	0	0	0	0	0	0	0	0	0
Selenomonas_bovis	0.000213118	0	0	0.000328164	7.74689e-05	0	NA	0	7.35808e-05	1.52735e-05	0	0.000602168	1.52263e-05	0.000421669	0.000208607	0	0.000109767	0.000485751	NA	0	0.000177586	0	0.000129509	0	NA	0.000167333	6.89212e-05	0	NA	0	0	0	0.000189238	0.000862227	0.000471913	4.22583e-05	0.000232758	NA	0	1.95745e-05	0	0.000247107	1.93192e-05	5.9814e-05	0.000164306	0	2.69549e-05	0	0.000113869
unclassified p-251-o5	0.000212227	0	0	0	0	0	NA	0	0	0	0	0	0	0	0	0	0	0	NA	0	0	0	0	0	NA	0	0	0	NA	0	0	0	0	0	0	0	0	NA	0	0	0	0	0	0	0	0	0	0	0
unclassified Anaerosporobacter	0.000208053	0	0	0	0	0	NA	0	0	0	0	0	0	0	0	0	0	0	NA	0	0	0	0	0	NA	0	0	0	NA	0	0	0	0	0	0	0	0	NA	0	0	0	0	0	0	0	0	0	0	0
unclassified Gammaproteobacteria	0.000207779	0	0	0	0	5.7288e-05	NA	0	0	0	0	7.16866e-05	0	0	0	0	0	0	NA	0	0	0	0	0	NA	0	0	0	NA	0	0	0	0	0	0	0	0	NA	0	0	0	0	0	0	0	0	0	0	0
Lachnospiraceae_bacterium	0.000205764	0	5.38619e-05	0	0.000154938	0.000267344	NA	2.93621e-05	0	0.000106914	0	0.000258072	0.000197941	0.000155352	0.000268208	0	0	2.94395e-05	NA	0.000117333	4.43964e-05	0.000110688	0.000107924	0	NA	5.02e-05	9.18949e-05	0.000133464	NA	7.45898e-05	0.000157711	0.000253421	3.44068e-05	7.3381e-05	0	0.000105646	0.000130926	NA	2.33487e-05	9.78723e-05	0.000185946	0	0.000289788	0	0.000131445	0	0	1.50245e-05	0.00015657
Prevotella_albensis	0.000205568	0	0	0	0	0	NA	0	0	0	0	0	0	0	0	0	0	0	NA	0	0	0	0	0	NA	0	0	0	NA	0	0	0	0	0	0	0	0	NA	0	0	0	0	0	0	0	0	0	0	0
unclassified UCG-009	0.000204789	0.000245475	1.7954e-05	0	1.54938e-05	9.548e-05	NA	0.000660647	0.000367904	7.63674e-05	0.00040346	0	0.000350204	0	0	0	3.65892e-05	0	NA	8.79998e-05	0	0.00110688	0	0.000138669	NA	3.34666e-05	0.000482448	0.000177952	NA	0.000497265	6.75904e-05	8.94428e-05	0	0	0	0	1.45474e-05	NA	2.33487e-05	9.78723e-05	0.000325405	8.23689e-05	0.000173873	2.9907e-05	0	0	0	0	0
unclassified Christensenellaceae	0.000204568	0	0	0	0	0	NA	0	0	0	0	0	0	0	0	0	0	0	NA	0	0	0	0	0	NA	0	0	0	NA	0	0	0	0	0	0	0	0	NA	0	0	0	0	0	0	0	0	0	0	0
uncultured_Lachnospiraceae	0.000203088	0.000200844	0.000143632	0.000171216	0.000511295	0.000267344	NA	0.000102767	0.000128766	0.000152735	0.000129107	0.000114699	9.13576e-05	0.000332897	0.000238407	0.000227885	9.14729e-05	0.000220796	NA	5.86665e-05	2.95976e-05	9.48752e-05	0.000345356	0.000237718	NA	0.000184067	0.000160816	0.000103805	NA	0.00014918	0.000180241	7.45356e-05	0.000344068	0.000128417	0.000269664	0.000126775	7.27368e-05	NA	0.000116743	0.000254468	9.29728e-05	0.000102961	0.000115915	0.000119628	0.000131445	0.000243635	0.000269549	0.000120196	9.96356e-05
Ruminococcaceae_bacterium	0.000202737	0.000245475	0.000233402	0	0.000108457	7.6384e-05	NA	0.000132129	0.000128766	0.000244376	3.22768e-05	0.000186385	7.61313e-05	0.000133159	0.000119204	4.27283e-05	0.000219535	1.47197e-05	NA	0.000102666	4.43964e-05	0.000158125	0	0.000217908	NA	8.36666e-05	6.89212e-05	0.000103805	NA	0	0	7.45356e-05	3.44068e-05	9.17263e-05	0.000134832	4.22583e-05	8.72842e-05	NA	2.33487e-05	3.91489e-05	6.19819e-05	4.11845e-05	3.86384e-05	1.49535e-05	0.000131445	6.09088e-05	5.39098e-05	0.00013522	0.000113869
unclassified Chloroplast	0.000199601	0	1.7954e-05	0	3.09876e-05	0	NA	1.46811e-05	0	0.000137461	0	1.43373e-05	0.000137036	0	0	0	0	0	NA	5.86665e-05	0	0	0	0	NA	1.67333e-05	6.89212e-05	5.93173e-05	NA	0	0	1.49071e-05	0	9.17263e-05	0	0	2.90947e-05	NA	0	0	4.64864e-05	0	0	0	4.92918e-05	0	0	0	2.84673e-05
bacterium_FC2014	0.000191754	0.00011158	5.38619e-05	0.000428039	7.74689e-05	9.548e-05	NA	0.000220216	0.000275928	0	8.0692e-05	4.3012e-05	0.000106584	8.87725e-05	0.000566218	8.54567e-05	0.00020124	0.000382713	NA	0.000307999	7.39941e-05	0.0001265	0.000431695	0.000574485	NA	0.00122153	0.000895975	0.00020761	NA	0.000198906	0.000405542	0.000745356	0.000223644	0.000146762	0.000337081	0.000697262	5.81894e-05	NA	0.000677111	3.91489e-05	0.000278918	0.000267699	0.000212511	4.48605e-05	0.000213598	0.00100499	0.000700828	0.000255416	0.000227739
uncultured_Prevotella	0.00018684	0	0	0	0	0	NA	0	0	0	0	0	0	0	0	0	0	0	NA	0	0	0	0	0	NA	0	0	0	NA	0	0	0	0	0	0	0	0	NA	0	0	0	0	0	0	0	0	0	0	0
uncultured_Lachnospiraceae	0.000185698	4.46319e-05	0	1.4268e-05	4.64814e-05	5.7288e-05	NA	4.40432e-05	0	0	0	1.43373e-05	4.56788e-05	0	0	4.27283e-05	0	0	NA	0	0	0	2.15848e-05	1.98098e-05	NA	3.34666e-05	2.29737e-05	4.44879e-05	NA	0	2.25301e-05	0	6.88137e-05	0	0	0	0	NA	0	0	0	2.05922e-05	0	1.49535e-05	0	0	2.69549e-05	0	2.84673e-05
bacterium_FE2018	0.000183728	0	0	0	0	0	NA	0	0	0	0	0	0	0	0	0	0	0	NA	0	0	0	0	0	NA	0	0	0	NA	0	0	0	0	0	0	0	0	NA	0	0	0	0	0	0	0	0	0	0	0
unclassified Selenomonas	0.000183362	0.000312423	0.000305217	0.00028536	0.000216913	0.000706552	NA	0.000264259	9.1976e-05	0.000534572	0.000290491	0.000989276	0.000274073	0.000643601	0.000506616	0.000113942	0.000311008	0.000191357	NA	0.000337332	4.43964e-05	0.000268813	0.000215848	0.000336767	NA	0.000535466	0.000252711	0.00022244	NA	0.000248633	0.000202771	0.000357771	0.000172034	0.000476977	0.000320227	6.33874e-05	0.000334589	NA	7.0046e-05	0.000508936	0.000294414	0.000205922	0.000463661	2.9907e-05	0.000147876	0.000274089	0.000134775	0.000210343	0.00027044
unclassified [Clostridium]_methylpentosum_group	0.000182871	0	0	0	0	0	NA	0	0	0	0	0	0	0	0	0	0	0	NA	0	0	0	0	0	NA	0	0	0	NA	0	0	0	0	0	0	0	0	NA	0	0	0	0	0	0	0	0	0	0	0
uncultured_prokaryote	0.000180032	2.23159e-05	0.000323171	0.00139826	0.00032537	0.000133672	NA	0.000102767	0	0.000213829	3.22768e-05	0.000329759	3.04525e-05	0.000821146	0.000238407	0.000128185	0.000475659	0.000132478	NA	0.000132	0.000207183	6.32501e-05	0.000215848	0.000455626	NA	8.36666e-05	0.000275685	5.93173e-05	NA	9.9453e-05	6.75904e-05	0.000119257	0.000275255	0.000220143	0.00025281	0.000232421	0.000130926	NA	0.000280184	0.00017617	3.09909e-05	0.000205922	0.000173873	2.9907e-05	0.000147876	0.000548179	0.000161729	0.000420686	0.000284673
unclassified Lachnospiraceae_UCG-001	0.000173836	0	1.7954e-05	4.28039e-05	0	9.548e-05	NA	5.87242e-05	0	0	0	5.73493e-05	0	2.21931e-05	0.000119204	0	0	0	NA	0.000146666	0	3.16251e-05	2.15848e-05	0	NA	3.34666e-05	0	8.89759e-05	NA	0.000273496	2.25301e-05	0.000268328	0	1.83453e-05	0	0	0	NA	0	0	0	0	5.79576e-05	0	0	0	0	7.51224e-05	1.42337e-05
uncultured_Lachnospiraceae	0.000173743	0	0	0	0	0	NA	0	0	0	0	0	0	0	0	0	0	0	NA	0	0	0	0	0	NA	0	0	0	NA	0	0	0	0	0	0	0	0	NA	0	0	0	0	0	0	0	0	0	0	0
uncultured_Lachnospiraceae	0.000173459	0	0	0	0	0	NA	0	0	0	0	0	0	0	0	0	0	0	NA	0	0	0	0	0	NA	0	0	0	NA	0	0	0	0	0	0	0	0	NA	0	0	0	0	0	0	0	0	0	0	0
unclassified Hungateiclostridiaceae	0.000173116	0	3.59079e-05	5.70719e-05	0.000340863	3.8192e-05	NA	0.000146811	9.1976e-05	0.000122188	6.45536e-05	8.6024e-05	0	0.000133159	5.96019e-05	0	5.48837e-05	5.88789e-05	NA	0	0	0	6.47543e-05	3.96197e-05	NA	0	0	5.93173e-05	NA	0	0	0	5.16102e-05	0	0	0.000147904	5.81894e-05	NA	4.66973e-05	7.82978e-05	6.19819e-05	4.11845e-05	0.000251149	7.47675e-05	0	3.04544e-05	0	6.0098e-05	5.69346e-05
unclassified Sporobacter	0.00017242	0	0.000161586	0.000114144	0.000278888	0.000420112	NA	0.000161492	0	0.000763674	8.0692e-05	8.6024e-05	9.13576e-05	0.000843339	0.000208607	0.000156671	0.000182946	0.000132478	NA	0.000102666	5.91952e-05	3.16251e-05	0.00041011	0.000178288	NA	0	2.29737e-05	4.44879e-05	NA	9.9453e-05	0.000202771	0.00010435	0.00010322	9.17263e-05	0.000134832	0.000105646	0.000145474	NA	0	0.000156596	0	0.000205922	9.6596e-05	5.9814e-05	0.000345043	9.13631e-05	0.000188684	0.00013522	0.00015657
Succinimonas_amylolytica	0.000172293	0	0	0	0	0	NA	0	0	0	0	0	0	0	0	0	0	0	NA	0	0	0	0	0	NA	0	0	0	NA	0	0	0	0	0	0	0	0	NA	0	0	0	0	0	0	0	0	0	0	0
unclassified Lachnospiraceae_UCG-008	0.000171986	0	0	0	0	0	NA	0	0	0.000122188	0	1.43373e-05	0	0	0	0	0	0	NA	0	0	0	0	0	NA	0	0	0	NA	0	0	0	0	0	0	0	0	NA	0	0	0	0	0	0	0	0	0	0	0
unclassified UCG-012	0.000171911	0	0	0	1.54938e-05	0	NA	0	0	3.05469e-05	0	1.43373e-05	0	2.21931e-05	0	0	3.65892e-05	0	NA	0	0	0	0	0	NA	0	0	0	NA	0	0	0	0	0	0	0	0	NA	0	5.87234e-05	0	2.05922e-05	0	0	0	0	0	0	0
unclassified Schwartzia	0.000170488	0	0	0	0	0	NA	0	0	0	0	0	0	0	0	0	0	0	NA	0	0	0	0	0	NA	0	0	0	NA	0	0	0	0	0	0	0	0	NA	0	0	0	0	0	0	0	0	0	0	0
unclassified Mycoplasma	0.000167179	0.000290107	0.000233402	5.70719e-05	0.00069722	1.9096e-05	NA	0.00129193	0.000165557	0.000366563	0.000209799	0.00106096	0.000395883	4.43862e-05	0.000804625	0.000128185	0.000329302	4.41592e-05	NA	0.000703998	0.000325574	0.000142313	0.000259017	0.000118859	NA	0.000217533	0.000252711	0.000252098	NA	0.000348086	0.000157711	0.000283235	0	0	0.00016854	0.000105646	0.0013529	NA	0.000186789	0.000782978	0.000325405	0.00115317	0.000734129	0.00500942	0	0	0	3.0049e-05	0.00217775
unclassified Solobacterium	0.000166072	0	0.000215448	0.000271092	0	0	NA	2.93621e-05	0	3.05469e-05	0	0	6.0905e-05	0.000244124	0	0	0.000402481	0.000147197	NA	0.000337332	0.00011839	3.16251e-05	8.6339e-05	0.000118859	NA	8.36666e-05	0.000275685	0	NA	0	0.000135181	8.94428e-05	0.000275255	0.000238488	0.000235956	0.000274679	8.72842e-05	NA	0.000140092	0	3.09909e-05	4.11845e-05	0.000135234	1.49535e-05	1.64306e-05	0	0.000134775	7.51224e-05	5.69346e-05
unclassified Rickettsiales	0.000164351	0.000669478	0.000430895	0.00104156	0.000247901	0.000458304	NA	0.000264259	7.35808e-05	0.000427657	0.000145246	0.000874577	0.00024362	0.000865532	0.000596019	0.000484255	0.000585427	0.000721267	NA	0.000117333	4.43964e-05	0.000173938	0.000345356	0.000475436	NA	0.000853399	0.000505422	0.000311416	NA	0.000422675	0.000450603	0.000268328	0.000619323	0.000110072	0.000337081	0.00073952	0.000247305	NA	0.000513671	0.000332766	0.000263423	0.00037066	0.000598895	4.48605e-05	0.00108442	0.00133999	0.000943422	0.000270441	0.000298907
unclassified Endomicrobium	0.000156243	2.23159e-05	0	0	0	0	NA	0	0	0	0	1.43373e-05	1.52263e-05	4.43862e-05	0	0	0	0	NA	5.86665e-05	2.95976e-05	0	6.47543e-05	3.96197e-05	NA	3.34666e-05	2.29737e-05	0	NA	0	6.75904e-05	2.98143e-05	1.72034e-05	7.3381e-05	0	0	2.90947e-05	NA	0	0	0	0	1.93192e-05	0	0	0	0	0	1.42337e-05
unclassified FD2005	0.000156085	0	0	1.4268e-05	0.000185925	0	NA	1.46811e-05	0	4.58204e-05	0	0	6.0905e-05	0	0.000119204	2.84856e-05	0	0	NA	1.46666e-05	5.91952e-05	1.58125e-05	0	0	NA	0	0	0	NA	0	0	2.98143e-05	8.60171e-05	0	0.000101124	2.11291e-05	0	NA	4.66973e-05	3.91489e-05	0	2.05922e-05	1.93192e-05	4.48605e-05	0	6.09088e-05	0	0	4.2701e-05
unclassified Atopobium	0.000154967	0	0	0	0	0	NA	0	0	0	0	0	0	0	0	0	0	0	NA	0	0	0	0	0	NA	0	0	0	NA	0	0	0	0	0	0	0	0	NA	0	0	0	0	0	0	0	0	0	0	0
unclassified Clostridia_vadinBB60_group	0.000153278	0.000133896	0.000107724	8.56079e-05	0.000201419	7.6384e-05	NA	5.87242e-05	7.35808e-05	4.58204e-05	1.61384e-05	0.000243735	6.0905e-05	6.65794e-05	0.000566218	0	3.65892e-05	0.000117758	NA	0.000132	1.47988e-05	0.000110688	0.000194263	0.000158479	NA	0.000669333	0.000413527	7.41466e-05	NA	4.97265e-05	0.000202771	0.00010435	0	3.66905e-05	0.000202248	0.000232421	0.000130926	NA	0.000233487	0.000117447	0.000247927	0.000247107	0.000212511	2.9907e-05	8.21531e-05	9.13631e-05	0.000215639	0.000105171	0.00027044
unclassified probable_genus_10	0.000153605	4.46319e-05	1.7954e-05	5.70719e-05	0.000139444	3.8192e-05	NA	1.46811e-05	0.000110371	4.58204e-05	0.000112969	0	3.04525e-05	0	2.98009e-05	0	7.31783e-05	1.47197e-05	NA	0.000132	0	1.58125e-05	0	1.98098e-05	NA	3.34666e-05	2.29737e-05	0.000355904	NA	0	2.25301e-05	2.98143e-05	6.88137e-05	1.83453e-05	0	2.11291e-05	2.90947e-05	NA	0.000163441	0.000117447	4.64864e-05	0.000144146	0	1.49535e-05	0	0	0	4.50735e-05	0
unclassified Clostridium_sensu_stricto_1	0.000152397	0.000245475	0	2.8536e-05	0.000139444	7.6384e-05	NA	8.80863e-05	0	0.000106914	0.000161384	0.00101795	7.61313e-05	0	0	0	0	0	NA	7.33331e-05	4.43964e-05	0	0	0	NA	0	6.89212e-05	0.000103805	NA	0.000223769	2.25301e-05	8.94428e-05	0	0	3.37081e-05	0	7.27368e-05	NA	0	3.91489e-05	0	0	0	2.9907e-05	0	0	0	0	2.84673e-05
unclassified Anaerobiospirillum	0.000148863	0	0	8.56079e-05	4.64814e-05	0	NA	2.93621e-05	0	0	0	7.16866e-05	6.0905e-05	8.87725e-05	5.96019e-05	9.96995e-05	0	4.41592e-05	NA	1.46666e-05	0	0	4.31695e-05	9.90491e-05	NA	0.000133867	0	0.000133464	NA	0	0.000112651	1.49071e-05	8.60171e-05	0	8.42701e-05	0	0	NA	9.33947e-05	3.91489e-05	3.09909e-05	0	5.79576e-05	2.9907e-05	9.85837e-05	6.09088e-05	2.69549e-05	0	1.42337e-05
unclassified Lachnospiraceae_UCG-009	0.000148678	0	0	0	0.000154938	0	NA	0	0	0.000259649	0	4.3012e-05	0	6.65794e-05	8.94028e-05	2.84856e-05	0.00020124	2.94395e-05	NA	0	0.000325574	0	0.000129509	0	NA	0	0	0	NA	0	0	0	0.000206441	7.3381e-05	6.74161e-05	0.000380325	0	NA	0	0	0	0	1.93192e-05	0	0	0	0.000188684	0	4.2701e-05
unclassified Eubacterium	0.000148568	0	0	0	0	0	NA	0	0	0	0	0	0	0	0	0	0	0	NA	0	0	0	0	0	NA	0	0	0	NA	0	0	0	0	0	0	0	0	NA	0	0	0	0	0	0	0	0	0	0	0
unclassified [Eubacterium]_hallii_group	0.000148518	0	0	0	0	0	NA	0	0	0	0	0	0	0	0	0	0	0	NA	0	0	0	0	0	NA	0	0	0	NA	0	0	0	0	0	0	0	0	NA	0	0	0	0	0	0	0	0	0	0	0
Bacteroidales_bacterium	0.000147259	0.000178528	0.000215448	0.00021402	0.000216913	0.000114576	NA	2.93621e-05	0.000147162	0.000122188	8.0692e-05	0.000315421	4.56788e-05	8.87725e-05	0.000178806	2.84856e-05	0.000109767	8.83184e-05	NA	0.000117333	7.39941e-05	9.48752e-05	4.31695e-05	0.000297147	NA	0.000284466	0.000298658	0.000163122	NA	9.9453e-05	0.000180241	0.00010435	0.000292458	7.3381e-05	0.00025281	0.000169033	0.000130926	NA	0.000163441	0.00017617	0.000247927	0.000288291	0.000115915	1.49535e-05	4.92918e-05	0.000334998	0.000134775	4.50735e-05	7.11683e-05
unclassified Gastranaerophilales	0.000147085	0.000557899	0	0	0	0	NA	0	7.35808e-05	0	8.0692e-05	0	6.0905e-05	0	0	0	9.14729e-05	0	NA	0	0	0	0	0	NA	0	0	4.44879e-05	NA	0	0	0	0	1.83453e-05	0	0	0	NA	0	0	0	2.05922e-05	0	1.49535e-05	0	0	0	0.000195318	0
unclassified Anaerostipes	0.000145052	0	0	0	0	0	NA	0	0	0	0	0	0	0	0	0	0	0	NA	0	0	0	0	0	NA	0	0	0	NA	0	0	0	0	0	0	0	0	NA	0	0	0	0	0	0	0	0	0	0	0
unclassified Butyrivibrio	0.000144241	0	0	0	0	0	NA	0	0	0	0	0	0	0	0	0	0	0	NA	0	0	0	0	0	NA	0	0	0	NA	0	0	0	0	0	0	0	0	NA	0	0	0	0	0	0	0	0	0	0	0
uncultured_Erysipelotrichaceae	0.000143034	0	0	0	0	0	NA	0	0	0	0	0	0	0	0	0	0	0	NA	0	0	0	0	0	NA	0	0	0	NA	0	0	0	0	0	0	0	0	NA	0	0	0	0	0	0	0	0	0	0	0
bacterium_XBB3003	0.00014163	8.92638e-05	3.59079e-05	9.98759e-05	9.29627e-05	0.000133672	NA	5.87242e-05	1.83952e-05	0.000122188	1.61384e-05	5.73493e-05	0.000167489	4.43862e-05	0.000119204	2.84856e-05	9.14729e-05	5.88789e-05	NA	5.86665e-05	1.47988e-05	0.000300438	0	1.98098e-05	NA	0.000251	0.000137842	0.000118635	NA	4.97265e-05	6.75904e-05	5.96285e-05	0	5.50358e-05	3.37081e-05	2.11291e-05	0.000160021	NA	4.66973e-05	0	9.29728e-05	4.11845e-05	9.6596e-05	0	0	0.000274089	0	0.00013522	0.000113869
unclassified Prevotellaceae	0.000140481	0	0.000125678	0	4.64814e-05	9.548e-05	NA	0	0	0.000122188	0	7.16866e-05	3.04525e-05	0	0.000119204	0	0	0	NA	0.000190666	0	4.74376e-05	0.000172678	0	NA	6.69333e-05	0	7.41466e-05	NA	9.9453e-05	4.50603e-05	5.96285e-05	0	0	1.6854e-05	0	8.72842e-05	NA	0	0.000137021	6.19819e-05	8.23689e-05	0.000193192	0	0	3.04544e-05	0	6.0098e-05	5.69346e-05
unclassified Ruminococcus	0.000129993	0.000267791	0.000484757	7.13399e-05	0.000185925	0.000362824	NA	0.000322983	0.00049667	0.000198555	8.0692e-05	0.000401445	0.000502467	8.87725e-05	0.000149005	0.000441526	5.48837e-05	0.000264955	NA	0.000263999	0.000399568	0	0.000280602	0.000237718	NA	0	0.000252711	0.000296586	NA	0.000174043	0.000428073	0.000387585	0.000120424	5.50358e-05	0.000134832	0.000232421	0.000960126	NA	2.33487e-05	5.87234e-05	0.000464864	4.11845e-05	0.000212511	0.000164488	0.000213598	0.000182726	0	0.000120196	0.00129526
unclassified Bacilli	0.000128895	0.00011158	3.59079e-05	2.8536e-05	0.000542283	0	NA	2.93621e-05	0	0.00035129	0	2.86747e-05	6.0905e-05	0.000421669	0.000149005	0.000156671	0.000182946	0.000353274	NA	2.93333e-05	0	0	8.6339e-05	1.98098e-05	NA	0.0001004	0	7.41466e-05	NA	0	4.50603e-05	7.45356e-05	5.16102e-05	0	0.000421351	0	0.000101832	NA	0.000116743	0.000156596	0	0.000102961	3.86384e-05	0	0	0	0.000161729	0.000240392	4.2701e-05
unclassified SP3-e08	0.00012885	0	0	0	0	0	NA	0	0	0	0	0	0	0	0	0	0	0	NA	0	0	0	0	0	NA	0	0	0	NA	0	0	0	0	0	0	0	0	NA	0	0	0	0	0	0	0	0	0	0	0
uncultured_Candidatus	0.000127091	0.000178528	0	0	4.64814e-05	0	NA	0	0	0.000122188	0	0	0	0	5.96019e-05	0	0	0	NA	2.93333e-05	0	0	0	0	NA	0	0	0	NA	0	0	0	0	0	0.00016854	0	0	NA	7.0046e-05	0	0	0	0	0	0	0	0	0	1.42337e-05
unclassified possible_genus_Sk018	0.00012544	0.00011158	8.97698e-05	7.13399e-05	0	3.8192e-05	NA	0	9.1976e-05	1.52735e-05	6.45536e-05	5.73493e-05	7.61313e-05	0	0.000119204	7.12139e-05	0	0	NA	1.46666e-05	2.95976e-05	3.16251e-05	0	7.92393e-05	NA	1.67333e-05	0.000160816	8.89759e-05	NA	0	4.50603e-05	0.000134164	0	7.3381e-05	0	2.11291e-05	0.000101832	NA	2.33487e-05	1.95745e-05	0.000185946	0	9.6596e-05	0	6.57225e-05	0.000213181	0	0	7.11683e-05
unclassified Atopobium	0.000123913	0	0	0	6.19751e-05	0	NA	0	0	3.05469e-05	1.61384e-05	0.000100361	6.0905e-05	0	0	0	3.65892e-05	0	NA	0	1.47988e-05	0	0	0	NA	0	0	5.93173e-05	NA	0	0	0	0	0	0	0	0	NA	0	1.95745e-05	4.64864e-05	0	0	0	0	0	0	0	2.84673e-05
uncultured_Ruminococcaceae	0.000122106	0.000200844	0.000269309	0.00028536	0.000185925	0.00019096	NA	0.000220216	0.000128766	0.000290196	4.84152e-05	0.000100361	9.13576e-05	0.000177545	0.00032781	1.42428e-05	0.000347597	0.00057407	NA	0.000234666	8.87929e-05	0.000173938	0.00045328	0.000911252	NA	0.000736266	0.000964896	2.96586e-05	NA	0.000124316	0.000135181	0.000119257	0.00010322	5.50358e-05	0.000505621	0.000697262	0.0002764	NA	0.000396927	0.000234893	0.000123964	0.000123553	0.000502299	4.48605e-05	0.000213598	0.000578633	0.000323459	0.000405661	0.00042701
unclassified [Eubacterium]_cellulosolvens_group	0.000122231	0	0	0	0	0	NA	0	0	0	0	0	0	0	0	0	0	0	NA	0	0	0	0	0	NA	0	0	0	NA	0	0	0	0	0	0	0	0	NA	0	0	0	0	0	0	0	0	0	0	0
Eubacterium_sp.	0.000121996	0	0	0	0	0	NA	0	0	0	0	0	0	0	0	0	0	0	NA	0	0	0	0	0	NA	0	0	0	NA	0	0	0	0	0	0	0	0	NA	0	0	0	0	0	0	0	0	0	0	0
unclassified Christensenellaceae	0.000120842	0	0	0	0	0	NA	0	0	0	0	0	0	0	0	0	0	0	NA	0	0	0	0	0	NA	0	0	0	NA	0	0	0	0	0	0	0	0	NA	0	0	0	0	0	0	0	0	0	0	0
unclassified Coprococcus	0.000118198	2.23159e-05	3.59079e-05	7.13399e-05	0.000108457	0	NA	0.000102767	3.67904e-05	9.16408e-05	0	5.73493e-05	4.56788e-05	0.000133159	2.98009e-05	8.54567e-05	1.82946e-05	0.000117758	NA	0.000102666	2.95976e-05	0	8.6339e-05	0	NA	0	0	0	NA	0	4.50603e-05	2.98143e-05	6.88137e-05	0	3.37081e-05	0.000105646	5.81894e-05	NA	4.66973e-05	1.95745e-05	0	0	0	0	1.64306e-05	0	0	4.50735e-05	2.84673e-05
unclassified Marinilabiliaceae	0.000115913	0.000156212	0.000233402	0	3.09876e-05	0.000782936	NA	0.000381707	0.000147162	0	0.000597121	5.73493e-05	0.000319752	6.65794e-05	0	0	0	0	NA	0.000176	0	0.000521813	0	0.000455626	NA	0.000251	0.00124058	0.000326245	NA	0.000472402	6.75904e-05	0	0	0	1.6854e-05	0	0.000189116	NA	0	0	0.000526846	0	0.000540937	0	9.85837e-05	0.000304544	2.69549e-05	0.000465759	1.42337e-05
bacterium_NC2002	0.000114598	2.23159e-05	0	0	0	0	NA	0	0	0	0	0	0	0	0	0	0	0	NA	0	0	0	0	0	NA	0	0	0	NA	0	0	0	0	0	0	0	0	NA	0	0	0	0	0	0	0	0	0	0	0
unclassified Candidatus_Soleaferrea	0.000112285	0	0	0	0	0	NA	0	0	0	0	0	0	0	0	0	0	0	NA	0	0	0	0	0	NA	0	0	0	NA	0	0	0	0	0	0	0	0	NA	0	0	0	0	0	0	0	0	0	0	0
uncultured_Eubacterium	0.000111111	0	1.7954e-05	0	0	0	NA	0	0	0	0	0	0	6.65794e-05	5.96019e-05	5.69711e-05	0	4.41592e-05	NA	0	8.87929e-05	1.58125e-05	2.15848e-05	0	NA	0	0	0	NA	0	0	1.49071e-05	0	0	0	0	0	NA	0	0	0	0	0	0	0	0	0	0	9.96356e-05
uncultured_Catonella	0.000111018	0	0	0	0	0	NA	0	0	0	0	0	0	0	0	0	0	0	NA	0	0	0	0	0	NA	0	0	0	NA	0	0	0	0	0	0	0	0	NA	0	0	0	0	0	0	0	0	0	0	0
unclassified Howardella	0.000108601	0	0	0	0	0	NA	0	0	0	0	0	0	0	0	0	0	0	NA	0	0	0	0	0	NA	0	0	0	NA	0	0	0	0	0	0	0	0	NA	0	0	0	0	0	0	0	0	0	0	0
Moryella_sp.	0.000108601	0	0	0	0	0	NA	0	3.67904e-05	0	0	2.86747e-05	1.52263e-05	0	0	0	0	2.94395e-05	NA	2.93333e-05	0	0	4.31695e-05	1.98098e-05	NA	0.000117133	0	8.89759e-05	NA	0	0	1.49071e-05	0	0	0	6.33874e-05	0	NA	2.33487e-05	0	0	0	0	0	0	6.09088e-05	0	0	0
uncultured_Paludibacter	0.000105143	0	0	0	0	0	NA	0	0	0	0	0	0	0	0	0	0	0	NA	0	0	0	0	0	NA	0	0	0	NA	0	0	0	0	0	0	0	0	NA	0	0	0	0	0	0	0	0	0	0	0
bacterium_VCD3004	0.00010303	0	0	0	0	0	NA	0	0	0	0	0	0	0	0	0	0	0	NA	0	0	0	0	0	NA	0	0	0	NA	0	0	0	0	0	0	0	0	NA	0	0	0	0	0	0	0	0	0	0	0
unclassified Mailhella	0.000102177	0	0	0	0	0	NA	0	0	0	0	0	0	0	0	0	0	0	NA	0	0	0	0	0	NA	0	0	0	NA	0	0	0	0	0	0	0	0	NA	0	0	0	0	0	0	0	0	0	0	0
unclassified Oscillospirales	0.000102124	2.23159e-05	1.7954e-05	0	6.19751e-05	0	NA	0	0	0.000168008	0	7.16866e-05	1.52263e-05	8.87725e-05	2.98009e-05	1.42428e-05	0	0	NA	4.39999e-05	2.95976e-05	0	0	0	NA	0	0	1.48293e-05	NA	0	0	7.45356e-05	1.72034e-05	0	0	0	0.000101832	NA	0	0	0	0	0	0	0	0	0	0	1.42337e-05
unclassified RF39	0.000102054	0	0	0	0	0	NA	0	0	0	0	0	0	0	0	0	0	0	NA	0	0	0	0	0	NA	0	0	0	NA	0	0	0	0	0	0	0	0	NA	0	0	0	0	0	0	0	0	0	0	0
unclassified Desulfovibrio	0.000101854	0	0	0	0	0	NA	0	0	0	0	0	0	0	0	0	0	0	NA	0	0	0	0	0	NA	0	0	0	NA	0	0	0	0	0	0	0	0	NA	0	0	0	0	0	0	0	0	0	0	0
unclassified Coriobacteriales	0.000101354	2.23159e-05	0	0	0	1.9096e-05	NA	0	3.67904e-05	0	3.22768e-05	0	0.000167489	0	0	0	0	0	NA	0	0	0.000980377	0	0	NA	0	0	8.89759e-05	NA	7.45898e-05	0	0	0	0	0	0	0	NA	0	0	0.000480359	0	0	0	0	0	0	0	0
bacterium_WCE2006	0.00010115	0.000156212	0.000107724	8.56079e-05	0.000108457	0	NA	2.93621e-05	3.67904e-05	0	0	5.73493e-05	1.52263e-05	2.21931e-05	0.000268208	0	0.000109767	0.000161917	NA	5.86665e-05	2.95976e-05	3.16251e-05	0.000129509	0.000217908	NA	0.0001004	0.000275685	8.89759e-05	NA	2.48633e-05	4.50603e-05	4.47214e-05	0	0	0.000185394	0.000316937	0.000116379	NA	4.66973e-05	0.000117447	3.09909e-05	2.05922e-05	0.000115915	0	3.28612e-05	0.000213181	0.000188684	9.01469e-05	0.000128103
unclassified Anaerosporobacter	0.000101069	0	0	0	0	0	NA	0	0	0	0	0	0	0	0	0	0	0	NA	0	0	0	0	0	NA	0	0	0	NA	0	0	0	0	0	0	0	0	NA	0	0	0	0	0	0	0	0	0	0	0
unclassified probable_genus_10	9.9325e-05	0	0	0	0	0	NA	0	0	0	0	0	0	0	0	0	0	0	NA	0	0	0	0	0	NA	0	0	0	NA	0	0	0	0	0	0	0	0	NA	0	0	0	0	0	0	0	0	0	0	0
unclassified Desulfovibrio	9.79617e-05	0	0	0	0	0	NA	0	0	0	0	0	0	0	0	0	0	0	NA	0	0	0	0	0	NA	0	0	0	NA	0	0	0	0	0	0	0	0	NA	0	0	0	0	0	0	0	0	0	0	0
unclassified RF39	9.75399e-05	0	0.000233402	0.000456575	0.000201419	0.000267344	NA	0.00027894	5.51856e-05	7.63674e-05	0.000129107	0.000530481	0.000380657	0.000133159	0.000178806	0.000156671	0.000109767	8.83184e-05	NA	0.000132	0.000266379	0.000205563	0.000194263	7.92393e-05	NA	0.000435066	0.000114869	0.000519026	NA	0.000124316	0.000247831	0.000149071	0.000498899	0.000183453	0.000134832	0.00025355	0.000290947	NA	0.000280184	0.000274042	0.000154955	0.000329476	0.000193192	8.9721e-05	0.000197167	0.000121818	0.000269549	0.000165269	0.000128103
unclassified Bacteroidales_UCG-001	9.75037e-05	0	0	0	0	0	NA	0	0	0	0	0	0	0	0	0	0	0	NA	0	0	0	0	0	NA	0	0	0	NA	0	0	0	0	0	0	0	0	NA	0	0	0	0	0	0	0	0	0	0	0
unclassified Anaeroplasma	9.74346e-05	0	0	0	0	0	NA	0	0	0	0	0	0	0	0	0	0	0	NA	0	0	0	0	0	NA	0	0	0	NA	0	0	0	0	0	0	0	0	NA	0	0	0	0	0	0	0	0	0	0	0
unclassified Lachnospiraceae_ND3007_group	9.57778e-05	0	8.97698e-05	1.4268e-05	0	0	NA	0	1.83952e-05	0	0	0	1.52263e-05	2.21931e-05	0	0	0	1.47197e-05	NA	2.93333e-05	0	0	0	9.90491e-05	NA	1.67333e-05	0	2.96586e-05	NA	0	0	4.47214e-05	0	0	0	4.22583e-05	0	NA	0.000163441	5.87234e-05	0	0	1.93192e-05	0	0	3.04544e-05	0	1.50245e-05	0
unclassified Acinetobacter	9.46442e-05	0	0	0	4.64814e-05	0.000133672	NA	0	0	0	0	2.86747e-05	1.52263e-05	0	0	0	0	0	NA	5.86665e-05	2.95976e-05	0	0	0	NA	0	0	0	NA	0	2.25301e-05	0	0	0	0	0	1.45474e-05	NA	0	0	0	0	0	0	0	0	0	0	1.42337e-05
unclassified Amnipila	9.40526e-05	0.000156212	0.000107724	5.70719e-05	0.000170432	5.7288e-05	NA	2.93621e-05	0.000147162	7.63674e-05	0	0.000143373	0.000152263	6.65794e-05	0.000178806	9.96995e-05	7.31783e-05	5.88789e-05	NA	0.000322666	0.000177586	6.32501e-05	4.31695e-05	0.000118859	NA	0.00364786	0.00062029	0.000133464	NA	0.000348086	2.25301e-05	0.000149071	0.000154831	7.3381e-05	0.000101124	0.000464841	1.45474e-05	NA	7.0046e-05	0	0	8.23689e-05	3.86384e-05	1.49535e-05	0.000164306	0.000121818	0.000323459	0.000330539	5.69346e-05
unclassified UCG-004	9.35014e-05	0	0	0	0	0	NA	0	0	0	0	0	0	0	0	0	0	0	NA	0	0	0	0	0	NA	0	0	0	NA	0	0	0	0	0	0	0	0	NA	0	0	0	0	0	0	0	0	0	0	0
unclassified [Eubacterium]_ventriosum_group	9.29298e-05	0	0	0	0	0	NA	0	0	0	0	0	0	0	0	0	0	0	NA	0	0	0	0	0	NA	0	0	0	NA	0	0	0	0	0	0	0	0	NA	0	0	0	0	0	0	0	0	0	0	0
Lachnospiraceae_bacterium	9.20526e-05	0	0	0	0	0	NA	0	0	0	0	0	0	0	0	0	0	0	NA	0	0	0	0	0	NA	0	0	0	NA	0	0	0	0	0	0	0	0	NA	0	0	0	0	0	0	0	0	0	0	0
unclassified Anaeroplasma	9.10323e-05	0	0	0	0	0	NA	0	0	0	0	0	0	0	0	0	0	0	NA	0	0	0	0	0	NA	0	0	0	NA	0	0	0	0	0	0	0	0	NA	0	0	0	0	0	0	0	0	0	0	0
unclassified Succinivibrio	8.99139e-05	0	0	0	0	0	NA	0	0	0	0	0	0	0	0	0	0	0	NA	0	0	0	0	0	NA	0	0	0	NA	0	0	0	0	0	0	0	0	NA	0	0	0	0	0	0	0	0	0	0	0
unclassified Spirochaetaceae	8.72605e-05	2.23159e-05	0	0	0	0	NA	2.93621e-05	0	0	0.000129107	0	6.0905e-05	0	0	0	0	0	NA	0	0	0.000142313	0	1.98098e-05	NA	0	2.29737e-05	0.000148293	NA	2.48633e-05	0	0	0	0	0	0	2.90947e-05	NA	0	0	0.000201441	0	0	0	0	0	0	0	0
unclassified Enterorhabdus	8.57594e-05	0	0	0	0	0	NA	0	1.83952e-05	0	0	0	0	0	0	0	0	0	NA	0	2.95976e-05	0	0	0	NA	1.67333e-05	0	2.96586e-05	NA	0	0	0	0	1.83453e-05	0	0	0	NA	0	0	0	0	1.93192e-05	0	1.64306e-05	0	0	0	0
unclassified Monoglobus	8.54105e-05	2.23159e-05	0	1.4268e-05	0.000170432	3.8192e-05	NA	0	5.51856e-05	1.52735e-05	3.22768e-05	0	6.0905e-05	0	5.96019e-05	0	0.000219535	0	NA	4.39999e-05	5.91952e-05	0	6.47543e-05	7.92393e-05	NA	0.0001004	2.29737e-05	0	NA	0	9.01205e-05	7.45356e-05	0	0	0.000185394	0	7.27368e-05	NA	0.000140092	0.000156596	0	0.000144146	5.79576e-05	8.9721e-05	8.21531e-05	0	8.08647e-05	7.51224e-05	0
unclassified Erysipelotrichales	8.47418e-05	0	0.000430895	2.8536e-05	0.000557776	0.000229152	NA	0.000234897	0.000275928	0.000213829	0.000129107	0.000544818	9.13576e-05	0.000466056	0.000178806	9.96995e-05	0.000128062	0.000397433	NA	0.000176	0.000488361	0.0001265	0.00045328	0.000435816	NA	0.0001506	0.000160816	0.000148293	NA	7.45898e-05	9.01205e-05	8.94428e-05	3.44068e-05	0.000146762	0.000539329	0.000549358	0.000363684	NA	9.33947e-05	0.000215319	0.000123964	0.000123553	0.000386384	0.000358884	0.000115014	0.000152272	0.00010782	0.000345563	0.000227739
bacterium_XPD1004	8.48662e-05	0	0	0	0	0	NA	0	0	0	0	0	0	0	0	0	3.65892e-05	0	NA	0	0	0	0	0	NA	0	0	0	NA	0	0	0	0	0	0	0	0	NA	0	0	0	0	0	0	0	0	0	0	0
unclassified Alphaproteobacteria	8.44369e-05	0	0	0	0	0	NA	0	0	0	0	0	0	0	0	0	0	0	NA	0	0	0	0	0	NA	0	0	0	NA	0	0	0	0	0	0	0	0	NA	0	0	0	0	0	0	0	0	0	0	0
unclassified Ruminiclostridium	8.41311e-05	0	0	0	0	0	NA	2.93621e-05	0	0	0	0	0	0	0	0	0	0	NA	0	0	0	0	0	NA	0	0	2.96586e-05	NA	0	0	0	1.72034e-05	0	0	2.11291e-05	0	NA	0	0	0	0	0	0	0	0	2.69549e-05	0	4.2701e-05
unclassified Intestinimonas	8.27908e-05	6.69478e-05	0.000107724	5.70719e-05	0.000139444	0	NA	0	0	0.000336016	0	0	4.56788e-05	0.000266317	0.000208607	5.69711e-05	9.14729e-05	4.41592e-05	NA	4.39999e-05	5.91952e-05	0	0	1.98098e-05	NA	3.34666e-05	0	2.96586e-05	NA	0	0	0	0	3.66905e-05	8.42701e-05	6.33874e-05	0	NA	0	5.87234e-05	0	0.000102961	1.93192e-05	2.9907e-05	6.57225e-05	0	0.00010782	0.000120196	4.2701e-05
uncultured_Clostridia	8.10244e-05	0	0	0	0	0	NA	0	0	0	0	0	0	0	0	0	0	0	NA	0	0	0	0	0	NA	0	0	0	NA	0	0	0	0	0	0	0	0	NA	0	0	0	0	0	0	0	0	0	0	0
unclassified Izemoplasmatales	8.07738e-05	0	0	0	0	0	NA	0	0	0	0	0	0	0	0	0	0	0	NA	0	0	0	0	0	NA	0	0	0	NA	0	0	0	0	0	0	0	0	NA	0	0	0	0	0	0	0	0	0	0	0
unclassified RF39	7.95957e-05	8.92638e-05	3.59079e-05	4.28039e-05	1.54938e-05	0	NA	0	1.83952e-05	4.58204e-05	0	0	1.52263e-05	0	0	0	1.82946e-05	2.94395e-05	NA	5.86665e-05	1.47988e-05	0	0	0	NA	0.0001004	0	4.44879e-05	NA	0	0	8.94428e-05	1.72034e-05	9.17263e-05	0.000101124	2.11291e-05	0	NA	2.33487e-05	7.82978e-05	0	2.05922e-05	0	4.48605e-05	3.28612e-05	0	0	4.50735e-05	5.69346e-05
unclassified Comamonadaceae	7.8617e-05	0	1.7954e-05	7.13399e-05	0	0	NA	0	0	0	1.61384e-05	0	3.04525e-05	0	0	0	0	0	NA	0	0	1.58125e-05	0	0	NA	8.36666e-05	0	2.96586e-05	NA	0	0	0	0	0	0	0	1.45474e-05	NA	0	0	0	0	1.93192e-05	0	4.92918e-05	0	0	0	0
unclassified Solobacterium	7.79526e-05	2.23159e-05	0	0.000385235	0.000139444	9.548e-05	NA	1.46811e-05	0.000110371	0	1.61384e-05	0.000616505	0.00024362	0	2.98009e-05	0.000128185	0	5.88789e-05	NA	0.000161333	0.000281177	7.90626e-05	4.31695e-05	0	NA	0.000920333	0	0.00164605	NA	7.45898e-05	0.000360482	0.000268328	0.000567713	5.50358e-05	3.37081e-05	0	7.27368e-05	NA	0	7.82978e-05	0	0	3.86384e-05	2.9907e-05	0.000131445	0.000182726	0.000188684	0	9.96356e-05
Prevotella_sp.	7.61305e-05	0	0	0	0	0	NA	0	0	0	0	0	0	0	0	0	0	0	NA	0	0	0	0	0	NA	0	0	0	NA	0	0	0	0	0	0	0	0	NA	0	0	0	0	0	0	0	0	0	0	0
unclassified UCG-005	7.61077e-05	0	0	0	0	0	NA	0	0	0	0	0	0	0	0	0	0	0	NA	0	0	0	0	0	NA	0	0	0	NA	0	0	0	0	0	0	0	0	NA	0	0	0	0	0	0	0	0	0	0	0
unclassified Desulfobulbus	7.50563e-05	0	0	0	0	0	NA	0	0	0	0	0	0	0	0	0	0	0	NA	0	0	0	0	0	NA	0	0	0	NA	0	0	0	0	0	0	0	0	NA	0	0	0	0	0	0	0	0	0	0	0
unclassified Shuttleworthia	7.44005e-05	0	0	0.000128412	0	0	NA	2.93621e-05	0	0	1.61384e-05	0	0	0	5.96019e-05	0	0	2.94395e-05	NA	1.46666e-05	7.39941e-05	0	0	0	NA	5.02e-05	2.29737e-05	0.000103805	NA	0	9.01205e-05	0.00010435	0.000154831	3.66905e-05	0	0.000169033	4.36421e-05	NA	0	0	3.09909e-05	0	9.6596e-05	0	8.21531e-05	9.13631e-05	0.00010782	0	0
uncultured_actinobacterium	7.38725e-05	0	0	0	0	0	NA	0	0	0	0	0	0	0	0	0	0	0	NA	0	0	0	0	0	NA	0	0	0	NA	0	0	0	0	0	0	0	0	NA	0	0	0	0	0	0	0	0	0	0	0
unclassified Lachnospiraceae_ND3007_group	7.35897e-05	0.00011158	0.000197494	0.000114144	0.000170432	7.6384e-05	NA	0.00041107	0.000349509	0	0	0.000401445	9.13576e-05	8.87725e-05	0.000387412	0	0.000676899	0.000117758	NA	0.000234666	0.000221982	0.000158125	0.000194263	0.000416006	NA	0.0001004	0.000298658	5.93173e-05	NA	0	0.000337952	5.96285e-05	8.60171e-05	0	0.000134832	0.000422583	8.72842e-05	NA	0.000373579	0.000137021	9.29728e-05	8.23689e-05	7.72768e-05	0.000254209	0.000213598	6.09088e-05	0.000188684	0.000285465	0.000113869
unclassified Lachnospiraceae_UCG-010	7.22205e-05	0	0	0	0	0	NA	0	0	0	0	0.000172048	0	0	0	0	0	0	NA	0	0	0	0	0	NA	0	0	0	NA	0	0	0	0	0	0	0	0	NA	0	0	0	0	0	0	0	0	0	0	0
wallaby_gut	7.16546e-05	0	0	1.4268e-05	4.64814e-05	1.9096e-05	NA	4.40432e-05	5.51856e-05	0	0	7.16866e-05	4.56788e-05	0	0	0	0	0	NA	1.46666e-05	0	3.16251e-05	0	0	NA	0	0	0.000192781	NA	9.9453e-05	0	5.96285e-05	0	0	0	0	1.45474e-05	NA	0	0	6.19819e-05	0	0	1.49535e-05	0	0	0	0	1.42337e-05
wallaby_gut	6.97409e-05	0	0	0	0	0	NA	0	0	0	0	0	0	0	0	0	0	0	NA	0	0	0	0	0	NA	0	0	0	NA	0	0	0	0	0	0	0	0	NA	0	0	0	0	0	0	0	0	0	0	0
uncultured_Butyrivibrio	6.9457e-05	0	0	0	0	0	NA	0	0	0	0	0	0	0	0	0	0	0	NA	0	0	0	0	0	NA	0	0	0	NA	0	0	0	0	0	0	0	0	NA	0	0	0	0	0	0	0	0	0	0	0
unclassified Anaerovibrio	6.78358e-05	0	0	0	0	0	NA	0	0	0	0	8.6024e-05	0	0	5.96019e-05	0	1.82946e-05	0	NA	0	4.43964e-05	0	0	0	NA	0	0	2.96586e-05	NA	0	0	4.47214e-05	0	0	0	0	0	NA	0	0	0	0	0	0	1.64306e-05	0	2.69549e-05	0	9.96356e-05
uncultured_Coriobacteriaceae	6.68828e-05	0	0	0	0	0	NA	0	0	0	0	0	0	0	0	0	0	0	NA	0	0	0	0	0	NA	0	0	0	NA	0	0	0	0	0	0	0	0	NA	0	0	0	0	0	0	0	0	0	0	0
Daucus_carota	6.46348e-05	4.46319e-05	5.38619e-05	2.8536e-05	0	1.9096e-05	NA	4.40432e-05	1.83952e-05	3.05469e-05	3.22768e-05	0.000114699	1.52263e-05	4.43862e-05	0.000268208	0	0.000182946	0.000117758	NA	0.000146666	0	9.48752e-05	2.15848e-05	0.000297147	NA	0.000167333	0.000367579	7.41466e-05	NA	2.48633e-05	4.50603e-05	0.000178886	0	3.66905e-05	0.000101124	0.000147904	0.000101832	NA	9.33947e-05	7.82978e-05	0.000139459	0.000123553	0.000154554	0	6.57225e-05	6.09088e-05	0.00010782	9.01469e-05	0.000128103
unclassified WCHB1-41	6.30448e-05	0	0	0	0	0	NA	0	0	0	0	0	0	0	0	0	0	0	NA	0	0	0	0	0	NA	0	0	0	NA	0	0	0	0	0	0	0	0	NA	0	0	0	0	0	0	0	0	0	0	0
uncultured_prokaryote	6.28995e-05	4.46319e-05	0	2.8536e-05	0.000232407	0	NA	4.40432e-05	5.51856e-05	7.63674e-05	0	0	0	0.000199738	0.000357611	1.42428e-05	0.000420775	0	NA	1.46666e-05	0	0	4.31695e-05	3.96197e-05	NA	3.34666e-05	4.59474e-05	5.93173e-05	NA	0	0.000112651	1.49071e-05	0	0	0.000134832	4.22583e-05	0	NA	7.0046e-05	0.000117447	0	0.000164738	7.72768e-05	0.000149535	1.64306e-05	0	5.39098e-05	4.50735e-05	1.42337e-05
unclassified [Eubacterium]_brachy_group	6.28875e-05	0	0	0	0	0	NA	0	0	0	0	0	0	0	0	0	0	0	NA	0	0	0	0	0	NA	0	0	0	NA	0	0	0	0	0	0	0	0	NA	0	0	0	0	0	0	0	0	0	0	0
unclassified Christensenellaceae_R-7_group	6.27872e-05	0	0	0	3.09876e-05	0	NA	0	0	0	0	1.43373e-05	0	0	2.98009e-05	0	0	0	NA	0	1.47988e-05	0	2.15848e-05	0	NA	1.67333e-05	6.89212e-05	4.44879e-05	NA	0	0	2.98143e-05	0	1.83453e-05	0	0	0	NA	0	0	0	0	3.86384e-05	1.49535e-05	0	0	0	0	0
unclassified Streptococcus	6.14229e-05	0	0	0	0	0	NA	0	0	0	0	0	0	0	0	0	0	0	NA	0	0	0	0	0	NA	0	0	0	NA	0	0	0	0	0	0	0	0	NA	0	0	0	0	0	0	0	0	0	0	0
unclassified [Eubacterium]_oxidoreducens_group	6.04116e-05	6.69478e-05	0.00017954	0.00014268	0.000402838	9.548e-05	NA	4.40432e-05	0	0	0.000145246	0.000258072	0.000274073	0	0.000208607	4.27283e-05	3.65892e-05	4.41592e-05	NA	5.86665e-05	2.95976e-05	4.74376e-05	6.47543e-05	0.000356577	NA	0.000284466	0.000160816	0.000163122	NA	4.97265e-05	6.75904e-05	0.000238514	6.88137e-05	1.83453e-05	0.000219102	0.000232421	0.000145474	NA	0	3.91489e-05	0.000154955	0.000247107	7.72768e-05	1.49535e-05	0.00052578	0.000304544	0.000242594	0	5.69346e-05
unclassified Lachnospirales	6.03714e-05	0	0	0	0	0	NA	0	0	0	0	0	0	0	0	0	0	0	NA	0	0	0	0	0	NA	0	0	0	NA	0	0	0	0	0	0	0	0	NA	0	0	0	0	0	0	0	0	0	0	0
unclassified MVP-15	6.02024e-05	0	0	0	0	0	NA	0	0	0	0	0	0	0	0	0	0	0	NA	0	0	0	0	0	NA	0	0	0	NA	0	0	0	0	0	0	0	0	NA	0	0	0	0	0	0	0	0	0	0	0
unclassified Izemoplasmataceae	6.01195e-05	0	0	0	0	0	NA	0	0	0	0	0	0	0	0	0	0	0	NA	0	0	0	0	0	NA	0	0	0	NA	0	0	0	0	0	0	0	0	NA	0	0	0	0	0	0	0	0	0	0	0
Olsenella_profusa	5.90365e-05	4.46319e-05	7.18159e-05	1.4268e-05	0.000139444	0	NA	5.87242e-05	9.1976e-05	0.000122188	4.84152e-05	0	0.000106584	4.43862e-05	8.94028e-05	0	9.14729e-05	5.88789e-05	NA	0.000293333	2.95976e-05	3.16251e-05	0.000107924	5.94295e-05	NA	0.000133867	4.59474e-05	0.000148293	NA	4.97265e-05	4.50603e-05	0.000149071	6.88137e-05	9.17263e-05	0.000101124	0.000169033	0.000174568	NA	0.000210138	1.95745e-05	6.19819e-05	0.000164738	7.72768e-05	8.9721e-05	1.64306e-05	0	0	0.000180294	8.5402e-05
unclassified U29-B03	5.83286e-05	0	0	0	0	0	NA	0	0	0	0	0	0	0	0	0	0	0	NA	0	0	0	0	0	NA	0	0	0	NA	0	0	0	0	0	0	0	0	NA	0	0	0	0	0	0	0	0	0	0	0
unclassified Absconditabacteriales_(SR1)	5.59217e-05	0.000401687	0.000161586	8.56079e-05	0	0.000210056	NA	7.34053e-05	0.000202347	0.000183282	3.22768e-05	0.000301084	0.00012181	0	5.96019e-05	0.000142428	0.000219535	4.41592e-05	NA	8.79998e-05	5.91952e-05	7.90626e-05	4.31695e-05	0.000217908	NA	0.0001506	0.000160816	8.89759e-05	NA	7.45898e-05	0.000292892	7.45356e-05	6.88137e-05	0.000110072	0.000286518	6.33874e-05	0.000450968	NA	0.000186789	0.000117447	4.64864e-05	8.23689e-05	0.000115915	4.48605e-05	0.000131445	3.04544e-05	0	0.000105171	0.000170804
unclassified UCG-009	5.59403e-05	0	0	0	0	0	NA	0	0	3.05469e-05	0	0	0	0	0	0	0	1.47197e-05	NA	0	0	0	0	0	NA	0	0	0	NA	0	0	0	0	0	0	0	0	NA	0	0	0	0	0	0	0	0	0	0	0
bacterium_YGD2005	5.50559e-05	0	0	0	0	0	NA	0	0	0	0	0	0	0	0	0	0	0	NA	0	0	0	0	0	NA	0	0	0	NA	0	0	0	0	0.000201798	0	0	0	NA	0	0	0	0	0	0	0	0	0	0	0
unclassified Anaerostipes	5.40261e-05	0	0	0	0	0	NA	0	0	0	0	0	0	0	0	0	0	0	NA	0	0	0	0	0	NA	0	0	0	NA	0	0	0	0	0	0	0	0	NA	0	0	0	0	0	0	0	0	0	0	0
unclassified Sutterella	5.37653e-05	0	0	0	0	0	NA	0	0	0	6.45536e-05	0.000129036	4.56788e-05	0	0	0	3.65892e-05	0	NA	4.39999e-05	0	0	0	0	NA	0	0	2.96586e-05	NA	0	0	0	0	0	0	0	2.90947e-05	NA	0	0	0	4.11845e-05	0	2.9907e-05	0	0	0	0	1.42337e-05
unclassified Coriobacteriales_Incertae_Sedis	5.21961e-05	0	0	0	0	0	NA	0	0	0	0	0	0	0	0	0	0	0	NA	0	0	0	0	0	NA	0	0	2.96586e-05	NA	0	0	0	0	0	0	0	0	NA	0	0	0	0	0	0	0	0	0	0	0
unclassified Desulfobulbus	5.12979e-05	0	5.38619e-05	0.000114144	0.000588764	0.000114576	NA	0.000117448	5.51856e-05	0	0	0.000186385	4.56788e-05	2.21931e-05	0.000298009	0.000113942	3.65892e-05	2.94395e-05	NA	0.000117333	7.39941e-05	3.16251e-05	0.000129509	0.000316957	NA	0.000133867	0.000160816	5.93173e-05	NA	0	9.01205e-05	0.00010435	0.00010322	0	0.000117978	0.000147904	8.72842e-05	NA	0.000396927	0.00017617	3.09909e-05	0.000205922	0.000212511	5.9814e-05	0.000180737	0.000152272	0.000161729	4.50735e-05	0.00027044
uncultured_Clostridiales	5.08631e-05	0	0	0	0	0	NA	0	0	0	0	0	0	0	0	0	0	0	NA	0	0	0	0	0	NA	0	0	0	NA	0	0	0	0	0	0	0	0	NA	0	0	0	0	0	0	0	0	0	0	0
bacterium_V9D2013	5.07979e-05	0	0	0	0	0	NA	0	0	0	0	0	0	0	0	0	0	0	NA	0	0	0	0	0	NA	0	0	0	NA	0	0	0	0	0	0	0	0	NA	0	0	0	0	0	0	0	0	0	0	0
unclassified Izemoplasmatales	5.02785e-05	0	1.7954e-05	1.4268e-05	0	0	NA	0	0.000110371	4.58204e-05	3.22768e-05	0	1.52263e-05	2.21931e-05	0	0	0	0	NA	0	1.47988e-05	0	0	1.98098e-05	NA	0	2.29737e-05	2.96586e-05	NA	0	2.25301e-05	0	0	3.66905e-05	0	2.11291e-05	0	NA	0	1.95745e-05	0	0	0	1.49535e-05	0	0	0	0	1.42337e-05
unclassified Clostridia	4.99971e-05	0	5.38619e-05	8.56079e-05	1.54938e-05	0	NA	0	7.35808e-05	4.58204e-05	3.22768e-05	0	1.52263e-05	4.43862e-05	0	0	5.48837e-05	2.94395e-05	NA	4.39999e-05	1.47988e-05	0	0	7.92393e-05	NA	6.69333e-05	0	1.48293e-05	NA	0	2.25301e-05	8.94428e-05	0	5.50358e-05	6.74161e-05	0	0	NA	2.33487e-05	0.000117447	0	2.05922e-05	7.72768e-05	4.48605e-05	0	3.04544e-05	0	4.50735e-05	0
unclassified [Eubacterium]_nodatum_group	5.01603e-05	0	0	0	0	1.9096e-05	NA	0	7.35808e-05	0	0	1.43373e-05	0	0	0	0	0	0	NA	0	1.47988e-05	3.16251e-05	0	0	NA	1.67333e-05	0	0	NA	0	0	0	0	0	0	0	0	NA	0	0	0	0	0	2.9907e-05	3.28612e-05	0	0	0	0
unclassified Saccharimonadaceae	4.95099e-05	6.69478e-05	0	0	0	0	NA	5.87242e-05	0	3.05469e-05	0	0	0	0	0.000238407	0	7.31783e-05	4.41592e-05	NA	7.33331e-05	1.47988e-05	4.74376e-05	8.6339e-05	0	NA	1.67333e-05	4.59474e-05	0	NA	0	9.01205e-05	5.96285e-05	0	0	5.05621e-05	0	0	NA	0	0	0	0	0	4.48605e-05	0	0	0	6.0098e-05	7.11683e-05
unclassified Peptostreptococcales-Tissierellales	4.95789e-05	0	0	0	0	0	NA	0	0	0	0	0	0	0	0	0	0	0	NA	0	0	0	0	0	NA	0	0	0	NA	0	0	0	0	0	0	0	0	NA	0	0	0	0	0	0	0	0	0	0	0
unclassified Lachnoclostridium	4.71318e-05	0	0	0	1.54938e-05	0	NA	1.46811e-05	0	0	0	0	1.52263e-05	0	0	0	0	0	NA	0	0	0	4.31695e-05	3.96197e-05	NA	1.67333e-05	2.29737e-05	5.93173e-05	NA	0	0	0	0	0	0	0	0	NA	0	0	0	0	0	0	0	0	0	0	1.42337e-05
unclassified Alloprevotella	4.68291e-05	0	0	0	0	0	NA	2.93621e-05	0	0	0	0.000114699	0	0	0	0	0	0	NA	0	1.47988e-05	1.58125e-05	0	3.96197e-05	NA	0	0	2.96586e-05	NA	0	0	0	0	0	0	2.11291e-05	0	NA	7.0046e-05	0	0	8.23689e-05	0	0	1.64306e-05	0	0	0	0
unclassified [Eubacterium]_fissicatena_group	4.67894e-05	0	0	0	0	0	NA	0	0	0	6.45536e-05	2.86747e-05	0	0	0	0	0	0	NA	0	0	0	2.15848e-05	0	NA	0	0	0	NA	0	0	0	1.72034e-05	0	0	0	0	NA	0	0	0	0	0	0	0	0	0	0	0
Aminicella_lysinilytica	4.48266e-05	0	0	0	0	0	NA	0	0	0	0	0	0	0	0	0	0	0	NA	0	0	0	0	0	NA	0	0	0	NA	0	0	0	0	0	0	0	0	NA	0	0	0	0	0	0	0	0	0	0	0
unclassified Sediminispirochaeta	4.48003e-05	0	0	0	0	0	NA	0	0	0	0	2.86747e-05	1.52263e-05	0	0	0	0	0	NA	2.93333e-05	2.95976e-05	7.90626e-05	0	0	NA	0	0	5.93173e-05	NA	0	4.50603e-05	2.98143e-05	0	0	0	0	2.90947e-05	NA	0	0	0	0	0	0	0	0	0	0	0
Suttonella_ornithocola	4.45311e-05	0	1.7954e-05	0	0	0	NA	2.93621e-05	0	0	6.45536e-05	0	0	0	0	0	0	0	NA	0	1.47988e-05	0	0	0	NA	1.67333e-05	0	0	NA	4.97265e-05	0	2.98143e-05	0	1.83453e-05	0	0	0	NA	0	0	0	4.11845e-05	0	4.48605e-05	0	0	0	0	0
unclassified Anaerofustis	4.40693e-05	2.23159e-05	0	0.000242556	0.000185925	0.000171864	NA	7.34053e-05	0	0	3.22768e-05	0.000344096	0.00012181	6.65794e-05	8.94028e-05	2.84856e-05	1.82946e-05	1.47197e-05	NA	1.46666e-05	0.000162787	0	4.31695e-05	0	NA	0.000117133	0	0.000118635	NA	0	0.000112651	0.000268328	0.00010322	0	1.6854e-05	0.000105646	8.72842e-05	NA	0	0	4.64864e-05	4.11845e-05	0.000115915	0	4.92918e-05	6.09088e-05	0	0.000120196	4.2701e-05
Acholeplasmatales_bacterium	4.36116e-05	0	0	0	0	0	NA	0	0	0	0	0	0	0	0	0	0	0	NA	0	0	0	0	0	NA	0	0	0	NA	0	0	0	0	0	0	0	0	NA	0	0	0	0	0	0	0	0	0	0	0
unclassified [Clostridium]_methylpentosum_group	4.28739e-05	0	0	0	0	0	NA	0	0	0	0	0	0	0	0	0	0	0	NA	0	0	0	0	0	NA	0	0	0	NA	0	0	0	0	0	0	0	0	NA	0	0	0	0	0	0	0	0	0	0	0
unclassified Lachnospiraceae_ND3007_group	4.23726e-05	0	0	0	0	0	NA	0	0	3.05469e-05	0	0	0	0	0	0.000199399	3.65892e-05	4.41592e-05	NA	1.46666e-05	7.39941e-05	0	8.6339e-05	0	NA	0	0	0	NA	0	0.000112651	0	1.72034e-05	0	0	4.22583e-05	1.45474e-05	NA	0.000163441	0	0	8.23689e-05	0	0	0	0	0.000188684	0.000180294	0
unclassified WPS-2	3.86622e-05	0	0	0	0	0	NA	0	0	0	0	0	0	0	0	0	0	0	NA	0	0	0	0	0	NA	0	0	0	NA	0	0	0	0	0	0	0	0	NA	0	0	0	0	0	0	0	0	0	0	0
unclassified Lachnospiraceae_NK4B4_group	3.79837e-05	4.46319e-05	0	0	3.09876e-05	1.9096e-05	NA	0	0	9.16408e-05	0	0	0.000106584	0	0	0	0	0	NA	0.000117333	0	0	0	0	NA	0	0	0	NA	0	4.50603e-05	0	0	0	0	0	4.36421e-05	NA	0	0	0	2.05922e-05	1.93192e-05	0	0	0	0	0	1.42337e-05
unclassified possible_genus_Sk018	3.79667e-05	0	0	0	0	0	NA	0	0	0	0	0	0	0	0	0	0	0	NA	0	0	0	0	0	NA	0	0	0	NA	0	0	0	0	0	0	0	0	NA	0	0	0	0	0	0	0	0	0	0	0
uncultured_Mollicutes	3.7262e-05	0	0	0	0	0	NA	0	0	0	0	0	0	0	0	0	0	0	NA	0	0	0	0	0	NA	0	0	0	NA	0	0	0	0	0	0	0	0	NA	0	0	0	0	0	0	0	0	0	0	0
uncultured_Anaeroplasma	3.67824e-05	0	0	0	0	0	NA	0	0	0	0	0	0	0	0	0	0	0	NA	0	0	0	0	0	NA	0	0	0	NA	0	0	0	0	0	0	0	0	NA	0	0	0	0	0	0	0	0	0	0	0
unclassified Alloprevotella	3.39685e-05	0	0	0	0	0	NA	0	0	0	0	0	0	0	0	0	0	0	NA	0	0	0	0	0	NA	0	0	0	NA	0	0	0	0	0	0	0	0	NA	0	0	0	0	0	0	0	0	0	0	0
unclassified Izemoplasmatales	3.07628e-05	2.23159e-05	3.59079e-05	0	0	0	NA	4.40432e-05	5.51856e-05	0	3.22768e-05	0.000200723	1.52263e-05	0	0	0	3.65892e-05	0	NA	0.000132	8.87929e-05	7.90626e-05	2.15848e-05	7.92393e-05	NA	0	9.18949e-05	0.000133464	NA	2.48633e-05	6.75904e-05	0.00010435	0	0	3.37081e-05	0	0.000101832	NA	0	5.87234e-05	7.74773e-05	2.05922e-05	3.86384e-05	0	0	0	0	1.50245e-05	5.69346e-05
unclassified Izemoplasmatales	2.48669e-05	2.23159e-05	1.7954e-05	2.8536e-05	1.54938e-05	0	NA	2.93621e-05	0	0.000152735	0	0	1.52263e-05	2.21931e-05	0	0	3.65892e-05	1.47197e-05	NA	7.33331e-05	1.47988e-05	0	4.31695e-05	0	NA	5.02e-05	0	0	NA	2.48633e-05	0	0	0	0.000201798	0	0	1.45474e-05	NA	0	1.95745e-05	0	2.05922e-05	0	0	0	0	0	4.50735e-05	1.42337e-05
[truncated: 350 more columns]
