# Supplementary material for: Heritable and Nonheritable Rumen Bacteria Are Associated with Different Characters of Lactation Performance of Dairy Cows
Source: mSystems. 2022 Sep 14;7(5):e00422-22. doi: 10.1128/msystems.00422-22 (PMC9600476; doi:10.1128/msystems.00422-22)
Supplement: TABLE S5 [file msystems.00422-22-s0006.xlsx]

## Sheet: TABLE S5
TABLE S5. The relative abundance of non-core bacteria at species level
Taxa	Mean	Z416585	Z415773	Z415797	Z416701	Z415616	Z416722	Z415599	Z415626	Z416743	Z416684	Z414617	Z415516	Z416554	Z416771	Z416666	Z416685	Z416547	Z415676	Z415703	Z414686	Z415766	Z415770	Z415754	Z415650	Z416678	Z415707	Z414618	Z416590	Z415671	Z414747	Z414689	Z416565	Z415779	Z416689	Z415714	Z415711	Z414818	Z416614	Z416552	Z414649	Z416611	Z415610	Z416695	Z416584	Z414598	Z416690	Z416643	Z415621
unclassified Prevotella	0.043713	0.144362	0.155481	0.114757	0.141288	0.125957	NA	0.166982	0.1779	0.125197	0.129704	0.0863251	0.181162	0.0952529	0.109012	0.176027	0.198295	0.16726	NA	0.180048	0.254983	0.152322	0.200242	0.167314	NA	0.066766	0.144091	0.110211	NA	0.10542	0.220029	0.1412	0.110704	0.0832324	0.129136	0.117161	0.184722	NA	0.124915	0.149725	0.112094	0.104567	0.139253	0.216781	0.0774539	0.138354	0.0596512	0.113705	0.173096
unclassified Prevotella	0.00974139	0.0223383	0.0323351	0.0288356	0.0323975	0.022476	NA	0.0467445	0.050458	0.0316466	0.0208347	0.0223089	0.0343504	0.031137	0.0357313	0.0948854	0.0283749	0.04123	NA	0.0319439	0.0554659	0.00676776	0.0514365	0.0309231	NA	0.00940413	0.026259	0.0119079	NA	0.0217553	0.0328489	0.0275335	0.0325145	0.0210237	0.0334215	0.0459559	0.0489082	NA	0.0311004	0.0281089	0.0102425	0.0153	0.0439318	0.05307	0.030676	0.0349007	0.0231543	0.0166021	0.0637241
unclassified Rikenellaceae_RC9_gut_group	0.00785793	0.0167146	0.0365722	0.0315465	0.0278423	0.0230871	NA	0.0311532	0.0348037	0.0266064	0.0328578	0.0266101	0.0290365	0.0394594	0.0225891	0.0182877	0.0256307	0.0228303	NA	0.0378546	0.0317434	0.00766908	0.0258801	0.0251783	NA	0.0235103	0.020125	0.0249726	NA	0.0155147	0.0127295	0.0261918	0.0374862	0.021097	0.0286687	0.0337221	0.0230721	NA	0.0336454	0.0362519	0.00920431	0.0220337	0.0444728	0.0481802	0.0260097	0.0151663	0.0147174	0.0337901	0.025037
unclassified Acetitomaculum	0.00706359	0.0265337	0.0217063	0.0351135	0.0255957	0.0278038	NA	0.0228731	0.0102093	0.0187864	0.019124	0.0380369	0.00959255	0.0444084	0.0414531	0.0158665	0.0297836	0.0338407	NA	0.0157666	0.00982641	0.0143894	0.0243476	0.0280309	NA	0.052894	0.0385499	0.0266631	NA	0.0171805	0.0168751	0.0153096	0.0439891	0.00858558	0.0322418	0.0347997	0.0189407	NA	0.0409069	0.0265234	0.0212288	0.0568963	0.0224103	0.0127105	0.0313496	0.032373	0.0378716	0.0289822	0.0166534
unclassified F082	0.00638894	0.03546	0.0192467	0.0174212	0.0195687	0.0169572	NA	0.0151215	0.0436518	0.0340904	0.0413627	0.0180794	0.0142366	0.0302492	0.0167183	0.00468588	0.0259234	0.0164419	NA	0.0226159	0.00858331	0.00955077	0.016426	0.0270602	NA	0.018072	0.016633	0.0227037	NA	0.0209846	0.0129323	0.023434	0.0207989	0.0328747	0.0216574	0.0103744	0.012598	NA	0.0281118	0.0435923	0.0102115	0.0209423	0.0271241	0.0283219	0.0109592	0.0162931	0.00902989	0.0355179	0.0124118
unclassified NK4A214_group	0.00634887	0.0166031	0.0188337	0.0200465	0.0325834	0.0220941	NA	0.0166483	0.0339391	0.038871	0.0251598	0.0274847	0.0255497	0.03815	0.0251818	0.0209369	0.0240391	0.0199158	NA	0.0196093	0.0138073	0.0109265	0.022664	0.0295959	NA	0.0229414	0.02534	0.0150221	NA	0.0127797	0.0184972	0.0211681	0.0224677	0.0218309	0.0303372	0.0265805	0.0193771	NA	0.0251699	0.0227847	0.0198187	0.0205099	0.0290947	0.0173012	0.0245802	0.0185467	0.0205396	0.0230025	0.0179059
unclassified Muribaculaceae	0.00540535	0.0359956	0.0273978	0.00747642	0.012488	0.0374854	NA	0.0133598	0.0159302	0.0389626	0.0407979	0.0331336	0.0238443	0.0211279	0.00840386	0.00358918	0.0253929	0.00637365	NA	0.0246986	0.00572714	0.0350089	0.00634592	0.0136886	NA	0.0103914	0.0475556	0.0270932	NA	0.0525858	0.0125268	0.0299037	0.00576314	0.0141442	0.0128259	0.00433147	0.0173841	NA	0.00385253	0.0274434	0.0447819	0.0173593	0.0285538	0.00384305	0.00609576	0.00429407	0.00202162	0.0549446	0.0102909
unclassified Christensenellaceae_R-7_group	0.00501693	0.0126085	0.0182771	0.012299	0.0397416	0.0214066	NA	0.0103208	0.0197013	0.0182671	0.0137015	0.0256351	0.0171905	0.0274085	0.0178508	0.0155389	0.0241854	0.0203132	NA	0.0177173	0.012135	0.00523395	0.0197069	0.019691	NA	0.0171182	0.0187925	0.00992081	NA	0.00979612	0.0169877	0.0163531	0.0191474	0.0101633	0.0219102	0.0283764	0.0160603	NA	0.0188424	0.0225498	0.012133	0.0162679	0.0306596	0.0167479	0.0173672	0.0141917	0.0142861	0.0191562	0.0140344
unclassified Christensenellaceae_R-7_group	0.00387345	0.01243	0.0120471	0.0130552	0.027393	0.0161552	NA	0.0100272	0.00641993	0.012677	0.00981215	0.0226673	0.00715634	0.0185535	0.0159435	0.0105681	0.0186971	0.0189001	NA	0.015312	0.0074586	0.00319413	0.0154331	0.0179279	NA	0.0178377	0.0126585	0.0100246	NA	0.00671308	0.0133829	0.00876539	0.0165325	0.0079435	0.0208653	0.0205375	0.0134563	NA	0.0158537	0.0135847	0.00906485	0.0153206	0.00954368	0.00960014	0.0131774	0.0123949	0.0136661	0.0158959	0.012611
unclassified [Eubacterium]_coprostanoligenes_group	0.00311909	0.00662784	0.00619412	0.00985918	0.0089864	0.0152004	NA	0.0129781	0.00419411	0.0151666	0.0104254	0.0162155	0.00633413	0.0118067	0.0236321	0.00442951	0.0108487	0.0108337	NA	0.00613065	0.00420286	0.014342	0.00684237	0.0094691	NA	0.0131524	0.0220318	0.0131091	NA	0.0140726	0.0137209	0.00998778	0.0136423	0.011209	0.0106855	0.00876859	0.00955761	NA	0.00623409	0.0118034	0.0184086	0.0205922	0.00803678	0.00477016	0.0208012	0.00718723	0.0178172	0.0123351	0.0107891
unclassified RF39	0.00222437	0.00584678	0.00369852	0.00883188	0.00729757	0.00950981	NA	0.00458049	0.00686141	0.00765201	0.00566458	0.00906119	0.00863329	0.00699083	0.00762904	0.00344675	0.00521396	0.004254	NA	0.0121293	0.0049428	0.0100251	0.00364782	0.00913233	NA	0.0166999	0.00820162	0.0207314	NA	0.00514669	0.0103413	0.0169196	0.00450729	0.00700789	0.00664049	0.00813472	0.0063572	NA	0.00562703	0.00675319	0.00491206	0.0047774	0.00904138	0.00281126	0.0147547	0.0105981	0.00946117	0.00558911	0.0108033
unclassified Mogibacterium	0.00214815	0.00676173	0.00666092	0.00968796	0.0103498	0.00530869	NA	0.00425751	0.00621758	0.00615521	0.00545478	0.0105666	0.00479627	0.0127167	0.0131124	0.00774807	0.00797644	0.00784562	NA	0.00532399	0.00429165	0.00426938	0.00766259	0.0138669	NA	0.0127508	0.0108436	0.006777	NA	0.00472402	0.00734482	0.00599267	0.0101844	0.00313704	0.0119495	0.0117901	0.00456787	NA	0.00973639	0.00503063	0.00457116	0.00854578	0.00768904	0.00284116	0.0134567	0.0102936	0.0126419	0.00701644	0.00590697
unclassified Lachnospiraceae_NK3A20_group	0.00199197	0.00627078	0.00623003	0.0115428	0.00635245	0.00622529	NA	0.00566689	0.00194989	0.00711744	0.00635853	0.0107817	0.00621232	0.00914357	0.011384	0.00287704	0.00526884	0.00638837	NA	0.00290399	0.0024862	0.0051707	0.00526668	0.00889461	NA	0.0236776	0.00914354	0.0112406	NA	0.00435107	0.00781796	0.00456158	0.0137283	0.00229316	0.00712925	0.00488083	0.00621172	NA	0.0108805	0.00489361	0.00835206	0.0130143	0.00401839	0.00204863	0.0154612	0.00944086	0.0150408	0.00667087	0.00377192
unclassified Prevotellaceae_UCG-001	0.00192579	0.00660552	0.00682251	0.00241129	0.0103344	0.00643535	NA	0.0104235	0.00531621	0.0149375	0.00537409	0.0081436	0.00877033	0.00650259	0.00452974	0.00494225	0.0107938	0.00535798	NA	0.00676132	0.0106551	0.00297276	0.00889292	0.00467512	NA	0.00123827	0.00631777	0.00235786	NA	0.00651417	0.00720964	0.00863123	0.00237407	0.00629242	0.004618	0.00657116	0.00976128	NA	0.00123748	0.00757531	0.00319207	0.0031712	0.0080561	0.0074917	0.00208669	0.00383725	0.00126688	0.00408666	0.00957925
unclassified Prevotella	0.00167116	0.00174064	0.00551187	0.00520781	0.00508196	0.00700823	NA	0.0044924	0.00607042	0.00583447	0.00921503	0.00450192	0.00615141	0.0112519	0.0063476	0.00883053	0.00353085	0.00897904	NA	0.00778798	0.00957483	0.00518651	0.0104254	0.00336767	NA	0.00237613	0.00496232	0.00213542	NA	0.0103182	0.00310916	0.00392057	0.0155003	0.00227481	0.00438205	0.0120436	0.00709911	NA	0.00179785	0.00319064	0.00777872	0.00391252	0.00680036	0.00551784	0.0013966	0.00359362	0.000323459	0.00552901	0.00694603
unclassified F082	0.00137899	0.00316886	0.0118676	0.00622084	0.00240154	0.00389558	NA	0.00195258	0.00237298	0.00652177	0.00290491	0.00547686	0.00356295	0.0113629	0.00238407	0.00105397	0.00676899	0.00587317	NA	0.00599865	0.00276738	0.00254582	0.00625958	0.00477417	NA	0.00224227	0.00599614	0.00292137	NA	0.00236201	0.00353723	0.00514296	0.0105285	0.013392	0.00468542	0.00578938	0.00468425	NA	0.00261505	0.00751659	0.00285117	0.00457148	0.00761176	0.00177947	0.0064408	0.00359362	0.00506752	0.00800805	0.00251936
unclassified Clostridia_UCG-014	0.0013058	0.00283413	0.00283673	0.00352419	0.00291283	0.00914698	NA	0.00453645	0.00391818	0.00314634	0.00561616	0.0049177	0.00408064	0.0025966	0.00527476	0.00309068	0.00343938	0.00273787	NA	0.00797865	0.002501	0.00431682	0.00235274	0.00532884	NA	0.00403273	0.0062948	0.00972803	NA	0.00494779	0.00461868	0.006902	0.00194399	0.00286186	0.00306743	0.00293695	0.0063572	NA	0.00130753	0.00595063	0.00492756	0.00399489	0.00546733	0.00263182	0.004617	0.0038068	0.00350414	0.00417681	0.00626281
unclassified UCG-005	0.00125302	0.00386066	0.00606844	0.00295347	0.00460165	0.00389558	NA	0.002716	0.009216	0.00737709	0.00417985	0.00206458	0.00240575	0.0100091	0.0033079	0.00159519	0.00257954	0.00195772	NA	0.00400399	0.00115431	0.001265	0.00332405	0.00408082	NA	0.00448453	0.00567451	0.00212059	NA	0.00275982	0.00308663	0.0025044	0.00080856	0.0138323	0.00490452	0.00348631	0.00320042	NA	0.00105069	0.00667489	0.0030681	0.00341831	0.00610486	0.00325986	0.00591502	0.00234499	0.00552576	0.00782776	0.0015657
unclassified Weissella	0.00113167	0.0016737	0.000197494	0.00930272	0.000278888	0.000248248	NA	0.000528518	0.000147162	0.000137461	0.00519657	4.3012e-05	1.52263e-05	0.000221931	0.0129932	0.00142428	0.00023783	0.00340026	NA	1.46666e-05	1.47988e-05	0	0.000366941	0.000772583	NA	0.0206824	0.000252711	0.000118635	NA	0.00188961	2.25301e-05	5.96285e-05	0.0196291	1.83453e-05	0.00969107	0.00107759	1.45474e-05	NA	0.00170445	0.00240766	0.0123189	0.016515	0.000270469	0.000179442	0.00348329	0.00925813	0.0311599	0.000390637	1.42337e-05
unclassified Prevotellaceae_UCG-003	0.00108851	0.00397224	0.00394987	0.00282506	0.00793282	0.00257796	NA	0.00209939	0.00393657	0.00555954	0.00100058	0.00354132	0.003365	0.00368406	0.00372512	0.00274886	0.00751907	0.00435704	NA	0.00596932	0.00568274	0.000553438	0.00584947	0.00356577	NA	0.0029618	0.00397445	0.00179435	NA	0.000447539	0.00752506	0.00566471	0.00196119	0.00548523	0.00475284	0.00255663	0.00656086	NA	0.00198464	0.00409106	0.000247927	0.00156501	0.00336154	0.003858	0.00111728	0.00344134	0.00180598	0.00314012	0.00536609
unclassified Erysipelotrichaceae_UCG-009	0.00101247	0.00133896	0.0022622	0.00575	0.00337765	0.00364734	NA	0.00296557	0.00424929	0.00255067	0.00208185	0.00815794	0.00430903	0.00379502	0.00357611	0.00327584	0.00256124	0.00275259	NA	0.00290399	0.00220502	0.000822251	0.00222323	0.00417987	NA	0.00610766	0.00356093	0.00298069	NA	0.00208851	0.00412301	0.00262365	0.00476535	0.00161438	0.00444946	0.00697262	0.00257488	NA	0.00595391	0.00193787	0.00116216	0.00179152	0.00297516	0.00246733	0.00603004	0.00636497	0.00652309	0.00326031	0.00380039
unclassified Succiniclasticum	0.000994364	0.00339202	0.00195698	0.000399503	0.00788634	0.00112666	NA	0.00292153	0.00299842	0.00853787	0.000387322	0.00302518	0.0100037	0.000466056	0.00199666	0.00168065	0.000804961	0.00151613	NA	0.00879998	0.010522	0.000506001	0.00241749	0.00208003	NA	0.0023092	0.00289469	0.0025803	NA	0.00101939	0.00123916	0.00405474	0.000722543	0.000330215	0.00261237	0.0028313	0.015362	NA	0.00116743	0.00105702	0.000960719	0.000638359	0.00260809	0.00641505	0.000361473	0.000426361	0.000593008	0.00106674	0.0198987
unclassified Treponema	0.000845126	0.00932807	0.00253151	0.00226861	0.00243252	0.00175683	NA	0.00190854	0.000846179	0.00697998	0.00208185	0.000530481	0.00144649	0.00104308	0.00688401	0.000783353	0.0101352	0.00272315	NA	0.00315332	0.00174626	0.000237188	0.0045328	0.00208003	NA	0.00249326	0.00346903	0.00189815	NA	0.00208851	0.00254591	0.00247458	0.00170314	0.00126582	0.00372474	0.00126775	0.00379686	NA	0.00548694	0.00632255	0.000681801	0.00661011	0.00355473	0.00252714	0.000722947	0.00097454	0.0013747	0.00150245	0.00256206
unclassified RF39	0.000737279	0.00243244	0.000933606	0.00241129	0.00139444	0.00387649	NA	0.00209939	0.00285126	0.00184809	0.00193661	0.00398578	0.00447652	0.00168668	0.00226487	0.000640925	0.00171969	0.000618229	NA	0.00495732	0.00195344	0.00270394	0.000755466	0.00176307	NA	0.0033634	0.00236629	0.00852686	NA	0.0019642	0.00540723	0.00831818	0.000928984	0.00209136	0.0010281	0.00143678	0.00210937	NA	0.000607065	0.00232936	0.00184396	0.00201804	0.00349677	0.00140563	0.00154448	0.00274089	0.00215639	0.00150245	0.00388579
unclassified Atopobium	0.000735026	0.000535583	0.00122087	0.00208313	0.00178179	0.000744744	NA	0.00214343	0.00202347	0.000763674	0.000242076	0.00315421	0.00164444	0.000532635	0.00363571	0.000555469	0.00267101	0.00234044	NA	0.00239066	0.00256019	0.000379501	0.00228798	0.00316957	NA	0.00694433	0.00342308	0.00124566	NA	0.00136748	0.00171229	0.00305596	0.00166873	0.000275179	0.00424721	0.00950811	0.00194935	NA	0.00924607	0.00113532	0.000960719	0.00195626	0.00187396	0.00179442	0.00266176	0.00301498	0.00830211	0.00196821	0.00520952
unclassified F082	0.000725791	0.00212002	0.00389601	0.00271092	0.00151839	0.002387	NA	0.00195258	0.00369744	0.00360454	0.0058421	0.00183518	0.00213168	0.00410573	0.00122184	0.000669411	0.00287225	0.00211964	NA	0.00218533	0.0011987	0.00128081	0.00187787	0.00291204	NA	0.00184067	0.00300956	0.00444879	NA	0.00261064	0.00227554	0.00304105	0.00476535	0.0038525	0.00188765	0.00188049	0.00164385	NA	0.0016811	0.00305361	0.00179747	0.00191508	0.0029172	0.0021234	0.00249745	0.00130954	0.00199466	0.00410169	0.00119563
Butyrivibrio_fibrisolvens	0.000726007	0.0014059	0.00131064	0.00373821	0.00167333	0.00294078	NA	0.00349409	0.00123248	0.0010386	0.00388936	0.0043012	0.00312138	0.00244124	0.00178806	0.00168065	0.00109767	0.000706547	NA	0.00208266	0.00213103	0.00390569	0.00120875	0.00136688	NA	0.0041666	0.0021825	0.00667319	NA	0.00268523	0.00211783	0.00256403	0.00380195	0.00115575	0.00308429	0.00141565	0.00181842	NA	0.00607065	0.00205532	0.00116216	0.00547753	0.00226035	0.00296079	0.00167592	0.00127908	0.0019138	0.00126206	0.00210658
unclassified [Eubacterium]_hallii_group	0.00059014	0.0020977	0.00253151	0.00313896	0.0022466	0.00177593	NA	0.00123321	0.000956551	0.00235211	0.00130721	0.00488903	0.00126378	0.0038838	0.00271188	0.00126761	0.00267101	0.00315002	NA	0.00154	0.00099152	0.00121756	0.00276285	0.00257528	NA	0.00358093	0.00335416	0.00167571	NA	0.00146693	0.0016447	0.00205718	0.00325145	0.00166942	0.00261237	0.00287356	0.00247305	NA	0.00235822	0.00209447	0.00201441	0.00284173	0.00146826	0.000672907	0.00420624	0.00435498	0.0027494	0.00183299	0.00217775
unclassified Family_XIII_AD3011_group	0.000589369	0.0015398	0.00168767	0.00236848	0.00212265	0.00108847	NA	0.000998312	0.000956551	0.00129825	0.00130721	0.00266674	0.000746087	0.00292949	0.00396352	0.00257794	0.00186605	0.00295867	NA	0.001672	0.000902727	0.00104363	0.00259017	0.00447702	NA	0.00309566	0.00312443	0.00139396	NA	0.00114371	0.00193759	0.00119257	0.00328585	0.00137589	0.00340451	0.00447938	0.00149838	NA	0.00277849	0.00172255	0.00139459	0.00224455	0.00139098	0.000672907	0.0028425	0.00350225	0.00463624	0.00273446	0.00123833
unclassified Clostridia_UCG-014	0.000537242	0.00200844	0.00389601	0.00382382	0.000867652	0.00259706	NA	0.00140938	0.000735808	0.00384891	0.0013879	0.0027671	0.000913576	0.00241905	0.00166885	0.00341827	0.00248806	0.00186941	NA	0.00156933	0.000473562	0.00115431	0.00148935	0.00352615	NA	0.00202473	0.00144734	0.00139396	NA	0.00111885	0.00150952	0.0035479	0.000481696	0.00288021	0.00096068	0.00274679	0.00130926	NA	0.00233487	0.00262298	0.000883242	0.00154442	0.00117847	0.000777582	0.00236601	0.00472043	0.00212944	0.000841371	0.00175074
unclassified UCG-004	0.000515345	0.000803374	0.0011311	0.00303908	0.00144092	0.00148949	NA	0.00145342	0.00130606	0.00160371	0.00392163	0.000243735	0.00494854	0.00270756	0.000387412	0.000170913	0.00230512	0.000942063	NA	0.00676132	0.00217543	0.001265	0.000647543	0.00124802	NA	0.000920333	0.00179195	0.0036925	NA	0.00231228	0.000991326	0.00360753	0.00147949	0.00278848	0.00119664	0.000633874	0.00106196	NA	0.00403932	0.00293617	0.000929728	0.00160619	0.00198988	0.0029907	0.000246459	0.000883177	8.08647e-05	0.0023288	0.00153724
unclassified Olsenella	0.000513029	0.000981902	0.000341125	0.00128412	0.000635245	0.00066836	NA	0.000792777	0.00224421	0.000901135	0.000629398	0.000616505	0.00240575	0.000177545	0.00119204	0	0.000475659	0.000706547	NA	0.00142266	0.000858331	0.0029095	0.000625958	0.00158479	NA	0.0105587	0.00257306	0.0019723	NA	0.00186474	0.00205024	0.0022957	0.000240848	0.000476977	0.00347193	0.00247211	0.00141109	NA	0.0109272	0.00117447	0.0010227	0.00137968	0.000386384	0.000732721	0.000410765	0.00112681	0.00380064	0.000676102	0.001523
Ruminococcus_flavefaciens	0.000510863	0.000133896	0.000305217	0.0010701	0.000247901	0.00105028	NA	0.000352345	0.00908723	0.000778947	0.000338906	0.000516144	0.0017967	0.00148694	0.000178806	0.00192278	1.82946e-05	0.000367993	NA	0.00111466	0.00224942	0.00109106	0.00207214	0.0014065	NA	0.000953799	0.000275685	0.00191298	NA	0.00106912	0.00135181	0.0018783	0.000309661	0.0106953	0.000808993	0.00312711	0.000538252	NA	0.000116743	0.000274042	0.00120865	0.000164738	0.000908002	0.000149535	0.00561927	0.00277135	0.00207553	0.000390637	0.00058358
unclassified Ruminococcus	0.000481489	0.00107117	0.000466803	0.00176923	0.000604258	0.000878416	NA	0.000778096	0.00892167	0.00108442	0.00100058	0.000358433	0.00114197	0.00108746	0.000387412	0.0018658	0.000365892	0.000220796	NA	0.001188	0.00137629	0.000379501	0.00146776	0.00136688	NA	0.00117133	0.000689212	0.00100839	NA	0.00114371	0.00166723	0.00184848	0.00010322	0.0169694	0.000758431	0.00361308	0.000523705	NA	0.000303533	0.000430638	0.000945224	0.000432437	0.000888683	0.00034393	0.00471559	0.00228408	0.00196771	0.000495808	0.000469711
unclassified [Ruminococcus]_gauvreauii_group	0.000474453	0.00151748	0.0017954	0.00349566	0.000945121	0.00215785	NA	0.000998312	0.000478275	0.00123715	0.00122652	0.00293915	0.000806992	0.00363967	0.00202646	0.00162368	0.00267101	0.00239932	NA	0.000865331	0.00036997	0.000964564	0.00142459	0.00209984	NA	0.00292833	0.00300956	0.00180918	NA	0.00141721	0.00177988	0.0012522	0.00330306	0.000953953	0.00119664	0.00171146	0.00125107	NA	0.00200799	0.00164425	0.00179747	0.00249166	0.00177737	0.000553279	0.00325326	0.0024668	0.00261463	0.00222362	0.00119563
unclassified Lachnospiraceae_NK3A20_group	0.000457914	0.00082569	0.00157995	0.00219727	0.000154938	0.00200508	NA	0.00205535	0.000974946	0.000595665	0.00214641	0.00394277	0.00775017	0.000332897	0.000298009	0.000384555	0.000274419	0.000426872	NA	0.000469332	7.39941e-05	0.0114166	0.000151093	0.0042393	NA	0.00162313	0.00128653	0.00152742	NA	0.00241174	0.000991326	0.000909335	0.000137627	0.000366905	0.000185394	0.000338066	0.00306949	NA	0.00154101	0.00121362	0.00494305	0.000411845	0.000772768	0.000284116	0.00257961	0.00191863	0.000134775	0.000796298	0.00105329
unclassified Pseudoramibacter	0.000453251	0.000267791	0.000897698	0.00238275	0.00204518	0.000840224	NA	0.0016296	0.0019131	0.000519298	0.00103286	0.000759878	0.000791766	0.00332897	0.00298009	0.00247824	0.0020124	0.00117758	NA	0.000615998	0.00116911	0.000237188	0.000733882	0.00196117	NA	0.0016566	0.00179195	0.000682148	NA	0.000372949	0.000473133	0.000641007	0.00347509	0.000476977	0.00205619	0.00437373	0.00125107	NA	0.00368909	0.00138979	0.000263423	0.00255344	0.00158417	0.00263182	0.00430482	0.00161408	0.0046632	0.00183299	0.000953655
unclassified Rikenellaceae_RC9_gut_group	0.000450128	0.00220928	0.00166972	0.00132692	0.00110006	0.00162316	NA	0.000880863	0.00160038	0.00200082	0.00137176	0.00189253	0.00200987	0.0019308	0.00149005	0.000640925	0.00157333	0.00195772	NA	0.00203866	0.0012727	0.00107525	0.00185629	0.00243661	NA	0.0013554	0.0014014	0.00170537	NA	0.00106912	0.0014194	0.00132673	0.00158271	0.00212805	0.00241013	0.00179598	0.00210937	NA	0.00137757	0.00144851	0.000666305	0.0013179	0.00148758	0.00112151	0.000722947	0.00137045	0.000862557	0.00136723	0.00159417
unclassified Prevotellaceae_Ga6A1_group	0.00043798	0.000647163	0.000825882	0.000813275	0.00156487	0.00244429	NA	0.00346473	0.00137964	0.00250485	0.000903751	0.000358433	0.00261892	0.000466056	0.00250328	0.000455769	0.000786667	0.000412153	NA	0.001408	0.00162787	0.000363688	0.00086339	0.00108954	NA	0.000568933	0.000964896	0.000608002	NA	0.00176529	0.00144193	0.00132673	0.000292458	0.000275179	0.000320227	0.000232421	0.00197844	NA	0.000770506	0.00289702	0.000185946	0.00123553	0.00301379	0.00397763	9.85837e-05	0.000852723	5.39098e-05	0.00109679	0.00498178
Lactobacillus_amylovorus	0.00043744	0.000446319	0.000143632	0.000413771	0.000774689	0.000324632	NA	0.000748734	0.000275928	0.000168008	0.00050029	0.00101795	0.00126378	0	0.00169865	0.000156671	0	0	NA	0.00130533	0.00109511	0.00186588	0	5.94295e-05	NA	0.00495306	0	0.00630246	NA	0.0019642	0.00189253	0.00298143	0.000223644	0.000128417	0.000202248	0.000380325	0.000349137	NA	0.000256835	0.00105702	0.00711242	0.0026564	0.00048298	0.000179442	0.000115014	0.000243635	0.000269549	0.000240392	0.000925188
unclassified Prevotellaceae_UCG-001	0.000420749	0.0020977	0.00104133	0.000370968	0.00106907	0.00137491	NA	0.00179109	0.00169236	0.00314634	0.00171067	0.00106096	0.00172057	0.000798952	0.000774824	0.000826081	0.00166481	0.000618229	NA	0.001848	0.0011839	0.000347876	0.00146776	0.00128764	NA	0.000267733	0.00232035	0.00103805	NA	0.00191447	0.00135181	0.00181867	0.00010322	0.00223812	0.000488767	0.000464841	0.00126562	NA	0.000373579	0.00172255	0.000604323	0.000350068	0.00166145	0.00227293	0.000558641	0.000883177	0.000431278	0.0007362	0.00173651
unclassified Treponema	0.000418432	0.0040615	0.000843836	0.00119851	0.001255	0.00101209	NA	0.00135066	0.000699018	0.00331434	0.00153315	0.000344096	0.000883123	0.00071018	0.00247348	0.000427283	0.00331132	0.000677108	NA	0.00177466	0.00113951	0.000268813	0.0017052	0.00130745	NA	0.000803199	0.00170006	0.0011122	NA	0.00136748	0.00103639	0.00123729	0.00110102	0.00038525	0.00096068	0.000422583	0.00176023	NA	0.00359569	0.00274042	0.000371891	0.00479799	0.00189328	0.00115142	0.000377904	0.000395907	0.000404324	0.000465759	0.00129526
unclassified Clostridia_UCG-014	0.000414676	0.000624847	0.000341125	0.000299628	0.00044932	0.00147039	NA	0.00107172	0.00126927	0.000229102	0.00216255	0.000301084	0.00123333	0.000133159	0.000298009	0.000370312	0.000365892	0.000338554	NA	0.001276	0.000177586	0.0100093	0.000151093	0.00142631	NA	0.00113787	0.0014014	0.0030845	NA	0.0173297	0.000743494	0.000670821	6.88137e-05	0.000275179	0.000353935	8.45166e-05	0.000392779	NA	0.000326881	0.000724255	0.0114047	0.000844282	0.00104324	0.000403744	0.000640794	0.000121818	0.000350414	0.00114186	0.000483944
unclassified Christensenellaceae_R-7_group	0.0004115	0.00100422	0.00161586	0.00201179	0.0012395	0.00148949	NA	0.000954269	0.000478275	0.00252012	0.000758505	0.00265241	0.000898349	0.00230808	0.00259268	0.00105397	0.00151845	0.00203132	NA	0.00104133	0.000591952	0.000474376	0.00295711	0.00239699	NA	0.00202473	0.00229737	0.000934247	NA	0.00091994	0.00121663	0.00120748	0.00283856	0.000788846	0.00141574	0.00242985	0.00123653	NA	0.000910598	0.00121362	0.000945224	0.00127672	0.00168077	0.000538326	0.0020374	0.00322816	0.00250681	0.00165269	0.00138066
Lactobacillus_pontis	0.000412952	0.000357055	7.18159e-05	0.000128412	0.00162685	0.000229152	NA	0.00325919	0	0.00204665	0.001049	0.000602168	0.000441562	0.000687987	0.00447014	0.000128185	0.000292713	0	NA	0.000777331	0.000340373	0.00112269	8.6339e-05	5.94295e-05	NA	0.00242633	0.00080408	0.00201679	NA	0.0033814	0.000991326	0.00131183	0.000172034	0.000165107	3.37081e-05	0.000316937	0.000232758	NA	0.000116743	0.00107659	0.00929728	0.010049	0.000560257	0.000762628	0.000213598	0.000243635	0.000431278	0.000646053	0.000455477
unclassified Marvinbryantia	0.000388365	0.00145054	0.00102338	0.000770471	0.00275789	0.00273073	NA	0.00133598	0.000680622	0.0032227	0.0013879	0.00255204	0.00147695	0.0022637	0.00196686	0.000455769	0.00131721	0.000588789	NA	0.001232	0.000562355	0.000648314	0.000712297	0.00128764	NA	0.0013052	0.0013095	0.00169054	NA	0.00111885	0.00150952	0.00196774	0.000516102	0.000807191	0.00116293	0.000570487	0.00144019	NA	0.00109739	0.00211404	0.00156504	0.0015856	0.00245354	0.00177947	0.000936545	0.000944086	0.000566053	0.0015325	0.00105329
unclassified Howardella	0.000378159	0.000446319	0.00116701	0.00115571	0.000728208	0.00116486	NA	0.00158555	0.000625437	0.000626212	0.00179136	0.00352698	0.00106584	0.000887725	0.00137084	0.00086881	0.00151845	0.000750707	NA	0.000762665	0.000739941	0.00123338	0.00103607	0.00108954	NA	0.001004	0.00170006	0.00160157	NA	0.00119344	0.000901205	0.000819892	0.00240848	0.000623739	0.00128091	0.00158469	0.00113469	NA	0.00207803	0.00174213	0.00114666	0.00263581	0.00094664	0.00134581	0.00162663	0.00109636	0.00175207	0.000646053	0.0014803
unclassified Prevotellaceae_UCG-003	0.000361871	0.00214233	0.00114905	0.00131265	0.000650739	0.000821128	NA	0.00055788	0.00239138	0.00132879	0.000693951	0.000731204	0.00167489	0.000554828	0.00119204	0.00148125	0.00153674	0.00139837	NA	0.00148133	0.00109511	0.000284625	0.000992899	0.00194136	NA	0.00264386	0.00158519	0.000963905	NA	0.000795624	0.00263603	0.00122238	0.000739747	0.00106402	0.00143259	0.000295808	0.00125107	NA	0.00147097	0.000763404	0.0003409	0.000432437	0.00162281	0.000762628	0.000772239	0.00213181	0.000889512	0.000976592	0.00150877
unclassified Gastranaerophilales	0.000340013	0.00071411	0.000520665	0.000313896	0.00120852	0.000611072	NA	0.00252514	0.00211545	0.000427657	0.000597121	0.000272409	0.00200987	0.000155352	0.00181786	0.000341827	0.00192093	0.000471032	NA	0.00300666	0.00238261	0.000173938	0.000582788	0.000396197	NA	0.0012048	0.000413527	0.00109737	NA	0.000273496	0.0020953	0.00287708	0.000412882	0.000623739	0.00112922	0.00135227	0.00106196	NA	0.00135422	0.00121362	0.000201441	0.00152383	0.00142962	0.00462063	0.000180737	0.00103545	0.000323459	0.000495808	0.000839786
unclassified Prevotellaceae_YAB2003_group	0.000334753	0.00100422	0.0011311	0.000670595	0.000154938	0.000878416	NA	0.00258387	0.00220742	0.000488751	0.0012588	0.000272409	0.00234484	0.000110966	0.000447014	0.000199399	0.000384186	0.0011187	NA	0.00126133	0.000961923	0.00123338	0.000259017	0.00132726	NA	0.000870133	0.00236629	0.000622831	NA	0.00238687	0.000247831	0.000641007	0.000172034	0.000201798	0.000775285	0.00025355	0.00152747	NA	0.00105069	0.000900425	0.000387387	0.000514806	0.00119779	0.00145049	0.00026289	0.000304544	2.69549e-05	0.000751224	0.00109599
unclassified Lachnospiraceae_AC2044_group	0.000332559	0.00071411	0.000807928	0.000727667	0.00185925	0.00198598	NA	0.00245174	0.000367904	0.00209247	0.0018075	0.00316855	0.00155308	0.000621407	0.00062582	0.000384555	0.00111597	0.000264955	NA	0.00154	0.00102112	0.000268813	0.000474865	0.000435816	NA	0.0006526	0.000528396	0.00281757	NA	0.0012183	0.000766025	0.00141618	0.000326865	0.000568703	0.000505621	0.000359195	0.00116379	NA	0.000513671	0.00207489	0.00111567	0.0013179	0.00135234	0.00254209	0.00027932	0.000213181	0.000161729	0.000661078	0.00214928
unclassified Bacteroidales_RF16_group	0.00032894	0.00011158	0.00129269	0.00128412	0.00162685	0.00076384	NA	0.000616604	0.00288805	0.00129825	0.00174295	0.00021506	0.000883123	0.00281853	0.000745023	0.000940024	0.0013538	0.000382713	NA	0.00236133	0.00168706	0.000474376	0.00118716	0.000574485	NA	0.000518733	0.000873001	0.000785954	NA	0.000174043	0.000495663	0.00116276	0.000619323	0.00432948	0.000775285	0.000549358	0.00098922	NA	0.00126083	0.00133106	0.000154955	0.000885466	0.00233762	0.00324491	0.00131445	0.000274089	0.000727782	0.00165269	0.00106752
unclassified Saccharofermentans	0.000328838	0.000624847	0.000718159	0.000385235	0.00168882	0.00299807	NA	0.001703	0.000441485	0.0014968	0.00154929	0.00140506	0.00169012	0.00102088	0.00137084	0.000313341	0.000420775	0.000353274	NA	0.00206799	0.00103592	0.000774814	0.000755466	0.000534865	NA	0.0013052	0.000505422	0.00277308	NA	0.00241174	0.00110398	0.00128201	0.000189238	0.000642084	0.000977534	0.000338066	0.0010765	NA	0.000326881	0.00193787	0.00181297	0.00074132	0.00173873	0.0010617	0.000361473	0.000639542	0.000161729	0.000646053	0.00136643
unclassified [Eubacterium]_ruminantium_group	0.000328007	0.00109348	0.000412941	0.000470843	0.00117753	0.0028835	NA	0.002716	0.000441485	0.00105387	0.00316313	0.00174915	0.00146172	0.000532635	0.000417213	0.000113942	0.000347597	0.000191357	NA	0.001408	0.000725142	0.00156544	0.000259017	0.000693344	NA	0.000903599	0.00124058	0.00392977	NA	0.00835405	0.000811085	0.00152053	0.000395679	0.000311869	0.000387643	4.22583e-05	0.00101832	NA	0.000840552	0.00223149	0.00258774	0.000947243	0.00115915	0.00113647	0.000180737	0.000152272	8.08647e-05	0.000676102	0.00106752
unclassified Rhodococcus	0.000315125	8.92638e-05	0.00017954	0.00209739	4.64814e-05	0.000343728	NA	0.000102767	0.00513226	7.63674e-05	1.61384e-05	0.000100361	0.000502467	0.000421669	0.000268208	0.00311917	5.48837e-05	0.000471032	NA	0.000557332	0.000976721	1.58125e-05	0.00239591	0.00152536	NA	0.0012048	9.18949e-05	0.000593173	NA	0	0.000923735	0.00195283	0.000395679	0.00730141	0.000994388	0.00251437	0.000203663	NA	0.000140092	7.82978e-05	1.54955e-05	6.17767e-05	0.000560257	0	0.00486346	0.00188817	0.00309981	0.00013522	8.5402e-05
uncultured_Clostridiaceae	0.0003088	0.000133896	0.000359079	0.00156948	0.000402838	0.000305536	NA	1.46811e-05	0.000367904	0.000549845	4.84152e-05	0.000186385	0.000304525	0.000421669	0.00032781	0.00138155	0.000128062	5.88789e-05	NA	0.000322666	0.0012875	0.000158125	0.00187787	0.000594295	NA	0.00242633	0.000275685	1.48293e-05	NA	0.000248633	0.000901205	0.00156525	0.000137627	0.0264722	0.000522475	0.00185936	0.000130926	NA	0.000163441	0.00017617	0.000139459	0.000247107	0.000289788	0	0.00200453	0.00152272	0.00250681	0.000285465	2.84673e-05
unclassified p-1088-a5_gut_group	0.000300588	0.000803374	0.00102338	0.000328164	0.000821171	0.000591976	NA	0.000998312	0.00123248	0.000259649	0.00030663	0.000387108	0.000304525	0.000577021	0.00223507	0.00108245	0.00111597	0.0011187	NA	0.00129066	0.000843532	0.000648314	0.0012735	0.00144612	NA	0.00172353	0.00264198	0.000741466	NA	0.000298359	0.0011941	0.00110313	0.000619323	0.000476977	0.00161799	0.00164807	0.000945578	NA	0.00210138	0.000978723	0.000712792	0.00137968	0.000908002	0.000822442	0.000706516	0.00109636	0.00123993	0.00133718	0.000512412
unclassified CAG-352	0.000297333	0.000290107	0.00114905	0.000984491	0.000542283	0.000248248	NA	0.000190854	0.00329274	0.000305469	1.61384e-05	0.000301084	0.000502467	0.000732373	0.000476815	0.00116791	0.000292713	0.000500471	NA	0.000953331	0.00105072	0.000158125	0.00103607	0.00196117	NA	0.00142233	0.000735159	0.000118635	NA	0.000273496	0.00200518	0.000968963	0.000189238	0.0123464	0.00109551	0.00454277	0.000320042	NA	0.000513671	0.000645957	0.000263423	0.000473621	0.000560257	7.47675e-05	0.00103513	0.00274089	0.000997331	0.00139728	0.000213505
unclassified UCG-010	0.000295486	0.000848006	0.00109519	0.000913151	0.00139444	0.00137491	NA	0.000587242	0.000533461	0.00430712	0.000451875	0.000559156	0.000715634	0.00261879	0.00187746	0.000655168	0.00115256	0.000853745	NA	0.000850664	0.000399568	0.000173938	0.000777051	0.0010103	NA	0.00118807	0.00117166	0.000474538	NA	0.000372949	0.000856145	0.000790078	0.00110102	0.00166942	0.00134832	0.000676133	0.000698273	NA	0.000723809	0.00123319	0.000449369	0.00160619	0.00144894	0.00059814	0.000739378	0.000669996	0.00110515	0.00151747	0.000626281
unclassified CAG-352	0.00028354	0.000669478	0.000915652	0.00156948	0.000666233	0.000821128	NA	0.00041107	0.00139804	0.000656759	0.000693951	0.000688192	0.000472014	0.000776759	0.000536417	0.000541226	0.000347597	0.000471032	NA	0.000395999	0.000695544	6.32501e-05	0.000884975	0.00126783	NA	0.00128847	0.000735159	0.000118635	NA	0.000522128	0.00103639	0.00105841	0.000309661	0.0108971	0.000842701	0.00190162	0.000378231	NA	0.000607065	0.00113532	0.000495855	0.000617767	0.00142962	0.000209349	0.00111728	0.00210135	0.00121297	0.000570931	0.000569346
unclassified Marvinbryantia	0.000284376	0.00133896	0.00111315	0.000699131	0.00158037	0.00219604	NA	0.00104235	0.000312718	0.00233684	0.000887612	0.00243735	0.00109629	0.0019308	0.000983431	0.000284856	0.000768372	0.000426872	NA	0.000835998	0.000310775	0.00147056	0.000669127	0.000851823	NA	0.00142233	0.00147032	0.00120117	NA	0.00183988	0.00117157	0.00119257	0.000430085	0.000513667	0.000387643	0.000549358	0.00132381	NA	0.000163441	0.00115489	0.00158054	0.00135909	0.00177737	0.00034393	0.000821531	0.00103545	0.000134775	0.000991616	0.000953655
unclassified Olsenella	0.000278699	0.00116043	0.000341125	0.000328164	0.000526789	0.000305536	NA	0.000543199	0.000275928	0.000473478	0.000129107	0.000831565	0.000304525	0.000133159	0.00125164	0	0.000365892	0.000338554	NA	0.000747998	0.000177586	0.0080802	0.000259017	0.000633914	NA	0.00578973	0.00149329	0.0008601	NA	0.000571855	0.00114904	0.000715542	8.60171e-05	0.000128417	0.000556183	0.000147904	0.000712821	NA	0.000303533	0.000469787	0.00110018	0.0013385	0.000598895	0.000119628	0.000213598	0.00048727	0.000835602	0.00043571	0.000982123
unclassified Shuttleworthia	0.000273136	0.000490951	0.000359079	0.00014268	0.000526789	0.00263525	NA	0.00121853	0.00088297	0.000610939	0.00329223	0.00196421	0.00167489	8.87725e-05	0.000208607	0.000156671	0.00020124	0.000147197	NA	0.001188	0.000340373	0.00496513	8.6339e-05	0.000198098	NA	0.000920333	0.000712185	0.00360352	NA	0.00131775	0.000563253	0.000730449	0.000137627	0.000201798	0.000185394	2.11291e-05	0.000872842	NA	0.00035023	0.000626382	0.00811963	0.000720728	0.000579576	0.0014804	0.00026289	6.09088e-05	0	0.00030049	0.00155147
unclassified SP3-e08	0.000267303	0.00207538	0.000430895	0.000656327	0.00108457	0.000840224	NA	0.000469794	0.00088297	0.00174118	0.000435737	0.00134771	0.00036543	0.00071018	0.000864227	0.000569711	0.000622016	0.00054463	NA	0.000865331	0.000636349	0.000221375	0.00157569	0.000673534	NA	0.000468533	0.000321632	0.00129015	NA	0.000696171	0.000856145	0.000685728	0.000877374	0.000642084	0.00121349	0.00073952	0.000349137	NA	0.000233487	0.000861276	0.000294414	0.00111198	0.000656853	0.000209349	0.000410765	0.00048727	0.000619963	0.000480784	0.000683216
unclassified Prevotellaceae_NK3B31_group	0.000258392	0.00212002	0.00211857	0.000171216	0.000650739	0.00106938	NA	0.000660647	9.1976e-05	0.00320743	0.000419598	0.00119	0.000441562	0.00146475	0.00032781	0.000455769	0.00177457	0.000942063	NA	0.000982664	0.000236781	0.000474376	0.000755466	0.000931062	NA	8.36666e-05	0.00165411	0.000163122	NA	0.00116857	0.000653374	0.000596285	0.000275255	0.000623739	0.000859555	0.00025355	0.00152747	NA	4.66973e-05	0.00185957	0.00158054	0.000411845	0.00071481	0.000194395	0.000213598	0.000456816	0.000296504	0.00132216	0.000825552
unclassified Mogibacterium	0.000258532	0.000758742	0.00123882	0.00151241	0.000743702	0.000802032	NA	0.000616604	0.000386299	0.000366563	0.000532567	0.00157711	0.000472014	0.00122062	0.00202646	0.000811839	0.000896434	0.00113342	NA	0.000806665	0.000281177	0.000205563	0.000777051	0.00122821	NA	0.00138887	0.00195277	0.000785954	NA	0.000795624	0.000923735	0.00101368	0.00129026	0.000275179	0.00116293	0.00175372	0.000800105	NA	0.00119078	0.000665531	0.0003409	0.00115317	0.00137166	0.000209349	0.00188952	0.0017359	0.00159034	0.000931518	0.000597814
unclassified [Eubacterium]_nodatum_group	0.000256899	0.000914954	0.000825882	0.000584987	0.00158037	0.00085932	NA	0.000792777	0.000331114	0.000778947	0.000597121	0.00227964	0.00100493	0.000954304	0.00146025	0.000683654	0.00064031	0.000662388	NA	0.000806665	0.000443964	0.000569251	0.000690712	0.0010103	NA	0.001255	0.00160816	0.0016164	NA	0.000770761	0.00112651	0.00119257	0.000619323	0.000421941	0.000876409	0.000760649	0.00098922	NA	0.000607065	0.000743829	0.0010227	0.00102961	0.00113983	0.000224302	0.00052578	0.000395907	0.000727782	0.000946543	0.00119563
unclassified Prevotellaceae_NK3B31_group	0.00025179	0.000624847	0.000107724	0.000299628	0.000526789	0.00118395	NA	0.000616604	0.00163717	0.00158844	0.000774643	0.00124735	0.00264937	0.000133159	0.000208607	0.000555469	7.31783e-05	0.000132478	NA	0.00134933	0.000310775	0.00235607	0.000215848	0.000911252	NA	0.000117133	0.000827054	0.000341074	NA	0.00116857	0.000383012	0.00110313	1.72034e-05	0.000366905	0.000202248	0.00025355	0.00116379	NA	0.000140092	0.000685106	0.00210738	6.17767e-05	0.00119779	0.000149535	0.000936545	0.000609088	2.69549e-05	0.000120196	0.00085402
unclassified Bacteroidales_RF16_group	0.000243865	0.000334739	0.000359079	0.000399503	0.000712714	0.00085932	NA	0.00083682	0.00091976	0.000473478	0.0018075	0.000358433	0.00108106	0.00148694	0.000506616	0.000484255	0.00122574	0.000338554	NA	0.00209733	0.00217543	7.90626e-05	0.00090656	0.00104992	NA	0.000217533	0.000735159	0.000341074	NA	0.000472402	0.000247831	0.00131183	0.000498899	0.00203632	0.000623599	0.000295808	0.00114924	NA	0.00116743	0.000763404	0.000232432	0.00037066	0.00108187	0.00318509	0.000460057	0.000213181	0.000269549	0.00111181	0.00116716
unclassified Syntrophococcus	0.000235804	0.000290107	7.18159e-05	0.000299628	0.000387345	0.000210056	NA	0.000161492	0.000147162	0.000244376	0.00555161	0.000329759	0.000350204	0.000643601	0.00062582	0.000128185	0.000329302	0.000309114	NA	0.000117333	4.43964e-05	0.0104995	0.000280602	0.000316957	NA	0.000317933	0.00117166	0.00857134	NA	0.00539533	0.000112651	0.000178886	0.000688137	0.000220143	0.000202248	0.000422583	0.000101832	NA	0.000233487	0.000274042	0.00536143	0.000247107	0.000135234	4.48605e-05	0.00027932	0.000304544	0.000727782	0.000195318	8.5402e-05
Bacillus_coagulans	0.000234598	0	1.7954e-05	0.000128412	6.19751e-05	0	NA	0	0.000110371	0	8.0692e-05	0.000387108	0.000167489	0	8.94028e-05	0	0	0.000132478	NA	0.000219999	0.000310775	7.90626e-05	0.000151093	0.000158479	NA	0.000518733	4.59474e-05	0.00206127	NA	4.97265e-05	0.000495663	0.000536657	6.88137e-05	0.000311869	8.42701e-05	0.000211291	8.72842e-05	NA	0.000280184	3.91489e-05	3.09909e-05	0	0	0	0.000131445	0.000274089	0.000269549	0	0.000298907
unclassified Ruminococcaceae	0.000221759	6.69478e-05	0.000215448	0.000499379	0.000185925	0.000114576	NA	2.93621e-05	0.000239138	0.000320743	0	7.16866e-05	0.000106584	0.000310704	8.94028e-05	0.00076911	0.000292713	0.000132478	NA	0.000601332	0.00161307	0	0.00116558	0.000316957	NA	0.000886866	2.29737e-05	1.48293e-05	NA	4.97265e-05	0.0011941	0.00122238	3.44068e-05	0.0161438	0.000505621	0.00437373	0.000130926	NA	4.66973e-05	0.000215319	4.64864e-05	0.000123553	0.000135234	5.9814e-05	0.000788669	0.00121818	0.00123993	0.000105171	7.11683e-05
Prevotella_multiformis	0.00021853	0	0	0	0	0	NA	0	0	0	0	0	0	0	0	0	0	0	NA	0	0	0	0	0	NA	0	0	0	NA	0	0	0	0	0	0	0	0	NA	0	0	0	0	0	0	0	0	0	0	0
unclassified WCHB1-41	0.000216581	0.000914954	0.000323171	0.000228288	0.00117753	0.000133672	NA	0.00041107	0.000404694	0.000901135	9.68304e-05	0.000143373	9.13576e-05	0.00155352	0.00298009	0.000484255	0.00340279	0.000809585	NA	0.000410666	0.000281177	0	0.00131667	0.000554675	NA	0.000752999	0.000735159	0.000192781	NA	0.000174043	0.000878675	0.000253421	0.000275255	0.000513667	0.00182023	0.000633874	0.000349137	NA	0.00200799	0.00103745	3.09909e-05	0.00203863	0.000347745	0.000687861	0.000197167	0.000243635	0.000808647	0.00171279	0.000412776
unclassified NK4A214_group	0.000210923	0.000691794	0.000448849	0.000827543	0.00102259	0.000897512	NA	0.000499156	0.000441485	0.00163426	0.000387322	0.00127602	0.000456788	0.00110966	0.00143044	0.000897295	0.00126233	0.00054463	NA	0.000733331	0.000473562	0.000110688	0.00105765	0.000356577	NA	0.000686066	0.000459474	0.000963905	NA	0.000596718	0.00132928	0.00102859	0.000928984	0.00216474	0.000707869	0.000781778	0.000465515	NA	0.000443625	0.000645957	0.000185946	0.000658951	0.000850044	0.000224302	0.00111728	0.000669996	0.000862557	0.000525857	0.000896721
unclassified Lachnospiraceae	0.000202427	0.000446319	0.000377033	0.000527915	0.00161135	0.00139401	NA	0.000792777	0.000110371	0.00125242	0.000419598	0.00222229	0.000441562	0.000621407	0.00128144	7.12139e-05	0.000713489	0.000264955	NA	0.000923998	0.000221982	0.000569251	0.000345356	0.000356577	NA	0.000234266	0.000229737	0.00087493	NA	0.000472402	0.000270362	0.000536657	0.000361272	0.000935608	0.000353935	0.000147904	0.000858294	NA	0.000817203	0.00117447	0.00051135	0.0010708	0.000560257	0.000628047	0.000312182	0.000182726	0.000188684	0.000450735	0.00170804
unclassified Prevotellaceae	0.00019837	0.000245475	0.000466803	4.28039e-05	0.000139444	0.000687456	NA	0.00107172	0.000478275	0.00143571	0.000112969	0.00101795	0.00105061	0.000177545	0.000178806	0.00103972	0.000402481	0.000206076	NA	0.001716	0.00105072	0.000268813	0.000172678	0.000178288	NA	0.000117133	0.00147032	0.000593173	NA	0.000397812	0.0011941	0.00110313	0.000172034	0.000275179	0.000185394	0.000380325	0.00117834	NA	2.33487e-05	0.00035234	0.000449369	0.000102961	0.000560257	0.000358884	0.000361473	0.000304544	2.69549e-05	0.000360588	0.00106752
unclassified Lachnospiraceae	0.00019771	0.000624847	0.000682251	0.000556451	0.00131697	0.000973896	NA	0.000748734	0.000183952	0.000855314	0.000693951	0.0018065	0.000411109	0.00146475	0.00107283	0.000242127	0.000951318	0.000471032	NA	0.000498665	0.000281177	0.000158125	0.000539619	0.000911252	NA	0.000786466	0.000781106	0.000726636	NA	0.000497265	0.000518193	0.000849706	0.00075695	0.000532012	0.000522475	0.000971941	0.000640084	NA	0.000653763	0.00070468	0.000619819	0.00055599	0.000734129	0.000373837	0.000870823	0.000517724	0.000916467	0.000555906	0.000640515
uncultured_Clostridiales	0.000193872	0.00100422	0.000664297	0.00119851	0.000232407	0.00108847	NA	0.000455113	0.000239138	0.000442931	0.00030663	0.000989276	0.000426335	0.000687987	0.000864227	0.00108245	0.000695194	0.00101566	NA	0.000337332	0.000177586	0.000205563	0.000820221	0.000653724	NA	0.00143907	0.00149329	0.000355904	NA	0.000422675	0.000495663	0.000327957	0.00141068	9.17263e-05	0.000455059	0.00103533	0.000523705	NA	0.000747157	0.00070468	0.0003409	0.000885466	0.000560257	0.000149535	0.00152805	0.00115727	0.00169816	0.00121698	0.000654748
unclassified Clostridia_UCG-014	0.000182505	0.000379371	7.18159e-05	4.28039e-05	0.000216913	0.00202418	NA	0.000924906	0.00123248	0.000229102	0.000516429	0.000444457	0.000806992	6.65794e-05	0.000149005	0.000526983	0.00020124	1.47197e-05	NA	0.00154	0	0.000885501	0	0.000316957	NA	3.34666e-05	0.00126355	0.00201679	NA	0.000422675	0.000518193	0.00193793	0	0.000311869	3.37081e-05	2.11291e-05	0.000480063	NA	7.0046e-05	0.00135064	0.000712792	0.000473621	0.000888683	0.000314023	1.64306e-05	0.000121818	0.000188684	0.000165269	0.000725917
unclassified Bacteroidales_BS11_gut_group	0.000177845	0.000624847	0.000251356	0.000399503	0.00114654	9.548e-05	NA	0.00027894	0.000275928	0.000412384	0.00080692	0.000129036	0.000563372	0.000377283	0.000476815	0	0.000933024	0.000250236	NA	0.00107066	0.000295976	0.000332063	0.000259017	0.00112916	NA	0.000133867	0.000321632	0.000519026	NA	0.00106912	0.000337952	0.000506842	8.60171e-05	0.000275179	0.00121349	6.33874e-05	0.000349137	NA	0.000443625	0.00117447	0.000247927	0.000782505	0.000927321	0.00109161	0.000115014	6.09088e-05	2.69549e-05	0.00123201	0.000327374
unclassified Family_XIII_AD3011_group	0.000171927	0.000669478	0.000825882	0.000542183	0.000759196	0.000401016	NA	0.000499156	0.00045988	0.000504025	0.000290491	0.00080289	0.000274073	0.00122062	0.00095363	0.000569711	0.00104279	0.000912624	NA	0.000645332	0.000266379	0.000332063	0.000474865	0.000515055	NA	0.000769733	0.00128653	0.00022244	NA	0.000248633	0.000360482	0.000178886	0.000498899	0.000366905	0.000842701	0.00107759	0.0005528	NA	0.000373579	0.000587234	0.000247927	0.000906058	0.000386384	0.000194395	0.000657225	0.000578633	0.000727782	0.000691127	0.000668982
unclassified Lachnospiraceae_AC2044_group	0.000165748	0.000379371	0.000233402	8.56079e-05	0.00134796	0.00135582	NA	0.00177641	0.000331114	0.00160371	0.00106513	0.00160578	0.000791766	0.000221931	0.000238407	5.69711e-05	0.000585427	1.47197e-05	NA	0.000718665	0.000562355	0.000569251	6.47543e-05	3.96197e-05	NA	0.000217533	0.000459474	0.00133464	NA	0.000845351	0.000450603	0.000506842	3.44068e-05	0.000238488	0.000202248	2.11291e-05	0.000567347	NA	2.33487e-05	0.000939574	0.000743782	0.000638359	0.0010046	0.00125609	0	6.09088e-05	5.39098e-05	0.000676102	0.000797085
unclassified Lachnospiraceae_XPB1014_group	0.000162642	0.000669478	0.000628389	0.000342432	0.00161135	0.000458304	NA	0.000367026	0	0.00111496	0.000193661	0.00196421	0.000441562	0.000687987	0.00181786	0.000413041	0.000914729	0.000161917	NA	0.000513332	0.000458763	0	0.000302187	0.000376387	NA	0.000217533	2.29737e-05	0.000474538	NA	2.48633e-05	0.000473133	0.000864613	0.000619323	0.000532012	0.000623599	0.000232421	0.000712821	NA	0.000770506	0.000587234	4.64864e-05	0.00140027	0.000386384	0.000104674	0.000427196	0.000121818	0.000646918	0.00013522	0.000754384
unclassified Monoglobus	0.000160754	0.000156212	0.000502711	0.000813275	0.000294382	0.000324632	NA	0.000367026	0.000772599	0.00039711	0.000338906	0.000372771	0.000152263	0.00133159	0.000566218	0.000284856	0.000567132	0.000912624	NA	0.000425332	0.000754739	0.000142313	0.000992899	0.000792393	NA	0.000518733	0.000252711	0.000163122	NA	0.000298359	0.000315422	0.000223607	0.000602119	0.00137589	0.0018708	0.00198614	0.000232758	NA	0.000396927	0.000548085	0.000201441	0.000411845	0.000502299	0.000254209	0.000903684	0.000578633	0.000593008	0.000450735	0.000512412
unclassified Candidatus_Saccharimonas	0.000154848	0.000290107	0.000251356	0.000242556	0.000201419	0.000782936	NA	0.00041107	0.00106692	0.000412384	0.000661675	0.000286747	0.000715634	0.000266317	0.00065562	0.000284856	0.000530543	0.000250236	NA	0.000527999	0.00025158	0.000426938	0.000237432	0.000653724	NA	0.000535466	0.00135545	0.00124566	NA	0.000447539	0.000473133	0.000327957	0.000275255	0.000843882	0.000286518	0.000295808	0.000363684	NA	0.00070046	0.000567659	0.000805764	0.000226515	0.000811406	0.000388791	0.000443627	0.000426361	0.000404324	0.000360588	0.00058358
unclassified Coprococcus	0.000155393	0.000357055	0.000574527	0.000513647	0.000960615	0.000935704	NA	0.000396388	7.35808e-05	0.000656759	0.000274353	0.00080289	0.000274073	0.00139817	0.00131124	0	0.000658605	0.00055935	NA	0.000557332	0.000103592	0.000537626	0.00090656	0.000653724	NA	0.000870133	0.000895975	0.000726636	NA	0.000472402	0.000878675	0.000790078	0.000584916	0.000330215	0.000808993	0.000528229	0.000392779	NA	0.000326881	0.000998297	0.000635314	0.000864874	0.000405703	0.000239256	0.000788669	0.000395907	0.000808647	0.000901469	0.000569346
unclassified p-1088-a5_gut_group	0.000145785	0.000290107	0.000843836	0.000428039	0.000371851	0.000171864	NA	0.000146811	0	0.00039711	0	0.000143373	0.000182715	0.000687987	0.00163905	0.000142428	0.000658605	0.00120702	NA	0.000967997	0.000295976	3.16251e-05	0.000971314	0.00130745	NA	0.000485266	9.18949e-05	4.44879e-05	NA	0.00014918	0.000698434	0.000357771	0.000602119	0.000311869	0.00160113	0.00251437	0.000698273	NA	0.000747157	0.000195745	1.54955e-05	0.00074132	0.000579576	0.000224302	0.000197167	0.000609088	0.000781692	0.000916494	0.000512412
unclassified Prevotellaceae_UCG-004	0.000141172	0.000357055	0.000592481	0.00028536	0.000387345	0.0004774	NA	0.000513837	7.35808e-05	0.00135934	0.000161384	0.000989276	0.000380657	0.000577021	8.94028e-05	0.000327584	0.000695194	0.000161917	NA	0.00111466	0.000473562	0.000537626	0.000712297	0.000198098	NA	0.0001506	0.000712185	0.000281757	NA	0.000646445	0.0011941	0.000491935	0.000378475	0.000256834	0.000404497	0.000232421	0.00101832	NA	9.33947e-05	0.000645957	0.000929728	0.000144146	0.000309107	7.47675e-05	4.92918e-05	0.000365453	0.00010782	0.000240392	0.000996356
unclassified Roseburia	0.000135246	0.000133896	0.000502711	0.000256824	0.000774689	0.000324632	NA	0.000264259	7.35808e-05	0.000641486	0.000839197	0.000888914	0.000289299	0.00104308	0.000745023	0.000284856	0.00109767	0.000647668	NA	0.000278666	0.000133189	0.00365269	0.00045328	0.000475436	NA	0.000502	0.000735159	0.000192781	NA	0.000372949	0.000225301	0.00010435	0.000430085	0.000128417	0.000471913	0.000760649	0.000363684	NA	0.000303533	0.000567659	0.000852251	0.000494214	0.000347745	2.9907e-05	0.000509349	0.000334998	0.000539098	0.000585955	0.000227739
unclassified Oscillospiraceae	0.000133388	0.000535583	0.000161586	0.000242556	0.000945121	0.000649264	NA	0.000513837	0.000938155	0.0014968	0.000661675	0.00104662	0.000639503	0.000133159	0.000357611	0.000113942	0	0	NA	0.000777331	0.000103592	0.000901314	0.000215848	0.000277338	NA	0.000568933	0.000252711	0.000444879	NA	0.000372949	0.000495663	0.000536657	6.88137e-05	0.0011741	0.000303372	0.000147904	0.000654631	NA	9.33947e-05	0.000469787	0.000898737	0.000247107	0.000425022	0.000373837	0.000345043	0.000152272	8.08647e-05	0.000165269	0.00058358
unclassified Lachnospira	0.00012854	0.000401687	0.000143632	7.13399e-05	0.000402838	0.0004774	NA	0.000484475	5.51856e-05	0.000137461	0.000580983	0.000157711	0.000532919	8.87725e-05	5.96019e-05	2.84856e-05	0	0	NA	0.000615998	0.00011839	0.00328901	2.15848e-05	0	NA	0.0001004	4.59474e-05	0.00087493	NA	0.000497265	0.000135181	0.000238514	0	0.000165107	3.37081e-05	0	0.000305495	NA	0	9.78723e-05	0.00216937	0.00018533	0.000193192	5.9814e-05	6.57225e-05	0	0	3.0049e-05	0.000896721
unclassified Lachnospiraceae_UCG-002	0.000120107	0.000424003	0.000502711	0.000727667	0.000464814	0.000534688	NA	0.000440432	0.000312718	0.000213829	0.000355045	0.000329759	0.000197941	0.000665794	0.000506616	0.000313341	0.000530543	0.00057407	NA	0.000351999	8.87929e-05	0.000300438	0.000388526	0.000990491	NA	0.000535466	0.000390553	0.00022244	NA	0.000472402	0.000337952	0.000298143	0.000498899	7.3381e-05	0.000421351	0.000697262	0.000203663	NA	0.000770506	0.000411063	0.000247927	0.000535398	0.000502299	0.000209349	0.00052578	0.000456816	0.000512143	0.000646053	0.000327374
unclassified UCG-011	0.000118403	0.000424003	0.000233402	0.0003567	0.000387345	0.000534688	NA	0.000249578	0.000349509	0.000519298	0.000419598	0.000716866	0.00024362	0.000532635	0.00062582	0.000270613	0.000347597	0.000456312	NA	0.000557332	0.000207183	0.000173938	0.000755466	0.000237718	NA	0.000619133	0.000367579	0.000459709	NA	0.000397812	0.000585783	0.000402492	0.000430085	0.000642084	0.000488767	0.000591616	0.000465515	NA	0.000256835	0.000587234	0.000526846	0.000308883	0.000270469	0.000134581	0.000197167	0.000700451	0.000188684	0.000676102	0.000469711
unclassified Butyrivibrio	0.000117931	0.000156212	0.000215448	0.000370968	0.00116203	0.000821128	NA	0.000851501	0.000386299	0.000183282	0.000693951	0.00103229	0.000532919	0.000266317	0.000745023	0.000299098	0.000128062	4.41592e-05	NA	0.000293333	0.000414367	0.000616689	0.000215848	9.90491e-05	NA	0.000485266	0.00018379	0.00109737	NA	0.000845351	0.000315422	0.000641007	0.000206441	0.000128417	0.000337081	0.000147904	0.000320042	NA	0.000140092	0.000332766	0.000681801	0.000782505	0.000521618	0.000314023	0.000115014	9.13631e-05	0.000134775	7.51224e-05	0.00027044
Bacillus_thermoamylovorans	0.000118291	6.69478e-05	5.38619e-05	0.000171216	7.74689e-05	0	NA	7.34053e-05	0.000183952	0	0	0.000186385	0.00012181	4.43862e-05	0	4.27283e-05	1.82946e-05	5.88789e-05	NA	1.46666e-05	7.39941e-05	4.74376e-05	0	3.96197e-05	NA	0.000384866	0	0.000296586	NA	0	0.000180241	0.000149071	0.000154831	0.000587048	0.000134832	4.22583e-05	0	NA	0.000326881	1.95745e-05	1.54955e-05	8.23689e-05	0	0	0.000213598	0.000334998	0.000269549	4.50735e-05	1.42337e-05
unclassified Syntrophococcus	0.00011633	0.000200844	0.000233402	0.000342432	0.000588764	0.000840224	NA	0.000308302	0.000239138	0.000290196	0.00040346	0.000888914	0.000258846	0.000843339	0.000834426	0.000142428	0.000292713	0.000176637	NA	0.000293333	0.000310775	0.000442751	0.000345356	0.000297147	NA	0.000568933	0.000436501	0.000548685	NA	0.000174043	0.000450603	0.00031305	0.000670933	0.000146762	0.000455059	0.000443712	0.000305495	NA	0.00035023	0.000234893	0.000356396	0.000638359	0.000502299	0.000239256	0.00052578	0.000669996	0.000808647	0.000450735	0.000398542
unclassified UCG-002	0.000114396	0.000468635	0.000610435	0.000199752	0.000464814	0.000725648	NA	0.000220216	0.000202347	0.000717853	8.0692e-05	0.000458795	0.000532919	0.0012872	0.000447014	0.00035607	0.000109767	0.000309114	NA	0.000703998	0.000162787	0.000869689	0.000604373	0.000277338	NA	0.000167333	0.000206763	0.000400391	NA	0.000397812	0.000585783	0.000342864	0.000344068	0.0011741	0.000219102	0.000718391	0.000741915	NA	0.000116743	0.000313191	0.000309909	0.000350068	0.000618214	0.000119628	0.000246459	0.000182726	0.000215639	0.000315514	0.00042701
uncultured_Wautersiella	0.00011283	0	0	0	0	0	NA	0	0	0	0	0	0	0	0	0	0	0	NA	0	0	0	0	0	NA	0	0	0	NA	0	0	0	0	0	0	0	0	NA	0	0	0	0	0	0	0	0	0	0	0
unclassified Coriobacteriales	0.0001117	0.00011158	0.000341125	0.000413771	0.000464814	0.000152768	NA	0.000249578	0.000220742	0.000198555	0.000112969	0.000200723	0.00036543	8.87725e-05	0.000745023	0.000199399	0.000475659	0.000471032	NA	0.000410666	0.000192385	0.000205563	0.000733882	0.000812203	NA	0.00117133	0.00103382	0.000118635	NA	9.9453e-05	0.000202771	0.000268328	3.44068e-05	0.000165107	0.000691015	0.000464841	0.000363684	NA	0.000863901	0.000137021	0.000294414	0.000288291	0.000367065	0.000194395	0.000328612	0.000456816	0.00140166	0.00043571	0.00042701
unclassified Pseudobutyrivibrio	0.000109334	0.000178528	0.000377033	0.0003567	0.000464814	0.00066836	NA	0.000440432	0.000239138	0.00039711	0.00135563	0.000100361	0.000639503	0.000110966	0.000447014	5.69711e-05	0.000347597	7.35987e-05	NA	0.000513332	0.000355171	0.000347876	4.31695e-05	0.000713154	NA	0.000251	0.000895975	0.000341074	NA	0.000223769	0.000202771	0.000238514	0	0.000311869	0.000286518	0.000126775	0.000756463	NA	0.000863901	0.000411063	0.000309909	0.000514806	0.000772768	0.000269163	0.000131445	0.000182726	0.000215639	0.000631029	0.000142337
unclassified Ruminococcaceae	0.000106817	0.000334739	0.000341125	0.000156948	0.00111555	0.000553784	NA	0.000601923	0.00101174	0.00169536	0.000484152	0.000415783	0.000167489	0.000177545	0.000536417	0.000242127	0.000512248	0	NA	0.000410666	0.000295976	1.58125e-05	0.000345356	0.000356577	NA	6.69333e-05	0.000160816	0.00022244	NA	0.000198906	0.000315422	0.00052175	0.000223644	0.00110072	0.000505621	4.22583e-05	0.000349137	NA	0.000186789	0.000665531	0.000325405	0.000247107	0.00123643	0.000254209	0.00052578	0.000243635	0.000269549	0.000270441	0.000398542
Butyrivibrio_sp.	0.000105896	2.23159e-05	0.000287263	0.0003567	0.000805677	0.000171864	NA	0.000322983	0	0.000626212	4.84152e-05	0.00282445	0.000167489	0.000621407	0.000506616	0.000128185	0.000365892	0.000809585	NA	0.000293333	0.000221982	0	0.000237432	0.000138669	NA	1.67333e-05	4.59474e-05	4.44879e-05	NA	7.45898e-05	6.75904e-05	0.000178886	0.000533306	0.000110072	0.000488767	0.00073952	0.000334589	NA	0.000677111	0.000332766	6.19819e-05	0.000411845	0.000212511	0.000209349	0.000295751	0.000213181	0.000350414	6.0098e-05	0.000398542
unclassified Lachnospiraceae_NK4A136_group	0.000106152	0.000178528	7.18159e-05	7.13399e-05	0.000681727	0.000935704	NA	0.00123321	0	0.000641486	0.00124266	0.00210759	0.000959255	0.000110966	8.94028e-05	7.12139e-05	7.31783e-05	4.41592e-05	NA	0.000410666	0.00011839	0.000885501	2.15848e-05	0	NA	0.0001506	6.89212e-05	0.000919418	NA	0.00171556	0.000383012	0.000402492	1.72034e-05	1.83453e-05	3.37081e-05	4.22583e-05	0.000320042	NA	2.33487e-05	0.000430638	0.0010227	0.00037066	0.000425022	0.000209349	4.92918e-05	0	2.69549e-05	7.51224e-05	0.00042701
unclassified Christensenellaceae_R-7_group	0.000102739	0.000490951	0.000430895	0.000256824	0.00182827	0.0004774	NA	0.000264259	1.83952e-05	0.0017259	0.000145246	0.000243735	0.000197941	0.00104308	0.000834426	0.000199399	0.00043907	0.000264955	NA	0.000351999	0.000207183	0.000110688	0.000259017	0.000277338	NA	0.000284466	4.59474e-05	0.000163122	NA	0.000124316	0.000247831	0.000387585	0.000240848	0.000403596	0.000455059	0.000443712	0.0002764	NA	0.000256835	0.000332766	0.000185946	0.000473621	0.00023183	0.000119628	0.000147876	0.000304544	0.000485188	0.000315514	0.00027044
unclassified [Clostridium]_methylpentosum_group	0.000102531	0.00011158	0.000933606	0.000613523	0.000387345	0.000133672	NA	5.87242e-05	0.000147162	0.000122188	0.000177522	0.000229397	0.000137036	0.000665794	0.000864227	0.000170913	0.000128062	0.000323834	NA	0.000307999	0.000443964	0	0.000561204	0.000534865	NA	0.000267733	0	8.89759e-05	NA	0	6.75904e-05	0.000163978	0.00075695	0.000183453	0.000387643	0.00198614	0.000174568	NA	0.000303533	5.87234e-05	3.09909e-05	0.000288291	9.6596e-05	0.000134581	0.000115014	0.000578633	0.000700828	0.000375612	0.00113869
unclassified Solobacterium	0.000102579	0.000446319	0.000430895	0.000513647	0.000309876	0.00057288	NA	0.000396388	0	0.00035129	0.000274353	0.00043012	0.000137036	0.00115404	0.000566218	0.000156671	0.000603721	0.000515191	NA	0.000205333	0.00011839	0.000268813	0.000496449	0.000376387	NA	0.000736266	0.000574343	0.000400391	NA	0.000372949	0.000292892	0.000447214	0.000361272	0.000165107	0.000320227	0.00073952	0.000261852	NA	9.33947e-05	0.000293617	0.00051135	0.000473621	0.000598895	4.48605e-05	0.000328612	0.000609088	0.000431278	0.000540882	0.000213505
unclassified Enterococcus	0.000101248	0.000156212	0.000520665	0.000271092	1.54938e-05	3.8192e-05	NA	0	0.000128766	4.58204e-05	4.84152e-05	0.000100361	7.61313e-05	8.87725e-05	0.000178806	5.69711e-05	0	8.83184e-05	NA	0	4.43964e-05	1.58125e-05	0.000172678	3.96197e-05	NA	0.000786466	0	0.000474538	NA	0	9.01205e-05	0.000119257	0.00106661	0	0.00286518	0.000971941	0	NA	0.000116743	0	1.54955e-05	4.11845e-05	0	0	0.000706516	0.000274089	0.00938031	0	0
unclassified CAG-352	0.000100168	0.000200844	0.000161586	0.000485111	0.000309876	7.6384e-05	NA	5.87242e-05	0.000257533	0.000336016	6.45536e-05	0.000100361	0.000304525	6.65794e-05	5.96019e-05	0.000128185	0.000109767	0.000117758	NA	0.000747998	0.000147988	0.0001265	0.000172678	0.000435816	NA	0.00107093	0.000114869	7.41466e-05	NA	0	0.000630844	0.000357771	8.60171e-05	0.00181618	0.00025281	0.00126775	0.000232758	NA	4.66973e-05	9.78723e-05	0.000371891	0.000123553	0.000193192	4.48605e-05	0.000591502	0.00048727	0.000404324	0.000315514	2.84673e-05
unclassified Syntrophococcus	0.000100576	0.000379371	0.000448849	0.000271092	0.000464814	0.000802032	NA	0.00041107	7.35808e-05	0.00035129	0.000387322	0.000616505	0.000228394	0.000532635	0.000804625	0.000284856	0.000311008	0.000206076	NA	0.000249333	0	0.000268813	0.000431695	0.000416006	NA	0.000669333	0.000689212	0.000296586	NA	0.000298359	0.000157711	0.000253421	0.000206441	7.3381e-05	0.000421351	0.000760649	0.000145474	NA	0.000256835	0.000430638	0.000356396	0.000226515	0.000425022	0.000149535	0.00054221	0.000456816	0.000646918	0.00043571	0.000199271
unclassified Oribacterium	0.000100348	0	0.000107724	2.8536e-05	0.000588764	0.00057288	NA	0.000528518	0.000128766	0.00125242	0.000129107	0.00121867	0.000898349	0.000199738	0.000238407	2.84856e-05	0	4.41592e-05	NA	0.000630665	0.000399568	0.00188169	0.000107924	5.94295e-05	NA	0	6.89212e-05	0.000296586	NA	0.000124316	6.75904e-05	0.000268328	1.72034e-05	9.17263e-05	5.05621e-05	8.45166e-05	0.0016584	NA	9.33947e-05	5.87234e-05	0.000573332	0	0.000560257	0.000104674	0	0	0	9.01469e-05	0.00195001
unclassified Turicibacter	9.93445e-05	0	1.7954e-05	0.000114144	0.000108457	1.9096e-05	NA	0	5.51856e-05	1.52735e-05	3.22768e-05	0.000200723	3.04525e-05	6.65794e-05	2.98009e-05	4.27283e-05	0	2.94395e-05	NA	0	2.95976e-05	0	8.6339e-05	0.000118859	NA	3.34666e-05	9.18949e-05	7.41466e-05	NA	7.45898e-05	6.75904e-05	2.98143e-05	3.44068e-05	0.000146762	5.05621e-05	0	1.45474e-05	NA	9.33947e-05	0	4.64864e-05	0	5.79576e-05	0	8.21531e-05	0	2.69549e-05	1.50245e-05	0
unclassified UCG-010	8.89901e-05	0.000580215	0.000466803	0.000485111	0.000836664	0.000324632	NA	5.87242e-05	0.000128766	0.000473478	0.000274353	5.73493e-05	6.0905e-05	0.000399476	0.000804625	9.96995e-05	0.00043907	0.000294395	NA	0.000366666	0.000147988	7.90626e-05	0.000323771	0.000455626	NA	0.0002008	0.00018379	0.000177952	NA	0.000248633	0.000135181	0.000268328	0.000206441	0.000587048	0.000758431	0.000147904	7.27368e-05	NA	0.000466973	0.000371915	9.29728e-05	0.000308883	0.000367065	0.000179442	0.000147876	0.000243635	0.000323459	0.000450735	5.69346e-05
unclassified UCG-004	8.78151e-05	0.000133896	0.000287263	0.000328164	3.09876e-05	0.00019096	NA	0.000176173	0.000294323	0.000106914	0.00114583	5.73493e-05	0.000806992	0.000288511	0	4.27283e-05	0.000365892	0.000132478	NA	0.000762665	0.000162787	0.00191332	2.15848e-05	7.92393e-05	NA	0.000184067	0.000390553	0.00102322	NA	0.000522128	2.25301e-05	0.000581378	0.000172034	0.000146762	5.05621e-05	0	2.90947e-05	NA	0.000466973	0.000548085	0.000387387	0.000247107	0.000367065	0.000508419	3.28612e-05	0.000152272	0	0.00043571	9.96356e-05
unclassified Coprococcus	8.50679e-05	0.000133896	8.97698e-05	8.56079e-05	0.000232407	0.00038192	NA	0.000249578	5.51856e-05	0.000244376	0.000274353	0.00111831	0.000334978	0.000266317	0.000149005	0	3.65892e-05	1.47197e-05	NA	0.000263999	4.43964e-05	0.00328901	0.000172678	1.98098e-05	NA	0.000184067	0.000252711	0.000563514	NA	0.000571855	0.000247831	0.000357771	0	0.000146762	8.42701e-05	0	0.000509158	NA	0	0.000293617	0.00172	0.000164738	0.000154554	1.49535e-05	3.28612e-05	3.04544e-05	2.69549e-05	0	0.000384309
unclassified Romboutsia	8.51987e-05	8.92638e-05	5.38619e-05	8.56079e-05	7.74689e-05	3.8192e-05	NA	0	7.35808e-05	1.52735e-05	3.22768e-05	0.000129036	3.04525e-05	0.000244124	0.000149005	0	0	0	NA	5.86665e-05	2.95976e-05	0	4.31695e-05	0.000118859	NA	1.67333e-05	6.89212e-05	4.44879e-05	NA	9.9453e-05	0	2.98143e-05	5.16102e-05	0	0	2.11291e-05	0	NA	0	3.91489e-05	4.64864e-05	0.000102961	0.000135234	0	8.21531e-05	9.13631e-05	8.08647e-05	4.50735e-05	2.84673e-05
unclassified Dialister	8.41887e-05	0	0	1.4268e-05	0	0	NA	0	0	0	0	0	0	0	0	0	0	0	NA	0	1.47988e-05	0	0	0	NA	6.69333e-05	0	2.96586e-05	NA	0	0	0	0	3.66905e-05	0	0	0	NA	0	0	0	0	0	0	0	0	2.69549e-05	0	0
unclassified Pirellula	8.12861e-05	6.69478e-05	0.000215448	0.00021402	0.000247901	0.000133672	NA	0.000190854	0.000239138	4.58204e-05	8.0692e-05	7.16866e-05	0.00012181	0.000266317	0	7.12139e-05	0.000311008	0.000529911	NA	0.000366666	0.000133189	7.90626e-05	0.000431695	0.000515055	NA	0.0005522	0.00098787	0.000118635	NA	0	0.000157711	0.000223607	0.000275255	5.50358e-05	0.000657307	0.000655003	0.000378231	NA	0	0.000215319	4.64864e-05	0.000350068	0.00123643	7.47675e-05	0.00026289	0	0.000781692	0.00043571	0.000113869
unclassified Ralstonia	7.79051e-05	0	3.59079e-05	0.000370968	0	5.7288e-05	NA	0	0.000846179	0	1.61384e-05	0.000157711	0.000182715	4.43862e-05	0	0.00025637	5.48837e-05	7.35987e-05	NA	0.000102666	0.000591952	0	0.000194263	0.000297147	NA	0.000133867	0	5.93173e-05	NA	0	9.01205e-05	0.000298143	0.000120424	0.000311869	8.42701e-05	0.000570487	1.45474e-05	NA	0.000256835	1.95745e-05	0	0	7.72768e-05	0	0.000722947	0.000274089	0.000377369	0	7.11683e-05
uncultured_Spirochaeta	7.79982e-05	0.00107117	0.000197494	0.000228288	0.000278888	0.000152768	NA	0.000117448	0.000128766	0.000427657	9.68304e-05	8.6024e-05	0.000411109	0.000177545	0.000387412	0.000128185	0.000530543	0.000220796	NA	0.000865331	0.000281177	4.74376e-05	0.000151093	0.000574485	NA	0.0003012	0.000137842	0.000281757	NA	0.000198906	0.000698434	0.000193793	3.44068e-05	0.000183453	0.000488767	8.45166e-05	0.000145474	NA	0.000233487	0.000137021	4.64864e-05	0.000267699	0.000328426	0.000149535	0	0.000121818	0.000215639	0.000195318	0.000241972
uncultured_Anaeroplasmataceae	7.28009e-05	0	5.38619e-05	0.00112717	7.74689e-05	0.000267344	NA	0.000308302	0.000257533	9.16408e-05	0.000484152	4.3012e-05	0.000182715	0.00035509	2.98009e-05	0	0.000256124	0.000264955	NA	0.000293333	0.000162787	0.000205563	0.000107924	0.000118859	NA	0.0003514	0.000252711	0.000118635	NA	0.000198906	0.000157711	0.0002087	0.000240848	0.000587048	0.000117978	0.000147904	1.45474e-05	NA	0.00070046	0.000371915	0.000123964	0.000308883	3.86384e-05	0.000224302	4.92918e-05	0.000395907	0	0.000255416	0.000213505
unclassified V9D2013_group	7.32519e-05	0.00071411	0.000484757	0.000242556	0.000650739	1.9096e-05	NA	4.40432e-05	0.00042309	0.0024743	8.0692e-05	4.3012e-05	0.000197941	0.000310704	0	8.54567e-05	0.000292713	0.000147197	NA	0.000337332	0.000192385	0	0.000215848	3.96197e-05	NA	6.69333e-05	0	0.000133464	NA	2.48633e-05	0.000180241	0.000491935	0	0.0013392	0.000455059	4.22583e-05	7.27368e-05	NA	4.66973e-05	0.000587234	0	0.000411845	0.000154554	1.49535e-05	6.57225e-05	6.09088e-05	0.000134775	7.51224e-05	0.000128103
unclassified Succinivibrionaceae	7.14602e-05	0.000290107	7.18159e-05	0.0003567	9.29627e-05	0.000133672	NA	0.000249578	0	0	0.000112969	0.00021506	0.00012181	0.000110966	0.000119204	0.000113942	0.000164651	4.41592e-05	NA	0.000146666	0.000443964	4.74376e-05	2.15848e-05	7.92393e-05	NA	6.69333e-05	2.29737e-05	0	NA	0	6.75904e-05	0.000477028	0.000292458	0.000275179	5.05621e-05	0.000316937	8.72842e-05	NA	0.000396927	0.00035234	0	0.000535398	0.000367065	0.000284116	0.000295751	0.000152272	0.00010782	0.000225367	0.000241972
unclassified Brevibacillus	7.14261e-05	0	7.18159e-05	9.98759e-05	0	1.9096e-05	NA	0	7.35808e-05	0	0	0.000129036	3.04525e-05	2.21931e-05	0	2.84856e-05	0	4.41592e-05	NA	2.93333e-05	5.91952e-05	0	0.000129509	0.000217908	NA	0.0003012	2.29737e-05	8.89759e-05	NA	0	9.01205e-05	0.000149071	0.000309661	0.000201798	5.05621e-05	0.000126775	0	NA	0	0	0	0	0	0	0.000246459	3.04544e-05	0.000539098	0	2.84673e-05
unclassified Acetitomaculum	6.95168e-05	0.00011158	0.000215448	0.000328164	0.000247901	0.000229152	NA	0.000234897	1.83952e-05	0.000320743	0.000177522	0.000301084	0.00012181	0.000377283	0.000208607	0.000199399	0.000311008	0.000397433	NA	0.000161333	0.00011839	0.000205563	0.000237432	0.000297147	NA	0.000669333	0.000413527	0.00020761	NA	4.97265e-05	0.000247831	5.96285e-05	0.000481696	1.83453e-05	0.000101124	0.000211291	0.000203663	NA	0.000326881	0.000293617	0.000712792	0.000473621	0.000135234	7.47675e-05	0.000394335	0.000517724	0.000593008	0.000270441	0.000185038
unclassified Rummeliibacillus	6.91384e-05	0	0	1.4268e-05	0	0	NA	0	0	0	0	2.86747e-05	3.04525e-05	0	0	0	0	0	NA	8.79998e-05	1.47988e-05	6.32501e-05	4.31695e-05	1.98098e-05	NA	0.0001004	0	0.000103805	NA	0	2.25301e-05	0.000119257	0	3.66905e-05	3.37081e-05	6.33874e-05	4.36421e-05	NA	0	0	0	0	1.93192e-05	0	3.28612e-05	6.09088e-05	8.08647e-05	0	7.11683e-05
uncultured_Prevotellaceae	6.81932e-05	4.46319e-05	0.000107724	0.000413771	6.19751e-05	0.000248248	NA	0.000190854	0.00049667	7.63674e-05	0.000742367	0.000129036	9.13576e-05	0.000244124	0.000119204	9.96995e-05	0.000128062	0.000132478	NA	8.79998e-05	0.000192385	6.32501e-05	0.000366941	0.000217908	NA	0.000234266	0	0.000133464	NA	0	0.000135181	0.0004174	0.00111822	0.00102733	0.000286518	0.000274679	4.36421e-05	NA	7.0046e-05	0.000430638	3.09909e-05	0.000308883	0.000328426	0.00059814	0.000509349	0.000304544	0.00010782	0.000240392	9.96356e-05
unclassified [Eubacterium]_ventriosum_group	6.74194e-05	8.92638e-05	0	0	0.00142543	0	NA	0.000132129	5.51856e-05	0.00145098	9.68304e-05	0.000200723	4.56788e-05	0.000199738	0.000208607	2.84856e-05	0.000219535	4.41592e-05	NA	0.000498665	4.43964e-05	0.000158125	0	9.90491e-05	NA	1.67333e-05	0.00018379	7.41466e-05	NA	0	9.01205e-05	0.000253421	3.44068e-05	0.000220143	0.00016854	4.22583e-05	0.000261852	NA	0.000116743	0.000156596	0	0.000432437	7.72768e-05	4.48605e-05	0	0	0	9.01469e-05	0.00015657
unclassified Lachnoclostridium	6.70908e-05	6.69478e-05	0.000430895	2.8536e-05	0.000402838	0.000362824	NA	8.80863e-05	5.51856e-05	0.000641486	0	0	0.000197941	0.000732373	0.000238407	0	0.000182946	0.000264955	NA	0.000322666	1.47988e-05	0.00135988	0.000129509	0.000237718	NA	0.0002008	0.00018379	8.89759e-05	NA	0.000298359	4.50603e-05	5.96285e-05	0.00010322	9.17263e-05	0.000101124	0	0.000363684	NA	4.66973e-05	0.000254468	0.00142558	8.23689e-05	0.000309107	8.9721e-05	8.21531e-05	6.09088e-05	0.000215639	0.000360588	0.00015657
unclassified Clostridia_vadinBB60_group	6.32583e-05	0.000133896	0.000161586	0.00021402	0.000185925	0.000229152	NA	0.00027894	0.000367904	0.000274922	0.00071009	2.86747e-05	0.000197941	0.000110966	0.000119204	1.42428e-05	9.14729e-05	8.83184e-05	NA	0.000395999	0.00025158	0.000142313	0.000151093	0.000138669	NA	0.000167333	0.000298658	0.000266928	NA	0.000174043	6.75904e-05	0.000655914	5.16102e-05	0.000110072	0.00016854	0.000105646	2.90947e-05	NA	0.000116743	0.000391489	0.000154955	0.000411845	0.000405703	0.000388791	8.21531e-05	0.000152272	2.69549e-05	0.000285465	0.000170804
unclassified Gastranaerophilales	6.04667e-05	0.000379371	1.7954e-05	4.28039e-05	0.000309876	5.7288e-05	NA	0.000322983	0.000533461	0.000106914	3.22768e-05	0.000100361	0.000639503	0.000133159	0.000536417	1.42428e-05	0.000109767	0	NA	0.000557332	0.000384769	0	0	5.94295e-05	NA	0.000133867	4.59474e-05	0.000133464	NA	2.48633e-05	0.000563253	0.000402492	6.88137e-05	0.000146762	0.000101124	0.000169033	0.000174568	NA	0.000116743	0.000332766	0	0.000102961	0.000270469	0.000448605	0	3.04544e-05	2.69549e-05	0.000105171	0.00015657
unclassified Ruminococcaceae	6.12354e-05	0.000178528	7.18159e-05	0.000114144	0.000309876	0.000458304	NA	0.000352345	0.000515066	0.000290196	0.000548706	0.000329759	0.000258846	4.43862e-05	0.000119204	0.000128185	0.000109767	2.94395e-05	NA	0.000439999	4.43964e-05	4.74376e-05	2.15848e-05	9.90491e-05	NA	3.34666e-05	0.000229737	0.000148293	NA	0.000198906	0.000157711	0.000253421	0	0.000293524	0.000101124	4.22583e-05	0.000232758	NA	4.66973e-05	0.000391489	0.000356396	8.23689e-05	0.000367065	0.000209349	0.000952976	3.04544e-05	8.08647e-05	0.000345563	0.00015657
unclassified Veillonellaceae_UCG-001	5.85414e-05	0.000133896	0.000143632	5.70719e-05	0.00057327	0	NA	0.000220216	0.000147162	0.000717853	0	0.00080289	0.000152263	0.000110966	0.000536417	0.000128185	9.14729e-05	0.000161917	NA	0.000322666	0.00025158	4.74376e-05	0.000259017	0.000138669	NA	0.0001506	0.000114869	8.89759e-05	NA	0.000174043	9.01205e-05	0.000253421	5.16102e-05	0.000110072	0.000455059	8.45166e-05	0.000727368	NA	0.000256835	0.000137021	0	0.000288291	0.000521618	0.000807489	0	9.13631e-05	0	3.0049e-05	0.000569346
unclassified Flexilinea	5.91321e-05	0.000156212	0.000215448	0.00014268	0.00012395	0.000210056	NA	0.000102767	0.000220742	0	3.22768e-05	0.000143373	0.000213168	0.000266317	0.000417213	7.12139e-05	0.000256124	0.00054463	NA	0.000205333	7.39941e-05	6.32501e-05	0.000172678	0.000455626	NA	0.0006024	0.000712185	0.000118635	NA	4.97265e-05	2.25301e-05	0.000223607	0.000189238	0.000183453	0.000286518	0.000401454	0.000320042	NA	0.00035023	0.000117447	7.74773e-05	0.000329476	0.000328426	0.000134581	9.85837e-05	0.000669996	0.000350414	0.000165269	7.11683e-05
Lachnospiraceae_bacterium	5.90648e-05	0	0	0	0	0	NA	0	0	0	0	0	0	0	0	0	0	0	NA	0	0	0	0	0	NA	0	0	0	NA	0	0	0	0	0	0	0	0	NA	0	0	0	0	0	0	0	0	0	0	0
unclassified [Ruminococcus]_gauvreauii_group	5.69789e-05	0.000357055	0.000143632	7.13399e-05	0.000433826	0.000401016	NA	0.000176173	9.1976e-05	0.000336016	0.000193661	0.000358433	7.61313e-05	0.000244124	0.000208607	0.00025637	1.82946e-05	4.41592e-05	NA	0.000132	7.39941e-05	0.000158125	2.15848e-05	0.000118859	NA	0.000117133	9.18949e-05	0.000252098	NA	0.000372949	0.000450603	0.000119257	0	3.66905e-05	0.000235956	0	0.000145474	NA	9.33947e-05	0.000195745	4.64864e-05	0.000288291	0.000212511	0.000284116	9.85837e-05	0.000213181	0.00010782	0.000120196	4.2701e-05
unclassified Desulfobulbus	5.7655e-05	2.23159e-05	0.000107724	9.98759e-05	0.000402838	0.000171864	NA	0.000367026	0	7.63674e-05	8.0692e-05	0.000401445	0.000228394	0.00035509	0.000387412	0.000185156	0.000219535	0.000117758	NA	0.000161333	0.000266379	6.32501e-05	0.000345356	0.000118859	NA	8.36666e-05	6.89212e-05	0.000355904	NA	0	0.000337952	0.000223607	0.000412882	3.66905e-05	0.00016854	0.000676133	0.00021821	NA	0.000116743	0.000137021	0.000154955	0.000123553	0.000135234	0.000119628	0.000164306	0.000121818	0.000242594	0.000120196	0.000142337
unclassified Succinivibrio	5.66371e-05	6.69478e-05	3.59079e-05	0.000242556	4.64814e-05	0.000133672	NA	0.000249578	0.000110371	6.10939e-05	0.000774643	7.16866e-05	0.00024362	2.21931e-05	5.96019e-05	1.42428e-05	0	5.88789e-05	NA	0.000117333	8.87929e-05	0.000316251	0	7.92393e-05	NA	0.000267733	9.18949e-05	0.00102322	NA	0.000223769	0.000202771	0.000268328	8.60171e-05	7.3381e-05	3.37081e-05	4.22583e-05	8.72842e-05	NA	0.000466973	0.000195745	0.000309909	0.000247107	0.000405703	0.000179442	3.28612e-05	9.13631e-05	5.39098e-05	0	4.2701e-05
unclassified [Eubacterium]_coprostanoligenes_group	5.64535e-05	0.000223159	5.38619e-05	0.000114144	0.000154938	0.000267344	NA	0.000176173	0.000515066	0.000259649	0.000242076	0.000157711	0.000106584	0.000133159	0.000298009	0.000113942	7.31783e-05	1.47197e-05	NA	0.000102666	8.87929e-05	0.00018975	8.6339e-05	7.92393e-05	NA	0.000251	0.000160816	0.000103805	NA	0.000174043	0.000202771	0.00010435	1.72034e-05	0.000440286	0.000219102	0.000190162	0.000116379	NA	7.0046e-05	0.000293617	0.000185946	0.000144146	7.72768e-05	5.9814e-05	0.000312182	0.000182726	8.08647e-05	0.000105171	0.000170804
unclassified Oscillospiraceae	5.53454e-05	0	0	0	0	0	NA	0	0	0	0	0	0	0	0	0	0	0	NA	0	0	0	0	0	NA	0	0	0	NA	0	0	0	0	0	0	0	0	NA	0	0	0	0	0	0	0	0	0	0	0
Azospirillum_sp.	5.5237e-05	0	0	0	0	0	NA	0	0	0	0	0	0	0	0	0	0	0	NA	0	0	0	0	0	NA	0	0	0	NA	0	0	0	0	0	0	0	0	NA	0	0	0	0	0	0	0	0	0	0	0
unclassified Papillibacter	5.45312e-05	0.000513267	0.000125678	2.8536e-05	0.000108457	9.548e-05	NA	0.000102767	0.000220742	0.000916408	1.61384e-05	5.73493e-05	0.00012181	0.000155352	0	7.12139e-05	0.00020124	5.88789e-05	NA	0.000176	2.95976e-05	7.90626e-05	0.000474865	0.000178288	NA	0	0.000114869	0.000192781	NA	0	6.75904e-05	0.0002087	8.60171e-05	0.000440286	0.000235956	4.22583e-05	0.000101832	NA	2.33487e-05	0.000332766	0.000108468	0.000102961	9.6596e-05	5.9814e-05	6.57225e-05	0.000213181	0.000215639	0.000270441	2.84673e-05
unclassified CPla-4_termite_group	5.37513e-05	0.000357055	5.38619e-05	0	0.000340863	0.000229152	NA	4.40432e-05	0.000441485	0	0.000242076	0	4.56788e-05	0	0	0	0	5.88789e-05	NA	7.33331e-05	8.87929e-05	0.000632501	4.31695e-05	0.000594295	NA	0.000619133	0.00195277	8.89759e-05	NA	7.45898e-05	0.000225301	7.45356e-05	0	5.50358e-05	0.000353935	0	0.000174568	NA	0.000723809	0.000313191	0	0	1.93192e-05	0.00029907	0	0.000121818	0	0.000255416	0
Olsenella_umbonata	5.38866e-05	0	0	0	0	0	NA	0	0	0	0	0	0	0	0	0	0	0	NA	0	0	0	0	0	NA	0	0	0	NA	0	0	0	0	0	0	0	0	NA	0	0	0	0	0	0	0	0	0	0	0
unclassified V9D2013_group	5.25585e-05	0.000178528	0.000287263	0	0.00012395	5.7288e-05	NA	7.34053e-05	0.000515066	0.000381837	0.00275967	0	0.000304525	0	8.94028e-05	2.84856e-05	0.000109767	8.83184e-05	NA	0	4.43964e-05	0.000379501	0	0.000653724	NA	0	0.000344606	0.000133464	NA	0.000596718	9.01205e-05	0.00010435	0	0.000311869	0.000117978	0	5.81894e-05	NA	9.33947e-05	0.000489361	0.000449369	6.17767e-05	0.000193192	0.000224302	0	0	0	6.0098e-05	5.69346e-05
unclassified [Anaerorhabdus]_furcosa_group	5.27287e-05	0.000245475	0.000107724	0.000228288	7.74689e-05	0.000248248	NA	0.000146811	9.1976e-05	0.000244376	3.22768e-05	0.000114699	0.000319752	0.000110966	0.000149005	5.69711e-05	7.31783e-05	0.000161917	NA	0.000161333	4.43964e-05	0.000142313	0.000107924	0.000336767	NA	0.0003514	0.000160816	0.000177952	NA	0.000223769	0.000292892	0.000283235	5.16102e-05	0.000238488	0.000219102	0.000316937	0.000392779	NA	0.000140092	0.000274042	0.000263423	8.23689e-05	0.000270469	4.48605e-05	4.92918e-05	0.00048727	0	0.000165269	0.00027044
[Eubacterium]_cellulosolvens	5.24817e-05	6.69478e-05	3.59079e-05	2.8536e-05	0.000464814	0.000420112	NA	0.000396388	0	0.000259649	0.00040346	0.000200723	0.000213168	0.000199738	0.000119204	2.84856e-05	0.000128062	0	NA	0.000307999	0.000207183	0.000268813	0	5.94295e-05	NA	8.36666e-05	0.000137842	0.000148293	NA	0.000397812	9.01205e-05	4.47214e-05	0	3.66905e-05	8.42701e-05	6.33874e-05	0.000261852	NA	0	0.000156596	0.000185946	0.000267699	0.000270469	0.000463558	0	0	0	4.50735e-05	0.000412776
Clostridium_sp.	5.0646e-05	0	0	0	0	0	NA	0	0	0	0	0	0	0	0	0	0	0	NA	0	0	0	0	0	NA	0	0	0	NA	0	0	0	0	0	0	0	0	NA	0	0	0	0	0	0	0	0	0	0	0
unclassified Flavobacteriaceae	4.99742e-05	0	5.38619e-05	0.00105583	1.54938e-05	7.6384e-05	NA	1.46811e-05	0.000128766	0	0	0.000186385	3.04525e-05	8.87725e-05	8.94028e-05	1.42428e-05	0.000182946	0.000132478	NA	0.000219999	0.000340373	0	0.000129509	0.000158479	NA	0.000267733	6.89212e-05	0.000163122	NA	0	0.000405542	0	0.000378475	9.17263e-05	6.74161e-05	0.000169033	0.000349137	NA	0.000186789	3.91489e-05	1.54955e-05	8.23689e-05	5.79576e-05	2.9907e-05	0.000164306	0.000152272	0	6.0098e-05	0.00042701
unclassified Proteobacteria	4.98666e-05	0	0	0	0	0	NA	0	0	0	0	0	0	0.000110966	8.94028e-05	0	0	0	NA	0	0	0	8.6339e-05	0	NA	0	0	0	NA	0	0	0	0	0	0	0	0	NA	0	0	0	0	0	0	0	0	0	0	2.84673e-05
unclassified Catenisphaera	4.85131e-05	0	7.18159e-05	0.000199752	0.000108457	0.000152768	NA	4.40432e-05	0.000165557	0	4.84152e-05	0.000186385	1.52263e-05	0.000221931	0.00065562	5.69711e-05	9.14729e-05	7.35987e-05	NA	5.86665e-05	4.43964e-05	0.000442751	0.000172678	5.94295e-05	NA	1.67333e-05	0.000114869	5.93173e-05	NA	7.45898e-05	0	5.96285e-05	0.000206441	5.50358e-05	5.05621e-05	0.000126775	4.36421e-05	NA	0.000186789	7.82978e-05	0.000325405	0.000123553	0.000328426	0.000104674	0.000164306	6.09088e-05	0.000296504	0.000105171	1.42337e-05
unclassified [Eubacterium]_ruminantium_group	4.69964e-05	0.000178528	1.7954e-05	0.000128412	0.000356357	0.000439208	NA	0.000190854	0	0.000137461	0.000209799	0.000602168	9.13576e-05	0.000133159	0.000238407	1.42428e-05	0	4.41592e-05	NA	0.000190666	0.000133189	0.000142313	2.15848e-05	0.000138669	NA	0.000133867	6.89212e-05	0.000326245	NA	0.000447539	0.000135181	0.0002087	5.16102e-05	0.000128417	6.74161e-05	6.33874e-05	0.000189116	NA	7.0046e-05	0.000137021	0.000263423	0.000123553	0.000135234	4.48605e-05	0	3.04544e-05	8.08647e-05	3.0049e-05	0.00027044
unclassified [Eubacterium]_nodatum_group	4.71629e-05	0.00011158	0.000233402	0.000171216	0.000232407	5.7288e-05	NA	7.34053e-05	3.67904e-05	0.000183282	0.000129107	0.000387108	0.000106584	8.87725e-05	0.000387412	7.12139e-05	9.14729e-05	0.000132478	NA	0.000205333	0.000133189	0.000158125	0.000237432	0.000217908	NA	0.000217533	0.000344606	0.000103805	NA	0.000223769	0.000180241	0.000178886	0.000189238	0.000165107	0.000471913	0.000126775	0.000290947	NA	4.66973e-05	9.78723e-05	0.000247927	2.05922e-05	0.000173873	1.49535e-05	0.000147876	0.000304544	0.000134775	7.51224e-05	0.000128103
unclassified Tyzzerella	4.63564e-05	0	0	4.28039e-05	3.09876e-05	3.8192e-05	NA	0	0.000128766	0	0	1.43373e-05	6.0905e-05	0	0	0.000185156	1.82946e-05	0	NA	0	0.00025158	0	6.47543e-05	9.90491e-05	NA	8.36666e-05	0	0	NA	0	0.000202771	1.49071e-05	0	0.000587048	5.05621e-05	8.45166e-05	0	NA	0	0	0	2.05922e-05	1.93192e-05	0	0.000492918	6.09088e-05	8.08647e-05	1.50245e-05	0
unclassified Sphingobacteriaceae	4.49871e-05	0	0	0	0	0	NA	0	0	0	0	0	0	0	0	0	0	0	NA	2.93333e-05	0	0	0	0	NA	0	0	0	NA	0	0	0	0	3.66905e-05	0	0	0	NA	0	0	0	0	0	0	0	0	0	0	0
uncultured_Lachnospiraceae	4.43472e-05	0	0	0	0	0	NA	0	0	0	0	0	0	0	0	0	0	0	NA	0	0	0	0	0	NA	0	0	0	NA	0	0	0	0	0	0	0	0	NA	0	0	0	0	0	0	0	0	0	0	0
unclassified Marvinbryantia	4.38e-05	0.000133896	0.000269309	0	0.000139444	0.000534688	NA	0.000190854	0	0.000549845	4.84152e-05	0.000688192	0.000182715	0.000310704	0.000149005	4.27283e-05	5.48837e-05	5.88789e-05	NA	0.000102666	8.87929e-05	0.000142313	4.31695e-05	3.96197e-05	NA	0.000167333	0.000206763	0.000385562	NA	7.45898e-05	0.000180241	0.000372678	5.16102e-05	9.17263e-05	3.37081e-05	8.45166e-05	0.0002764	NA	9.33947e-05	0.000313191	0.000263423	0.000144146	0.000135234	1.49535e-05	3.28612e-05	6.09088e-05	0.00010782	0.000165269	0.000199271
unclassified Pseudoscardovia	4.34118e-05	2.23159e-05	0	0	0	0.000171864	NA	0	7.35808e-05	0	0.000355045	0	0.000441562	0	0	0	0	0	NA	0	0	7.90626e-05	0	0	NA	0.0005522	0	0.000341074	NA	0.00164097	0	0	0	0	0	0	0	NA	0	0	0.00017045	0	0	0	0	0	0	0	0
Fibrobacter_intestinalis	4.29543e-05	0	0	0	0	0	NA	0	0	0	0	0	0	0	0	0	0	0	NA	0	0	0	0	0	NA	0	0	0	NA	0	0	0	0	0	0	0	0	NA	0	0	0	0	0	0	0	0	0	0	0
Lactobacillus_agilis	4.12708e-05	0.000133896	3.59079e-05	0.000370968	1.54938e-05	0	NA	0	5.51856e-05	0	0	0.000157711	7.61313e-05	0	0	5.69711e-05	0	2.94395e-05	NA	0.000117333	0.000103592	7.90626e-05	0	1.98098e-05	NA	0.000937066	2.29737e-05	0.000815612	NA	0	0.000180241	0.000193793	0.000120424	3.66905e-05	0.000117978	0.000190162	2.90947e-05	NA	0.000140092	0	4.64864e-05	0.000102961	0	0	0.000115014	0.000182726	8.08647e-05	0	0.000142337
unclassified Lachnospiraceae_AC2044_group	4.07801e-05	4.46319e-05	1.7954e-05	1.4268e-05	0.000340863	0.000114576	NA	0.000146811	0	0.000595665	8.0692e-05	0.00121867	0.000411109	0.000133159	5.96019e-05	0	9.14729e-05	1.47197e-05	NA	0.000117333	0.000177586	0	2.15848e-05	1.98098e-05	NA	0.000117133	2.29737e-05	0.000637661	NA	4.97265e-05	0	0.000327957	0.000137627	0.000110072	5.05621e-05	4.22583e-05	0.00021821	NA	0	0.000137021	0.000108468	6.17767e-05	0.000212511	5.9814e-05	1.64306e-05	6.09088e-05	0	0	0.000412776
unclassified Lachnospiraceae_ND3007_group	4.03844e-05	4.46319e-05	0	9.98759e-05	0.000526789	9.548e-05	NA	0.000102767	0	0.000916408	9.68304e-05	0.000544818	0.000228394	0.000288511	0.000417213	5.69711e-05	0.000384186	7.35987e-05	NA	0.000190666	0.00025158	1.58125e-05	4.31695e-05	7.92393e-05	NA	3.34666e-05	0	2.96586e-05	NA	4.97265e-05	0	0.000283235	1.72034e-05	0.000183453	1.6854e-05	8.45166e-05	0.000116379	NA	7.0046e-05	0.000117447	1.54955e-05	0.000102961	9.6596e-05	4.48605e-05	0	6.09088e-05	0	7.51224e-05	0.000355841
unclassified Erysipelatoclostridium	4.00571e-05	0	0	0	0	0	NA	0	0	0	0	0	0	0	0	0	0	0	NA	0	0	0	0	0	NA	0	0	0	NA	0	0	0	0	0	0	0	0	NA	0	0	0	0	0	0	0	0	0	0	0
unclassified Rhodospirillales	3.97352e-05	0	0	0	0	0	NA	0	0	0	0	0	0	2.21931e-05	0	0	0	4.41592e-05	NA	1.46666e-05	0	0	0	0	NA	0	0	0.000192781	NA	0	0	1.49071e-05	0	0	1.6854e-05	0	1.45474e-05	NA	0.000116743	0	0	0	0	0	4.92918e-05	0	0	0	0
unclassified [Eubacterium]_eligens_group	3.96464e-05	0	0	0	0	0	NA	0	0	0	0	0	0	0	0	0	0	0	NA	0	0	0	0	0	NA	0	0	0	NA	0	0	0	0	0	0	0	0	NA	0	0	0	0	0	0	0	0	0	0	0
unclassified Mycoplasma	3.95054e-05	0	0	0	0	0	NA	0	0	6.10939e-05	0	0	0	0	0	0	1.82946e-05	1.47197e-05	NA	0	5.91952e-05	0	8.6339e-05	0	NA	0	0	0	NA	0	0	0	0	0	0	0	0	NA	0	0	0	2.05922e-05	0	0	0	0	0	3.0049e-05	0
unclassified [Eubacterium]_brachy_group	3.86668e-05	8.92638e-05	0.000125678	0.000228288	0.00012395	9.548e-05	NA	0.000102767	0.000128766	0.000137461	9.68304e-05	0.000358433	0.000167489	2.21931e-05	0.000178806	7.12139e-05	1.82946e-05	0	NA	4.39999e-05	1.47988e-05	0.000158125	0.000151093	0.000158479	NA	0.000167333	0.000367579	0.000326245	NA	9.9453e-05	6.75904e-05	0.000119257	0.000206441	5.50358e-05	3.37081e-05	0.000126775	0.000174568	NA	0.000140092	0.000137021	3.09909e-05	4.11845e-05	0.000173873	2.9907e-05	0.000427196	0.000304544	8.08647e-05	6.0098e-05	0.00015657
unclassified Puniceicoccaceae	3.84148e-05	0	0	0	0	0	NA	0	0	0	0	0	0	0	0	0	0	0	NA	2.93333e-05	0	0	0	0	NA	0	0	0	NA	0	0	0	0	0	0	0	0	NA	0	0	0	0	0	0	0	0	0	0	0
unclassified Prevotellaceae_UCG-004	3.75707e-05	0.000133896	7.18159e-05	0	4.64814e-05	0	NA	1.46811e-05	0.000202347	9.16408e-05	4.84152e-05	8.6024e-05	9.13576e-05	0	8.94028e-05	0	0.000128062	1.47197e-05	NA	0.000307999	0.000147988	0.000173938	6.47543e-05	7.92393e-05	NA	6.69333e-05	0.000941922	2.96586e-05	NA	0.000174043	0.000202771	8.94428e-05	0	7.3381e-05	0.000134832	0	0.00021821	NA	4.66973e-05	0.000234893	0.000108468	2.05922e-05	0	2.9907e-05	0.000180737	3.04544e-05	5.39098e-05	0.000180294	8.5402e-05
unclassified WCHB1-41	3.77029e-05	6.69478e-05	8.97698e-05	2.8536e-05	0.000340863	0.00019096	NA	5.87242e-05	0	0.000213829	0	0.000358433	7.61313e-05	0.000177545	0.000417213	5.69711e-05	3.65892e-05	0.000103038	NA	0.000205333	0.00011839	0	0.000107924	5.94295e-05	NA	5.02e-05	2.29737e-05	0.000118635	NA	0	0.000225301	0.000193793	1.72034e-05	0.000110072	0.000134832	0.000147904	0.000247305	NA	2.33487e-05	3.91489e-05	3.09909e-05	0.000144146	0.000135234	0	3.28612e-05	0	0.000134775	3.0049e-05	0.000213505
unclassified Paracaedibacteraceae	3.71915e-05	0	8.97698e-05	0	0	0	NA	0.000102767	1.83952e-05	0	0	0	0	0	0	0	0	0.000103038	NA	5.86665e-05	2.95976e-05	0	0	0	NA	8.36666e-05	6.89212e-05	0	NA	0	0	0	0	0	0.000134832	0	4.36421e-05	NA	4.66973e-05	0	0	2.05922e-05	0	0	4.92918e-05	0	5.39098e-05	0.000345563	1.42337e-05
unclassified Lachnospira	3.65936e-05	0	0	0	0	0	NA	0	0	0	0	0	0	0	0	0	0	0	NA	0	0	0	0	0	NA	0	0	0	NA	0	0	0	0	0	0	0	0	NA	0	0	0	0	0	0	0	0	0	0	0
unclassified Catenisphaera	3.52152e-05	4.46319e-05	0	0.000128412	0.000154938	0.00038192	NA	8.80863e-05	0.000386299	0	0.000225938	0.000258072	0.000152263	0	8.94028e-05	8.54567e-05	7.31783e-05	2.94395e-05	NA	4.39999e-05	1.47988e-05	0.000221375	6.47543e-05	0.000158479	NA	0.000284466	0.000482448	0.000192781	NA	0.000124316	4.50603e-05	8.94428e-05	0.000120424	1.83453e-05	1.6854e-05	0.000147904	2.90947e-05	NA	4.66973e-05	3.91489e-05	0.000263423	0	0.000115915	0	0.000345043	0.000243635	0.000134775	9.01469e-05	8.5402e-05
Desulfobulbus_sp.	3.46891e-05	6.69478e-05	0.000107724	0.000228288	7.74689e-05	9.548e-05	NA	7.34053e-05	0	7.63674e-05	6.45536e-05	0.000200723	9.13576e-05	0.000244124	0.000238407	2.84856e-05	5.48837e-05	5.88789e-05	NA	5.86665e-05	7.39941e-05	1.58125e-05	8.6339e-05	9.90491e-05	NA	6.69333e-05	6.89212e-05	0.000163122	NA	0.00014918	6.75904e-05	0.000119257	0.000292458	9.17263e-05	8.42701e-05	0.000359195	7.27368e-05	NA	0.000210138	5.87234e-05	1.54955e-05	0.000164738	5.79576e-05	5.9814e-05	0.000164306	0.000121818	5.39098e-05	6.0098e-05	0.000113869
unclassified Flavobacteriales	3.47318e-05	0	0	0	0	5.7288e-05	NA	1.46811e-05	0	1.52735e-05	0	0	0	0	0.000119204	0	3.65892e-05	2.94395e-05	NA	2.93333e-05	0	0	0.000129509	0.000257528	NA	0	2.29737e-05	0	NA	0	0	0	0	0.000293524	0	0	2.90947e-05	NA	4.66973e-05	3.91489e-05	0	2.05922e-05	3.86384e-05	0	0	0	0.000269549	0.000150245	8.5402e-05
unclassified Bacteroidales	3.37476e-05	0.000178528	0.000161586	8.56079e-05	3.09876e-05	0.000152768	NA	5.87242e-05	0	0.000168008	0	0.000501807	9.13576e-05	0	8.94028e-05	0.000142428	5.48837e-05	5.88789e-05	NA	0.000205333	0.00011839	0.000173938	8.6339e-05	9.90491e-05	NA	0.000167333	0.000160816	0.000118635	NA	9.9453e-05	0.000337952	0.000178886	8.60171e-05	0	6.74161e-05	6.33874e-05	0.000305495	NA	2.33487e-05	9.78723e-05	0	6.17767e-05	9.6596e-05	1.49535e-05	4.92918e-05	6.09088e-05	0.00010782	3.0049e-05	0.000199271
unclassified DNF00809	3.28255e-05	4.46319e-05	0	4.28039e-05	0.000154938	5.7288e-05	NA	0.000132129	0	4.58204e-05	6.45536e-05	0.000258072	0	8.87725e-05	0	0	0.000329302	8.83184e-05	NA	0	4.43964e-05	0	0	0.000158479	NA	0.000184067	0.00018379	0	NA	0.000174043	9.01205e-05	0.00010435	0.000137627	3.66905e-05	0.000101124	0.000126775	0.000160021	NA	0.000420276	5.87234e-05	6.19819e-05	0	5.79576e-05	0.000328977	0.000180737	9.13631e-05	0.000134775	0	7.11683e-05
unclassified Amnipila	3.16206e-05	4.46319e-05	0.000143632	9.98759e-05	0.00012395	0.00019096	NA	5.87242e-05	3.67904e-05	0.000274922	0.000145246	0.000186385	9.13576e-05	0.000133159	0.000387412	0	1.82946e-05	0	NA	0.000190666	0.000103592	0.0001265	0	0	NA	0.0002008	0.000137842	7.41466e-05	NA	0.000124316	0.000247831	0.0002087	0	0.000165107	0.00016854	0	0.000290947	NA	2.33487e-05	0.000215319	0.000139459	6.17767e-05	5.79576e-05	5.9814e-05	8.21531e-05	0	2.69549e-05	6.0098e-05	0.000199271
unclassified Defluviitaleaceae_UCG-011	3.16667e-05	0.00011158	7.18159e-05	9.98759e-05	0.00032537	9.548e-05	NA	4.40432e-05	0.000128766	0.000168008	0.000177522	8.6024e-05	9.13576e-05	0.000266317	0.000119204	1.42428e-05	9.14729e-05	4.41592e-05	NA	0	4.43964e-05	0.000205563	0.000107924	0.000198098	NA	0.000184067	0.000160816	2.96586e-05	NA	0.000174043	0.000202771	7.45356e-05	0.00010322	9.17263e-05	0.00025281	0.000147904	0.000116379	NA	4.66973e-05	3.91489e-05	0.00017045	4.11845e-05	7.72768e-05	5.9814e-05	9.85837e-05	0.000152272	8.08647e-05	0.000180294	4.2701e-05
Enterorhabdus_sp.	3.15732e-05	0	0	0	0	0	NA	0	0	0	0	0	0	0	0	0	0	0	NA	0	0	0	0	0	NA	0	0	0	NA	0	0	0	0	0	0	0	0	NA	0	0	0	0	0	0	0	0	0	0	0
unclassified Staphylococcus	3.06678e-05	4.46319e-05	3.59079e-05	2.8536e-05	7.74689e-05	0.000171864	NA	0.000176173	3.67904e-05	0	3.22768e-05	0.000100361	4.56788e-05	4.43862e-05	0.000119204	5.69711e-05	0	0	NA	2.93333e-05	0.00011839	0	0.000107924	9.90491e-05	NA	3.34666e-05	0	0.000311416	NA	0	0.000157711	0.000268328	0	3.66905e-05	0.000471913	4.22583e-05	4.36421e-05	NA	2.33487e-05	0	4.64864e-05	0.000123553	0	0.000104674	0.000246459	0.000121818	0.00010782	0	4.2701e-05
unclassified Blautia	3.07435e-05	0.00011158	0.000161586	2.8536e-05	0.000216913	0.000229152	NA	0.000117448	0	0.000244376	8.0692e-05	0.000243735	0.000137036	0.000177545	0.00032781	8.54567e-05	9.14729e-05	0	NA	7.33331e-05	2.95976e-05	1.58125e-05	0	1.98098e-05	NA	5.02e-05	0.00018379	0.000118635	NA	7.45898e-05	6.75904e-05	0.00010435	6.88137e-05	7.3381e-05	0	4.22583e-05	8.72842e-05	NA	0	5.87234e-05	9.29728e-05	0.000226515	0.000173873	2.9907e-05	0.000115014	3.04544e-05	0.000188684	7.51224e-05	4.2701e-05
Lactobacillus_brevis	2.9441e-05	8.92638e-05	0	7.13399e-05	1.54938e-05	0	NA	0.000102767	3.67904e-05	6.10939e-05	1.61384e-05	7.16866e-05	3.04525e-05	0	0.000119204	0	0	1.47197e-05	NA	8.79998e-05	7.39941e-05	7.90626e-05	0	7.92393e-05	NA	0.000234266	0	0.000148293	NA	0.000721034	0.000180241	0.000178886	0	0	6.74161e-05	2.11291e-05	1.45474e-05	NA	0	7.82978e-05	0.000154955	0.000164738	5.79576e-05	2.9907e-05	4.92918e-05	0.000304544	0.000188684	6.0098e-05	2.84673e-05
Porphyromonadaceae_bacterium	2.97484e-05	0	0	0	0	0	NA	0	0	0	0	0	0	0	0	0	0	0	NA	0	0	0	0	0	NA	0	0	0	NA	0	0	0	0	0	0	0	0	NA	0	0	0	0	0	0	0	0	0	0	0
unclassified Oscillibacter	2.96355e-05	0	0	0	0	0	NA	0	0	0	0	0	0	0	0	0	0	0	NA	0	0	0	0	0	NA	0	0	0	NA	0	0	0	0	0	0	0	0	NA	0	0	0	0	0	0	0	0	0	0	0
unclassified UCG-002	2.82716e-05	2.23159e-05	0.000107724	8.56079e-05	3.09876e-05	1.9096e-05	NA	2.93621e-05	0.000110371	0.000152735	0	0	7.61313e-05	8.87725e-05	2.98009e-05	0	9.14729e-05	7.35987e-05	NA	2.93333e-05	0.000207183	0	0.000107924	0.000158479	NA	0	0	4.44879e-05	NA	0	2.25301e-05	8.94428e-05	3.44068e-05	0.00150431	0.000101124	8.45166e-05	5.81894e-05	NA	2.33487e-05	7.82978e-05	1.54955e-05	0	7.72768e-05	0	0.000115014	3.04544e-05	0.00010782	0.000105171	1.42337e-05
unclassified Selenomonadaceae	2.82355e-05	0	0	0	0	0	NA	0	0	0	0	0	0	0	0	0	0	0	NA	0	0	0	0	0	NA	0	0	0	NA	0	0	0	0	0	0	0	0	NA	0	0	0	0	0	0	0	0	0	0	0
unclassified Lachnospiraceae_FCS020_group	2.80481e-05	0.000133896	0.000161586	4.28039e-05	0.000216913	7.6384e-05	NA	0.000132129	7.35808e-05	0.000152735	6.45536e-05	0.000301084	9.13576e-05	0.000288511	8.94028e-05	2.84856e-05	0.000146357	0.000132478	NA	4.39999e-05	4.43964e-05	6.32501e-05	2.15848e-05	9.90491e-05	NA	0.0001004	9.18949e-05	8.89759e-05	NA	0.000223769	4.50603e-05	2.98143e-05	5.16102e-05	7.3381e-05	8.42701e-05	0.000105646	0.000116379	NA	2.33487e-05	1.95745e-05	6.19819e-05	8.23689e-05	0	2.9907e-05	9.85837e-05	0	0	1.50245e-05	7.11683e-05
uncultured_compost	2.79715e-05	0	0	0	0	0	NA	0	0	0	0	0	0	0	0	0	0	0	NA	0	0	0	0	0	NA	0	0	0	NA	0	0	0	0	0	0	0	0	NA	0	0	0	0	0	0	0	0	0	0	0
unclassified Lachnospiraceae_UCG-009	2.79515e-05	0	0	0	0	0	NA	0	0	0	0	0	0	0	0	0	0	0	NA	0	0	0	0	0	NA	0	0	0	NA	0	0	0	0	0	0	0	0	NA	0	0	0	0	0	0	0	0	0	0	0
unclassified [Eubacterium]_saphenum_group	2.71889e-05	8.92638e-05	5.38619e-05	4.28039e-05	0.000170432	7.6384e-05	NA	0.000102767	3.67904e-05	0.000137461	0	8.6024e-05	0.000213168	0.000110966	2.98009e-05	9.96995e-05	7.31783e-05	4.41592e-05	NA	5.86665e-05	2.95976e-05	0.00018975	6.47543e-05	5.94295e-05	NA	0.000167333	0.000206763	8.89759e-05	NA	0.000174043	0.000112651	0.000134164	8.60171e-05	9.17263e-05	8.42701e-05	2.11291e-05	0.000101832	NA	0.000116743	3.91489e-05	0.000139459	8.23689e-05	9.6596e-05	0	0.000147876	0	2.69549e-05	0	8.5402e-05
unclassified Actinomycetaceae	2.67303e-05	4.46319e-05	7.18159e-05	8.56079e-05	0.000294382	3.8192e-05	NA	4.40432e-05	0	7.63674e-05	0	0.000243735	0.000197941	8.87725e-05	0.000238407	7.12139e-05	0.000109767	4.41592e-05	NA	0	7.39941e-05	0	4.31695e-05	0	NA	0.000133867	6.89212e-05	0	NA	7.45898e-05	0	8.94428e-05	0.000292458	0	6.74161e-05	0.000105646	0	NA	0.000116743	9.78723e-05	0.000154955	0.000123553	7.72768e-05	2.9907e-05	4.92918e-05	6.09088e-05	8.08647e-05	0.00013522	8.5402e-05
unclassified Marinilabilia	2.61725e-05	0	0	0	0	0	NA	0	0	0	0	0	0	0	0	0	0	0	NA	0	0	0	0	0	NA	0	0	0	NA	0	0	0	0	0	0	0	0	NA	0	0	0	0	0	0	0	0	0	0	0
unclassified Sellimonas	2.56775e-05	0	0	0	0	0	NA	0	0	0	0	0	0	0	0	0	0	0	NA	0	0	0	0	0	NA	0	0	0	NA	0	0	0	0	0	0	0	0	NA	0	0	0	0	0	0	0	0	0	0	0
unclassified Anaerovorax	2.5096e-05	0	0	0	0	0	NA	0	0	0	0	0	0	0	0	0	0	0	NA	0	0	0	0	0	NA	0	0	0	NA	0	0	0	0	0	0	0	0	NA	0	0	0	0	0	0	0	0	0	0	0
unclassified Pasteurellaceae	2.43851e-05	0	0	0	0	0	NA	0	0	0	0	0	0	0	0	0	0	0	NA	0	0	0	0	0	NA	0	0	0	NA	0	0	0	0	0	0	0	0	NA	0	0	0	0	0	0	0	0	0	0	0
unclassified Lachnospiraceae_NK4A136_group	2.42522e-05	0	0	0	0	0	NA	0	0	0	0	0	0	0	0	0	0	0	NA	0	0	0	0	0	NA	0	0	0	NA	0	0	0	0	0	0	0	0	NA	0	0	0	0	0	0	0	0	0	0	0
unclassified Defluviitaleaceae_UCG-011	2.42426e-05	4.46319e-05	0.000143632	2.8536e-05	9.29627e-05	0.000152768	NA	5.87242e-05	0	0.000336016	0.000177522	7.16866e-05	7.61313e-05	0.000110966	0.000149005	2.84856e-05	0.000128062	2.94395e-05	NA	5.86665e-05	0	6.32501e-05	2.15848e-05	9.90491e-05	NA	3.34666e-05	0.000252711	4.44879e-05	NA	0.000124316	4.50603e-05	5.96285e-05	0	0	6.74161e-05	0	7.27368e-05	NA	0	0.000156596	0.000139459	0.000144146	5.79576e-05	2.9907e-05	1.64306e-05	6.09088e-05	2.69549e-05	0.00013522	2.84673e-05
unclassified Hydrogenoanaerobacterium	2.40918e-05	0	0	0	0	0	NA	0	0	0	0	0	0	0	0	0	0	0	NA	0	0	0	0	0	NA	0	0	0	NA	0	0	0	0	0	0	0	0	NA	0	0	0	0	0	0	0	0	0	0	0
unclassified M2PB4-65_termite_group	2.36817e-05	0	0	0	0	0	NA	0	0	0	0	0	0	0	0	0	0	0	NA	0	0	0	0	0	NA	0	0	0	NA	0	0	0	0	0	0	0	0	NA	0	0	0	0	0	0	0	0	0	0	0
unclassified UCG-010	2.34504e-05	0	0	0	0	0	NA	0	0	0	0	0	0	0	0	0	0	0	NA	0	0	0	0	0	NA	0	0	0	NA	0	0	0	0	0	0	0	0	NA	0	0	0	0	0	0	0	0	0	0	0
unclassified Anaerofustis	2.33844e-05	0.00011158	5.38619e-05	0.00014268	0.00012395	3.8192e-05	NA	7.34053e-05	0	7.63674e-05	8.0692e-05	0.00021506	0.000167489	0.000133159	0.000178806	0	0.000109767	0.000132478	NA	8.79998e-05	2.95976e-05	0.0001265	4.31695e-05	0.000178288	NA	0	4.59474e-05	4.44879e-05	NA	0.00014918	9.01205e-05	8.94428e-05	0	7.3381e-05	0	8.45166e-05	7.27368e-05	NA	9.33947e-05	0.000195745	0.000123964	0.00018533	0.000154554	0	1.64306e-05	0.000182726	2.69549e-05	0.000105171	0.000142337
unclassified Roseburia	2.31896e-05	6.69478e-05	0.000143632	8.56079e-05	0.000232407	0.000152768	NA	7.34053e-05	0	0.000168008	0	0.000329759	4.56788e-05	0.000221931	0.000149005	4.27283e-05	0.00020124	8.83184e-05	NA	8.79998e-05	0	0	0.000194263	7.92393e-05	NA	0	0	0	NA	0	0	2.98143e-05	1.72034e-05	5.50358e-05	0.000117978	8.45166e-05	8.72842e-05	NA	0.000303533	9.78723e-05	0	0.000267699	9.6596e-05	0.000164488	0	0	0.000188684	1.50245e-05	2.84673e-05
bacterium_AC3007	2.25327e-05	0	1.7954e-05	1.4268e-05	1.54938e-05	0	NA	0	0	1.52735e-05	0	0	0	0	0	0	0	0	NA	0	0	0	0	3.96197e-05	NA	0	0	0	NA	0	2.25301e-05	0	0	0	0	0	1.45474e-05	NA	0	0	1.54955e-05	0	0	0	0	0	0	0	0
unclassified UCG-004	2.24797e-05	0	0	0	1.54938e-05	0	NA	0	1.83952e-05	0	0	0	1.52263e-05	0	0	0	3.65892e-05	0	NA	5.86665e-05	2.95976e-05	0	0	7.92393e-05	NA	0	4.59474e-05	0	NA	0	0	0	0	3.66905e-05	1.6854e-05	0	0	NA	4.66973e-05	3.91489e-05	0	0	0	0	0	0	0	7.51224e-05	0
unclassified Flexilinea	2.24117e-05	2.23159e-05	0	0	4.64814e-05	0	NA	0	0	7.63674e-05	0	0	0	0	0.000238407	0	0	1.47197e-05	NA	0	0	0	0	0	NA	0	0	0	NA	0	0	0	0	0	0.000151686	0	0	NA	0	0	0	2.05922e-05	0	0	0	0	0.000161729	3.0049e-05	0
unclassified UCG-010	2.13252e-05	0	0	0	0	0	NA	2.93621e-05	3.67904e-05	0	0	0	7.61313e-05	0	0	5.69711e-05	0	2.94395e-05	NA	5.86665e-05	1.47988e-05	0	0	0	NA	1.67333e-05	4.59474e-05	2.96586e-05	NA	0	2.25301e-05	1.49071e-05	0	0	0	8.45166e-05	0	NA	0	0	0	0	0	4.48605e-05	6.57225e-05	0	0	9.01469e-05	0
unclassified Clostridium_sensu_stricto_1	2.11371e-05	0	0	0	0	0	NA	0	0	0	0	0	0	0	0	0	0	0	NA	0	0	0	0	0	NA	0	0	0	NA	0	0	0	0	0	0	0	0	NA	0	0	0	0	0	0	0	0	0	0	0
unclassified Eggerthellaceae	2.1018e-05	0	8.97698e-05	4.28039e-05	9.29627e-05	7.6384e-05	NA	5.87242e-05	9.1976e-05	0	1.61384e-05	8.6024e-05	7.61313e-05	6.65794e-05	0.000178806	2.84856e-05	0.000146357	7.35987e-05	NA	4.39999e-05	2.95976e-05	9.48752e-05	0.000129509	0.000158479	NA	0.0001506	0.000114869	2.96586e-05	NA	0	0.000112651	2.98143e-05	0.00010322	0	0.000235956	0.000105646	0.000116379	NA	0.000140092	5.87234e-05	7.74773e-05	0	0.000115915	0	0.000164306	9.13631e-05	0.000161729	0.000105171	1.42337e-05
unclassified p-1088-a5_gut_group	2.06254e-05	0.000156212	1.7954e-05	8.56079e-05	3.09876e-05	0	NA	0	9.1976e-05	6.10939e-05	0	1.43373e-05	1.52263e-05	8.87725e-05	8.94028e-05	2.84856e-05	0.000128062	4.41592e-05	NA	0	1.47988e-05	3.16251e-05	0.000107924	1.98098e-05	NA	0.000184067	0.000505422	4.44879e-05	NA	0	0.000112651	1.49071e-05	0	7.3381e-05	0.00016854	0.000105646	2.90947e-05	NA	0	7.82978e-05	1.54955e-05	6.17767e-05	3.86384e-05	0	9.85837e-05	6.09088e-05	2.69549e-05	3.0049e-05	1.42337e-05
unclassified Tuzzerella	2.05647e-05	0	0	0	0	0	NA	0	0	0	0	0	0	0	0	0	0	0	NA	0	0	0	0	0	NA	0	0	0	NA	0	0	0	0	0	0	0	0	NA	0	0	0	0	0	0	0	0	0	0	0
uncultured_Ruminococcus	2.03479e-05	0	0	0	0	0	NA	0	0	0	0	0	0	0	0	0	0	0	NA	0	0	0	0	0	NA	0	0	0	NA	0	0	0	0	0	0	0	0	NA	0	0	0	0	0	0	0	0	0	0	0
Mogibacterium_sp.	2.0327e-05	0	0	0	0	0	NA	0	0	0	0	0	0	0	0	0	0	0	NA	0	0	0	0	0	NA	0	0	0	NA	0	0	0	0	0	0	0	0	NA	0	0	0	0	0	0	0	0	0	0	0
unclassified [Bacteroides]_pectinophilus_group	2.02373e-05	0	0	0	0	0	NA	0	0	0	0	0	0	0	0	0	0	0	NA	0	0	0	0	0	NA	0	0	0	NA	0	0	0	0	0	0	0	0	NA	0	0	0	0	0	0	0	0	0	0	0
unclassified CHKCI002	1.99137e-05	0	0	0	0	0	NA	0	0	0	0	0	0	0	0	0	0	0	NA	0	0	0	0	0	NA	0	0	0	NA	0	0	0	0	0	0	0	0	NA	0	0	0	0	0	0	0	0	0	0	0
unclassified Anaeroplasma	1.94199e-05	0	0.000107724	0.000185484	1.54938e-05	0	NA	2.93621e-05	0.000183952	4.58204e-05	0.000225938	2.86747e-05	4.56788e-05	4.43862e-05	0	0	7.31783e-05	2.94395e-05	NA	0.000117333	4.43964e-05	0	2.15848e-05	7.92393e-05	NA	1.67333e-05	9.18949e-05	1.48293e-05	NA	2.48633e-05	0	0.000178886	5.16102e-05	3.66905e-05	6.74161e-05	4.22583e-05	4.36421e-05	NA	7.0046e-05	9.78723e-05	1.54955e-05	0.000226515	5.79576e-05	4.48605e-05	0	9.13631e-05	0	0.000105171	0
unclassified Enterorhabdus	1.9654e-05	6.69478e-05	3.59079e-05	5.70719e-05	0.000108457	1.9096e-05	NA	7.34053e-05	0.000110371	6.10939e-05	0	0.000114699	0	8.87725e-05	0.000149005	0	0.000128062	4.41592e-05	NA	0	4.43964e-05	3.16251e-05	4.31695e-05	9.90491e-05	NA	6.69333e-05	4.59474e-05	0	NA	0	4.50603e-05	1.49071e-05	8.60171e-05	0	3.37081e-05	8.45166e-05	2.90947e-05	NA	0.000140092	9.78723e-05	4.64864e-05	0.000102961	3.86384e-05	1.49535e-05	3.28612e-05	3.04544e-05	0.000269549	3.0049e-05	5.69346e-05
unclassified Allisonella	1.97824e-05	0	0	0	0	1.9096e-05	NA	0	0	0	0	0	0	0	0	0	0	0	NA	0	0	9.48752e-05	0	0	NA	0	0	0	NA	0	0	0	0	0	0	0	0	NA	0	0	7.74773e-05	0	0	0	0	0	0	0	0
unclassified Bacteroidetes_BD2-2	1.97606e-05	0	0	0	0	0	NA	0	0	0	0	0	0	0	5.96019e-05	0	1.82946e-05	0	NA	0	0	0	0	0	NA	0	0	0	NA	0	0	2.98143e-05	0	0	3.37081e-05	0	0	NA	0	0	0	0	0	0	0	0	2.69549e-05	0	0
Adlercreutzia_muris	1.96542e-05	0	0	0	0	0	NA	0	0	0	0	0	0	0	0	0	0	0	NA	0	0	0	0	0	NA	0	0	0	NA	0	0	0	0	0	0	0	0	NA	0	0	0	0	0	0	0	0	0	0	0
unclassified Izemoplasmatales	1.96264e-05	0	0	0	0	0	NA	0	0	0	0	0	0	0	0	0	0	0	NA	0	0	0	0	0	NA	0	0	0	NA	0	0	0	0	0	0	0	0	NA	0	0	0	0	0	0	0	0	0	0	0
uncultured_Clostridiales	1.94686e-05	0	0	0	0	0	NA	0	0	0	0	0	0	0	0	0	0	0	NA	0	0	0	0	0	NA	0	0	0	NA	0	0	0	0	0	0	0	0	NA	0	0	0	0	0	0	0	0	0	0	0
unclassified Enterobacterales	1.93772e-05	0	0	0	0	0	NA	0	0	0	0	0	0	0	0	0	0	0	NA	0	0	0	0	0	NA	0	0	0	NA	0	0	0	0	0	0	0	0	NA	0	0	0	0	0	0	0	0	0	0	0
unclassified Sutterella	1.91168e-05	0	0	0	0	0	NA	0	0	0	0	0	0	0	0	0	0	0	NA	0	0	0	0	0	NA	0	0	0	NA	0	0	0	0	0	0	0	0	NA	0	0	0	0	0	0	0	0	0	0	0
unclassified Peptostreptococcaceae	1.90069e-05	0	0	0	0	0	NA	0	0	0	0	0	0	0	0	0	0	0	NA	0	0	0	0	0	NA	0	0	0	NA	0	0	0	0	0	0	0	0	NA	0	0	0	0	0	0	0	0	0	0	0
unclassified Christensenellaceae	1.87192e-05	0	0	0	0	0	NA	0	0	0	0	0	0	0	0	0	0	0	NA	0	0	0	0	0	NA	0	0	0	NA	0	0	0	0	0	0	0	0	NA	0	0	0	0	0	0	0	0	0	0	0
unclassified Roseburia	1.83881e-05	0.00011158	1.7954e-05	5.70719e-05	0.000263394	1.9096e-05	NA	0.000146811	0	7.63674e-05	0	8.6024e-05	0	0	0.000119204	8.54567e-05	9.14729e-05	0	NA	8.79998e-05	4.43964e-05	0	0	1.98098e-05	NA	0	0	0	NA	9.9453e-05	0	2.98143e-05	0	3.66905e-05	1.6854e-05	6.33874e-05	0	NA	4.66973e-05	5.87234e-05	0	0.000144146	0.000154554	1.49535e-05	1.64306e-05	6.09088e-05	0	7.51224e-05	0.000113869
unclassified Saccharofermentans	1.82407e-05	4.46319e-05	3.59079e-05	7.13399e-05	1.54938e-05	9.548e-05	NA	5.87242e-05	0.000110371	4.58204e-05	3.22768e-05	8.6024e-05	7.61313e-05	2.21931e-05	2.98009e-05	2.84856e-05	0	0	NA	0	0	0	0	7.92393e-05	NA	0.000133867	9.18949e-05	2.96586e-05	NA	0	6.75904e-05	4.47214e-05	0	3.66905e-05	3.37081e-05	0	4.36421e-05	NA	0	7.82978e-05	7.74773e-05	0.000102961	7.72768e-05	4.48605e-05	6.57225e-05	0	0	0.000165269	4.2701e-05
uncultured_Lachnospiraceae	1.83121e-05	0	0	0	0	0	NA	0	0	0	0	1.43373e-05	0	2.21931e-05	0	0	0	0	NA	0	0	0	0	0	NA	0	0	0	NA	0	0	0	0	0	0	0	0	NA	0	0	0	0	0	0	0	6.09088e-05	0	0	0
bacterium_AC2042	1.81206e-05	0	0	0	0	0	NA	0	0	0	0	0	0	0	0	0	0	0	NA	0	0	0	0	0	NA	0	0	0	NA	0	0	0	0	0	0	0	0	NA	0	0	0	0	0	0	0	0	0	0	0
unclassified Christensenellaceae	1.77139e-05	4.46319e-05	8.97698e-05	0.000156948	6.19751e-05	5.7288e-05	NA	1.46811e-05	0	4.58204e-05	1.61384e-05	0.000100361	0	0.000133159	0.000119204	1.42428e-05	0.000128062	0.000132478	NA	7.33331e-05	4.43964e-05	0	6.47543e-05	7.92393e-05	NA	0.0001004	6.89212e-05	4.44879e-05	NA	4.97265e-05	0	5.96285e-05	8.60171e-05	9.17263e-05	0.000101124	0.000126775	0.000116379	NA	0	9.78723e-05	3.09909e-05	8.23689e-05	3.86384e-05	8.9721e-05	8.21531e-05	9.13631e-05	0	0	0
Denitrobacterium_detoxificans	1.77242e-05	0	0	5.70719e-05	3.09876e-05	0	NA	0	0	1.52735e-05	0	8.6024e-05	3.04525e-05	4.43862e-05	5.96019e-05	0	1.82946e-05	5.88789e-05	NA	7.33331e-05	2.95976e-05	3.16251e-05	0	7.92393e-05	NA	0	4.59474e-05	0	NA	0	6.75904e-05	4.47214e-05	1.72034e-05	0	8.42701e-05	6.33874e-05	7.27368e-05	NA	0.000233487	5.87234e-05	3.09909e-05	0.00018533	0	8.9721e-05	8.21531e-05	0	8.08647e-05	0	7.11683e-05
Clostridiales_bacterium	1.73842e-05	0	0	0	0	0	NA	0	0	0	0	0	0	0	0	0	0	0	NA	0	0	0	0	0	NA	0	0	0	NA	0	0	0	0	0	0	0	0	NA	0	0	0	0	0	0	0	0	0	0	0
unclassified Saccharimonadales	1.66542e-05	0	0	0	0	0	NA	0	0	0	0	0	0	0	0	0	0	0	NA	0	0	0	0	0	NA	0	0	0	NA	0	0	0	0	0	0	0	0	NA	0	0	0	0	0	0	0	0	0	0	0
unclassified RF39	1.64731e-05	4.46319e-05	0	0	0	0	NA	0	3.67904e-05	0	3.22768e-05	0	6.0905e-05	0	0	0	0	0	NA	5.86665e-05	5.91952e-05	6.32501e-05	0	0	NA	8.36666e-05	6.89212e-05	0.000341074	NA	4.97265e-05	9.01205e-05	0	0	7.3381e-05	0	2.11291e-05	0	NA	0	0	1.54955e-05	0	0	0	0	0	0	0	2.84673e-05
unclassified Lachnospiraceae_FCS020_group	1.64635e-05	0	0	0	0	0	NA	0	0	0	0	0	0	0	0	0	0	0	NA	0	0	0	0	0	NA	0	0	0	NA	0	0	0	0	0	0	0	0	NA	0	0	0	0	0	0	0	0	0	0	0
unclassified Comamonas	1.60965e-05	4.46319e-05	0.000107724	2.8536e-05	0.000108457	7.6384e-05	NA	0.000102767	0	3.05469e-05	6.45536e-05	0.000229397	9.13576e-05	2.21931e-05	5.96019e-05	8.54567e-05	9.14729e-05	0	NA	4.39999e-05	5.91952e-05	3.16251e-05	2.15848e-05	0	NA	1.67333e-05	0	5.93173e-05	NA	2.48633e-05	0.000112651	5.96285e-05	6.88137e-05	0	0	0.000105646	7.27368e-05	NA	7.0046e-05	0	0	4.11845e-05	3.86384e-05	2.9907e-05	3.28612e-05	0	2.69549e-05	0	9.96356e-05
unclassified Clostridia_vadinBB60_group	1.63412e-05	0	5.38619e-05	0	0.000170432	1.9096e-05	NA	1.46811e-05	0.000147162	0.000305469	0.000161384	1.43373e-05	0	0.000177545	0.000149005	0	9.14729e-05	0	NA	4.39999e-05	2.95976e-05	0	2.15848e-05	5.94295e-05	NA	3.34666e-05	0.000114869	0.000103805	NA	0.000422675	0	2.98143e-05	0	0	0.000101124	0	4.36421e-05	NA	4.66973e-05	7.82978e-05	0	0.000308883	0	1.49535e-05	0	6.09088e-05	5.39098e-05	7.51224e-05	0
unclassified WCHB1-41	1.59013e-05	0.00011158	0	1.4268e-05	4.64814e-05	0	NA	0	0	0	0	0	0	6.65794e-05	0	0	1.82946e-05	0	NA	2.93333e-05	0	0	0	0	NA	0	0	1.48293e-05	NA	0	0	0	0	5.50358e-05	0	0	4.36421e-05	NA	0	0	0	8.23689e-05	0	0	0	0	2.69549e-05	0	0
unclassified RF39	1.59891e-05	6.69478e-05	3.59079e-05	0.000128412	1.54938e-05	1.9096e-05	NA	5.87242e-05	3.67904e-05	0.000106914	0	8.6024e-05	0.000137036	0	5.96019e-05	0	5.48837e-05	2.94395e-05	NA	7.33331e-05	7.39941e-05	0	4.31695e-05	1.98098e-05	NA	0.0003012	0	5.93173e-05	NA	0	4.50603e-05	7.45356e-05	0	0.000201798	0	2.11291e-05	0.000130926	NA	0.000116743	0	0	8.23689e-05	0	4.48605e-05	1.64306e-05	0.000121818	2.69549e-05	3.0049e-05	0.000113869
unclassified Prevotellaceae_NK3B31_group	1.58202e-05	0	0	0	0	0	NA	0	0	0	0	0	0	0	0	0	0	0	NA	0	0	0	0	0	NA	0	0	0	NA	0	0	0	0	0	0	0	0	NA	0	0	0	0	0	0	0	0	0	0	0
unclassified Elusimicrobium	1.57857e-05	0	0	5.70719e-05	0	0	NA	0	0.000202347	0	1.61384e-05	0	0	0	0	0	1.82946e-05	0	NA	1.46666e-05	0	0	0	1.98098e-05	NA	0	6.89212e-05	7.41466e-05	NA	4.97265e-05	2.25301e-05	1.49071e-05	0	0	0	0	1.45474e-05	NA	0	0	0	2.05922e-05	1.93192e-05	1.49535e-05	0	0	0	1.50245e-05	0
unclassified Lachnospiraceae_UCG-002	1.57438e-05	0	0	0	0	0	NA	0	0	0	0	0	0	0	0	0	0	0	NA	0	0	0	0	0	NA	0	0	0	NA	0	0	0	0	0	0	0	0	NA	0	0	0	0	0	0	0	0	0	0	0
Bacteroides_sp.	1.57276e-05	0	0	0	0	0	NA	0	0	0	0	0	0	0	0	0	0	0	NA	0	0	0	0	0	NA	0	0	0	NA	0	0	0	0	0	0	0	0	NA	0	0	0	0	0	0	0	0	0	0	0
unclassified Peptococcaceae	1.54606e-05	0	0	5.70719e-05	1.54938e-05	3.8192e-05	NA	1.46811e-05	0.000147162	1.52735e-05	4.84152e-05	1.43373e-05	1.52263e-05	4.43862e-05	5.96019e-05	2.84856e-05	0	0	NA	1.46666e-05	0	0	4.31695e-05	7.92393e-05	NA	8.36666e-05	2.29737e-05	7.41466e-05	NA	4.97265e-05	0	0	0	3.66905e-05	0.000101124	4.22583e-05	0	NA	0	5.87234e-05	7.74773e-05	6.17767e-05	5.79576e-05	4.48605e-05	3.28612e-05	6.09088e-05	0	0	0
unclassified UCG-010	1.55574e-05	0	0	0	0	0	NA	0	0	0	0	0	0	0	0	0	0	0	NA	0	0	0	0	0	NA	0	0	0	NA	0	0	0	0	0	0	0	0	NA	0	0	0	0	0	0	0	0	0	0	0
uncultured_prokaryote	1.55205e-05	0	0	0	0	0	NA	0	0	0	0	0	0	0	0	0	0	0	NA	0	0	0	0	0	NA	0	0	0	NA	0	0	0	0	0	0	0	0	NA	0	0	0	0	0	0	0	0	0	0	0
unclassified Anaerovorax	1.54685e-05	0	3.59079e-05	7.13399e-05	9.29627e-05	3.8192e-05	NA	1.46811e-05	1.83952e-05	0.000244376	3.22768e-05	5.73493e-05	1.52263e-05	8.87725e-05	5.96019e-05	7.12139e-05	0	2.94395e-05	NA	7.33331e-05	8.87929e-05	0	0	1.98098e-05	NA	0.0001004	0	4.44879e-05	NA	2.48633e-05	6.75904e-05	0.000119257	0.00010322	5.50358e-05	0	0.000190162	4.36421e-05	NA	0	3.91489e-05	0	0	7.72768e-05	2.9907e-05	9.85837e-05	0	0.00010782	3.0049e-05	5.69346e-05
unclassified Selenomonas	1.49854e-05	2.23159e-05	3.59079e-05	0	7.74689e-05	5.7288e-05	NA	2.93621e-05	5.51856e-05	3.05469e-05	1.61384e-05	1.43373e-05	0.000152263	0	0	5.69711e-05	0	0	NA	0.000132	0.000103592	4.74376e-05	6.47543e-05	7.92393e-05	NA	1.67333e-05	6.89212e-05	0.000118635	NA	0.000198906	0	0	1.72034e-05	0	8.42701e-05	0.000126775	0.000116379	NA	4.66973e-05	0	0.000123964	0	7.72768e-05	7.47675e-05	0	0	2.69549e-05	3.0049e-05	8.5402e-05
unclassified Enterorhabdus	1.49307e-05	2.23159e-05	0	1.4268e-05	0	0	NA	4.40432e-05	7.35808e-05	0	3.22768e-05	2.86747e-05	7.61313e-05	2.21931e-05	0	0	0.000128062	0.000147197	NA	8.79998e-05	0	3.16251e-05	6.47543e-05	0.000217908	NA	0.0001004	0.000137842	0	NA	4.97265e-05	0.000157711	0	5.16102e-05	0	5.05621e-05	0.000105646	5.81894e-05	NA	7.0046e-05	0	4.64864e-05	0	0	2.9907e-05	9.85837e-05	0.000121818	2.69549e-05	4.50735e-05	7.11683e-05
unclassified Marinifilaceae	1.4607e-05	0	0	0	0	0	NA	0	0	3.05469e-05	0	0	0	0	5.96019e-05	0	0	0	NA	0	2.95976e-05	0	0	0	NA	0	0	0	NA	0	0	0	1.72034e-05	3.66905e-05	0	0	0	NA	2.33487e-05	0	0	0	0	0	0	0	0	0	0
Desulfobulbus_oligotrophicus	1.3717e-05	0	0	0	0	0	NA	0	0	0	0	0	0	0	0	0	0	0	NA	0	0	0	0	0	NA	0	0	0	NA	0	0	0	0	0	0	0	0	NA	0	0	0	0	0	0	0	0	0	0	0
unclassified Fibrobacter	1.36632e-05	0	0	0	0	0	NA	0	0	0	0	0	0	0	0	0	0	0	NA	0	0	0	0	9.90491e-05	NA	0	0	0	NA	0	0	0	0	0	0	0	0	NA	0	0	0	0	0	0	0	0	0	0	0
unclassified Syntrophomonas	1.35784e-05	0	0	0	0	0	NA	0	0	0	0	0	0	0	0	0	0	0	NA	0	0	0	0	0	NA	0	0	0	NA	0	0	0	0	0	0	0	0	NA	0	0	0	0	0	0	0	0	0	0	0
unclassified JGI_0000069-P22	1.29502e-05	0	0	0	0	0	NA	0	0	0	0	0	0	0	0	0	0	0	NA	0	0	0	0	0	NA	0	0	0	NA	0	0	0	0	0	0	0	0	NA	0	0	0	0	0	0	0	0	0	0	0
unclassified Atopobiaceae	1.22471e-05	0	0	0	0	0	NA	0	3.67904e-05	0	0	0	1.52263e-05	0	0	1.42428e-05	1.82946e-05	0	NA	0	0	0	0	0	NA	6.69333e-05	0	0	NA	0	0	0	5.16102e-05	1.83453e-05	1.6854e-05	4.22583e-05	5.81894e-05	NA	7.0046e-05	0	0	0	3.86384e-05	0	0	0	0	4.50735e-05	0
unclassified Desulfomicrobium	1.19879e-05	0	0	0	0	0	NA	0	0	0	0	0	0	0	0	0	0	0	NA	0	0	0	0	0	NA	0	0	0	NA	0	0	0	0	0	0	0	0	NA	0	0	0	0	0	0	0	0	0	0	0
uncultured_Bacteroidales	1.14788e-05	0	0	0	0	0	NA	0	0	0	0	0	0	0	0	0	0	0	NA	0	0	0	0	0	NA	0	0	0	NA	0	0	2.98143e-05	0	0	0	0	0	NA	0	1.95745e-05	0	0	0	1.49535e-05	0	0	0	0	0
uncultured_Kiritimatiellaeota	1.14454e-05	0	0	0	0	0	NA	0	0	0	0	0	0	0	0	0	0	0	NA	0	0	0	0	0	NA	0	0	0	NA	0	0	0	0	0	0	0	0	NA	0	0	0	0	0	0	0	0	0	0	0
unclassified Raoultibacter	1.07346e-05	0	1.7954e-05	1.4268e-05	0	0	NA	0	0	0	0	4.3012e-05	1.52263e-05	2.21931e-05	0	0	0	0	NA	0	0	1.58125e-05	0	0	NA	0	0	0	NA	0	0	0	0	0	0	0	1.45474e-05	NA	0	0	0	0	0	0	3.28612e-05	0	0	0	0
Clostridium_sp.	1.03947e-05	0	0	0	0	0	NA	0	0	0	0	0	0	0	0	0	0	0	NA	0	0	0	0	0	NA	0	0	0	NA	0	0	0	0	0	0	0	0	NA	0	0	0	0	0	0	0	0	0	0	0
Acetatifactor_muris	1.03235e-05	0	0	0	0	0	NA	0	0	0	0	0	0	0	0	0	0	0	NA	0	0	0	0	0	NA	0	0	0	NA	0	0	0	0	0	0	0	0	NA	0	0	0	0	0	0	0	0	0	0	0
unclassified Erysipelotrichaceae	1.02548e-05	4.46319e-05	0	2.8536e-05	6.19751e-05	1.9096e-05	NA	1.46811e-05	3.67904e-05	7.63674e-05	0	5.73493e-05	3.04525e-05	6.65794e-05	0	1.42428e-05	0	2.94395e-05	NA	1.46666e-05	1.47988e-05	0	2.15848e-05	0	NA	0.000133867	2.29737e-05	4.44879e-05	NA	0	0	4.47214e-05	6.88137e-05	3.66905e-05	1.6854e-05	8.45166e-05	8.72842e-05	NA	7.0046e-05	3.91489e-05	1.54955e-05	4.11845e-05	9.6596e-05	2.9907e-05	9.85837e-05	0	0	4.50735e-05	2.84673e-05
Eubacterium_sp.	9.91478e-06	0	0	0	0	0	NA	0	0	0	0	0	0	0	0	0	0	0	NA	0	0	0	0	0	NA	0	0	0	NA	0	0	0	0	0	0	0	0	NA	0	0	0	0	0	0	0	0	0	0	0
unclassified NED5E9	9.79642e-06	0	0	0	0	0	NA	0	0	0	0	0	0	0	0	0	0	0	NA	0	0	0	0	0	NA	0	0	0	NA	0	0	0	0	0	0	0	0	NA	0	0	0	0	0	0	0	0	0	0	0
uncultured_Solobacterium	9.7001e-06	0	0	0	0	0	NA	0	0	0	0	0	0	0	0	0	0	0	NA	0	0	0	0	0	NA	0	0	0	NA	0	0	0	0	0	0	0	0	NA	0	0	0	0	0	0	0	0	0	0	0
unclassified UCG-010	9.12716e-06	0	0	0	0	0	NA	0	0	3.05469e-05	0	0	0	0	0	0	0	0	NA	0	0	0	0	0	NA	0	0	0	NA	0	0	0	0	0	0	0	0	NA	0	0	0	0	0	0	0	0	0	0	0
unclassified Pectinatus	8.70844e-06	2.23159e-05	0	0	0	0	NA	0	0	0	0	0	0	0	0	0	0	0	NA	2.93333e-05	0	3.16251e-05	0	3.96197e-05	NA	3.34666e-05	0	0	NA	0	0	0	0	0	0	0	0	NA	0	0	0	0	0	0	0	0	0	0	0
uncultured_eubacterium	8.57525e-06	0	0	0	0	0	NA	0	0	0	0	0	0	0	0	0	0	0	NA	0	0	0	0	0	NA	0	0	0	NA	0	0	0	0	0	0	0	0	NA	0	0	0	0	0	0	0	0	0	0	0
unclassified Anaerofustis	8.19976e-06	0	0	0	0	0	NA	0	0	0	0	0	0	0	0	0	0	0	NA	0	0	0	0	0	NA	0	0	0	NA	0	0	0	0	0	0	0	0	NA	0	0	0	0	0	0	0	0	0	0	0
unclassified Izemoplasmatales	8.09107e-06	0	0	0	0	0	NA	0	0	0	0	0	0	0	0	0	0	0	NA	0	0	0	0	0	NA	0	0	0	NA	0	0	0	0	0	0	0	0	NA	0	0	0	0	0	0	0	0	0	0	0
Alloprevotella_sp.	7.77997e-06	0	0	1.4268e-05	4.64814e-05	0	NA	0	3.67904e-05	3.05469e-05	0	4.3012e-05	0	0	0	0	1.82946e-05	0	NA	0	0	0	0	0	NA	0	0	0	NA	0	0	2.98143e-05	0	5.50358e-05	0	0	1.45474e-05	NA	0	0	3.09909e-05	2.05922e-05	0	4.48605e-05	3.28612e-05	0	0	0	1.42337e-05
unclassified Rhodocyclaceae	7.7462e-06	0	0	0	0	0	NA	0	0	0	0	1.43373e-05	0	0	0	0	0	0	NA	0	0	3.16251e-05	2.15848e-05	0	NA	0	0	4.44879e-05	NA	0	0	2.98143e-05	0	0	0	0	1.45474e-05	NA	0	0	4.64864e-05	0	0	0	0	0	0	0	0
uncultured_Erysipelotrichaceae	7.69245e-06	0	0	0	0	0	NA	0	0	0	0	0	0	0	0	0	0	0	NA	0	0	0	0	0	NA	0	0	0	NA	0	0	0	0	0	0	0	0	NA	0	0	0	0	0	0	0	0	0	0	0
uncultured_Erysipelotrichaceae	6.83353e-06	2.23159e-05	3.59079e-05	4.28039e-05	0	0	NA	0	0	0	0	0	0	0	0	0	0	0	NA	0	0	0	0	1.98098e-05	NA	0	0	0	NA	0	0	0	0	0	0	0	0	NA	2.33487e-05	0	0	0	0	0	0	0	0	0	0
[truncated: 350 more columns]
