# Supplementary material for: Heritable and Nonheritable Rumen Bacteria Are Associated with Different Characters of Lactation Performance of Dairy Cows
Source: mSystems. 2022 Sep 14;7(5):e00422-22. doi: 10.1128/msystems.00422-22 (PMC9600476; doi:10.1128/msystems.00422-22)
Supplement: TABLE S6 [file msystems.00422-22-s0007.xlsx]

## Sheet: TABLE S6
TABLE S6. The correlations results between heritable rumen bacteria and lactation performance
Lactation performance	Heritable bacteria	corelation	P value	P-adjusted vaule
MPY	[Eubacterium]_hallii_group	0.339462	9.44132e-11	1.34626e-10
MPY	Anaerovoracaceae	-0.28548	6.81339e-08	8.53059e-08
MPY	[Eubacterium]_hallii_group	0.373472	7.33957e-13	1.24208e-12
MPY	Family_XIII_AD3011_group	0.373775	7.01014e-13	1.20501e-12
MPY	Clostridia_UCG-014	0.380048	2.68083e-13	4.69145e-13
MPY	wallaby_gut	-0.214697	5.81181e-05	6.21541e-05
MPY	Treponema	0.389833	5.73984e-14	1.02783e-13
MPY	Lachnospiraceae_UCG-009	-0.311214	3.48624e-09	4.58873e-09
MPY	uncultured_prokaryote	-0.373745	7.04228e-13	1.20501e-12
MPY	Rikenellaceae	-0.258018	1.18838e-06	1.38644e-06
MPY	Selenomonas_bovis	-0.260367	9.42056e-07	1.10746e-06
MPY	p-251-o5	-0.442901	5.23794e-18	1.36719e-17
MPY	Lachnospiraceae	0.404929	4.80472e-15	9.60944e-15
MPY	Family_XIII_AD3011_group	0.372163	8.94416e-13	1.49717e-12
MPY	Lachnospiraceae_XPB1014_group	0.370839	1.09163e-12	1.76959e-12
MPY	Monoglobus	0.390184	5.42602e-14	9.83067e-14
MPY	Eubacterium_sp.	-0.371137	1.04384e-12	1.71012e-12
MPY	UCG-002	0.390229	5.38651e-14	9.83067e-14
MPY	Pirellula	0.370144	1.21141e-12	1.9433e-12
MPY	Izemoplasmatales	-0.282975	8.96073e-08	1.10396e-07
MPY	Ruminococcaceae	0.39642	1.97513e-14	3.75519e-14
MPY	Flexilinea	0.367796	1.71926e-12	2.6744e-12
MPY	Lachnospiraceae_NK4B4_group	-0.33467	1.78799e-10	2.45849e-10
MPY	Enterorhabdus_sp.	-0.329843	3.3646e-10	4.50564e-10
MPY	Defluviitaleaceae_UCG-011	0.334994	1.71309e-10	2.37672e-10
MPY	Roseburia	0.235277	1.00373e-05	1.09627e-05
MPY	Bacteroidetes_BD2-2	-0.283376	8.57846e-08	1.06539e-07
MPY	Christensenellaceae	0.359604	5.70493e-12	8.44768e-12
MPY	Izemoplasmatales	-0.25743	1.25908e-06	1.45788e-06
MP	[Eubacterium]_hallii_group	0.534999	1.42037e-24	5.08691e-24
MP	Anaerovoracaceae	-0.277455	6.12306e-07	7.36681e-07
MP	[Eubacterium]_hallii_group	0.609404	3.29717e-33	8.46274e-32
MP	Family_XIII_AD3011_group	0.618798	1.82219e-34	2.19574e-32
MP	Clostridia_UCG-014	0.551135	2.88947e-26	1.43541e-25
MP	wallaby_gut	-0.548794	5.15168e-26	2.47925e-25
MP	Treponema	0.616379	3.87597e-34	2.19574e-32
MP	Lachnospiraceae_UCG-009	-0.524775	1.50652e-23	5.04357e-23
MP	uncultured_prokaryote	-0.483022	1.05966e-19	2.96705e-19
MP	Rikenellaceae	-0.215905	0.000118136	0.000124609
MP	Selenomonas_bovis	-0.488588	3.48543e-20	1.01275e-19
MP	p-251-o5	-0.523444	2.03702e-23	6.53544e-23
MP	Lachnospiraceae	0.613613	9.11718e-34	3.51011e-32
MP	Family_XIII_AD3011_group	0.616062	4.27742e-34	2.19574e-32
MP	Lachnospiraceae_XPB1014_group	0.584947	4.00725e-30	4.1703e-29
MP	Monoglobus	0.611742	1.61825e-33	4.98421e-32
MP	Atopobium	0.377538	4.84656e-12	7.24631e-12
MP	Eubacterium_sp.	-0.500551	2.97877e-21	8.82174e-21
MP	UCG-002	0.603949	1.69536e-32	3.26357e-31
MP	Pirellula	0.584898	4.06198e-30	4.1703e-29
MP	Izemoplasmatales	-0.329451	2.33175e-09	3.0956e-09
MP	Ruminococcaceae	0.574998	6.08998e-29	5.21032e-28
MP	Flexilinea	0.590666	8.03329e-31	1.03094e-29
MP	Lachnospiraceae_NK4B4_group	-0.372017	1.03925e-11	1.50985e-11
MP	Enterorhabdus_sp.	-0.421878	6.13683e-15	1.21163e-14
MP	Defluviitaleaceae_UCG-011	0.547213	7.59315e-26	3.34099e-25
MP	Roseburia	0.471062	1.08001e-18	2.91792e-18
MP	Bacteroidetes_BD2-2	-0.235372	2.59074e-05	2.79003e-05
MP	Roseburia	0.273684	8.79808e-07	1.05031e-06
MP	Christensenellaceae	0.55492	1.12357e-26	6.17963e-26
MP	Izemoplasmatales	-0.255971	4.49423e-06	4.97922e-06
MF	[Eubacterium]_hallii_group	0.52518	8.81953e-26	3.67083e-25
MF	[Eubacterium]_hallii_group	0.565119	2.03591e-30	2.41177e-29
MF	Family_XIII_AD3011_group	0.585496	4.90206e-33	1.07845e-31
MF	Clostridia_UCG-014	0.504555	1.28538e-23	4.39886e-23
MF	wallaby_gut	-0.516391	7.6816e-25	2.95742e-24
MF	Treponema	0.575012	1.14903e-31	1.96612e-30
MF	Lachnospiraceae_UCG-009	-0.52167	2.10935e-25	8.32923e-25
MF	uncultured_prokaryote	-0.370262	1.28312e-12	2.03712e-12
MF	Selenomonas_bovis	-0.498331	5.4149e-23	1.63509e-22
MF	p-251-o5	-0.349908	2.414e-11	3.47436e-11
MF	Lachnospiraceae	0.554853	3.63566e-29	3.29348e-28
MF	Family_XIII_AD3011_group	0.568748	7.17226e-31	1.00412e-29
MF	Lachnospiraceae_XPB1014_group	0.55044	1.21759e-28	8.92899e-28
MF	Monoglobus	0.574226	1.44907e-31	2.23157e-30
MF	Atopobium	0.363326	3.57082e-12	5.39124e-12
MF	Eubacterium_sp.	-0.36991	1.35237e-12	2.12515e-12
MF	UCG-002	0.544994	5.28029e-28	3.5355e-27
MF	Pirellula	0.533435	1.08932e-26	6.17963e-26
MF	Izemoplasmatales	-0.295434	2.34112e-08	3.02968e-08
MF	Ruminococcaceae	0.540417	1.77503e-27	1.11713e-26
MF	Flexilinea	0.559399	1.02709e-29	9.88574e-29
MF	Lachnospiraceae_NK4B4_group	-0.337242	1.35183e-10	1.89256e-10
MF	Enterorhabdus_sp.	-0.256234	1.46632e-06	1.67269e-06
MF	Defluviitaleaceae_UCG-011	0.50312	1.79553e-23	5.88323e-23
MF	Roseburia	0.447999	2.19528e-18	5.82885e-18
MF	Roseburia	0.28813	5.31697e-08	6.71159e-08
MF	Christensenellaceae	0.524832	9.62047e-26	3.89882e-25
MF	Izemoplasmatales	-0.202171	0.000159927	0.000167543
MFY	[Eubacterium]_hallii_group	0.515724	9.03042e-25	3.39191e-24
MFY	Anaerovoracaceae	-0.213752	6.43256e-05	6.83182e-05
MFY	[Eubacterium]_hallii_group	0.530949	2.05747e-26	1.09259e-25
MFY	Family_XIII_AD3011_group	0.545256	4.92375e-28	3.44663e-27
MFY	Clostridia_UCG-014	0.515408	9.7473e-25	3.57401e-24
MFY	wallaby_gut	-0.391725	4.60977e-14	8.65737e-14
MFY	Treponema	0.550456	1.21251e-28	8.92899e-28
MFY	Lachnospiraceae_UCG-009	-0.510994	2.81439e-24	9.85036e-24
MFY	uncultured_prokaryote	-0.407758	3.26402e-15	6.70212e-15
MFY	Selenomonas_bovis	-0.467725	4.22432e-20	1.20471e-19
MFY	p-251-o5	-0.423796	1.99513e-16	4.80078e-16
MFY	Lachnospiraceae	0.540336	1.81352e-27	1.11713e-26
MFY	Family_XIII_AD3011_group	0.529924	2.67018e-26	1.37069e-25
MFY	Lachnospiraceae_XPB1014_group	0.52535	8.45202e-26	3.61559e-25
MFY	Monoglobus	0.552558	6.83201e-29	5.53752e-28
MFY	Atopobium	0.332109	2.65837e-10	3.59113e-10
MFY	Eubacterium_sp.	-0.408505	2.87493e-15	5.98296e-15
MFY	UCG-002	0.52635	6.57938e-26	2.98007e-25
MFY	Pirellula	0.500858	3.03076e-23	9.52525e-23
MFY	Izemoplasmatales	-0.332895	2.3988e-10	3.26916e-10
MFY	Ruminococcaceae	0.53332	1.12198e-26	6.17963e-26
MFY	Flexilinea	0.526892	5.74305e-26	2.68009e-25
MFY	Lachnospiraceae_NK4B4_group	-0.413175	1.29131e-15	2.72413e-15
MFY	Enterorhabdus_sp.	-0.281924	1.04831e-07	1.28127e-07
MFY	Defluviitaleaceae_UCG-011	0.461424	1.53424e-19	4.21916e-19
MFY	Roseburia	0.39092	5.2456e-14	9.7328e-14
MFY	Roseburia	0.307876	5.48571e-09	7.15932e-09
MFY	Christensenellaceae	0.498336	5.40982e-23	1.63509e-22
MFY	Izemoplasmatales	-0.261143	9.04623e-07	1.07163e-06
ECM	[Eubacterium]_hallii_group	0.414121	1.09637e-15	2.41201e-15
ECM	Anaerovoracaceae	-0.236099	9.61025e-06	1.05713e-05
ECM	[Eubacterium]_hallii_group	0.416764	6.92053e-16	1.54458e-15
ECM	Family_XIII_AD3011_group	0.423679	2.03747e-16	4.82724e-16
ECM	Clostridia_UCG-014	0.421007	3.27904e-16	7.5369e-16
ECM	wallaby_gut	-0.252044	2.19754e-06	2.48839e-06
ECM	Treponema	0.434935	2.61879e-17	6.50474e-17
ECM	Lachnospiraceae_UCG-009	-0.388403	7.83882e-14	1.38756e-13
ECM	uncultured_prokaryote	-0.363354	3.55599e-12	5.39124e-12
ECM	Selenomonas_bovis	-0.338887	1.08554e-10	1.5337e-10
ECM	p-251-o5	-0.406092	4.32652e-15	8.7669e-15
ECM	Lachnospiraceae	0.436961	1.79541e-17	4.60822e-17
ECM	Family_XIII_AD3011_group	0.413468	1.22752e-15	2.62553e-15
ECM	Lachnospiraceae_XPB1014_group	0.417125	6.49726e-16	1.47144e-15
ECM	Monoglobus	0.436063	2.12314e-17	5.36006e-17
ECM	Atopobium	0.248951	2.94904e-06	3.31498e-06
ECM	Eubacterium_sp.	-0.359078	6.60287e-12	9.68421e-12
ECM	UCG-002	0.421491	3.0089e-16	7.02077e-16
ECM	Pirellula	0.39844	1.5473e-14	3.01626e-14
ECM	Izemoplasmatales	-0.288828	4.92101e-08	6.2631e-08
ECM	Ruminococcaceae	0.434039	3.0919e-17	7.55798e-17
ECM	Flexilinea	0.413625	1.19465e-15	2.59121e-15
ECM	Lachnospiraceae_NK4B4_group	-0.371653	1.04192e-12	1.71012e-12
ECM	Enterorhabdus_sp.	-0.269599	3.84632e-07	4.66404e-07
ECM	Defluviitaleaceae_UCG-011	0.365241	2.69848e-12	4.15566e-12
ECM	Roseburia	0.289098	4.77556e-08	6.12864e-08
ECM	Bacteroidetes_BD2-2	-0.225186	2.49076e-05	2.70125e-05
ECM	Roseburia	0.247452	3.39604e-06	3.78978e-06
ECM	Christensenellaceae	0.398297	1.58425e-14	3.04968e-14
ECM	Izemoplasmatales	-0.256329	1.45286e-06	1.6697e-06
