# Supplementary material for: Heritable and Nonheritable Rumen Bacteria Are Associated with Different Characters of Lactation Performance of Dairy Cows
Source: mSystems. 2022 Sep 14;7(5):e00422-22. doi: 10.1128/msystems.00422-22 (PMC9600476; doi:10.1128/msystems.00422-22)
Supplement: TABLE S7 [file msystems.00422-22-s0008.xlsx]

## Sheet: TABLE S7
TABLE S7. Lactation traits of 398 mid-lactation dairy cows
cow_ID	milk yield	milk protein content	milk protein yield	milk fat content	milk fat yield	energy-corrected milk
	Kg/d	%	Kg/d	%	Kg/d	Kg/d
Z106023	23.5667	2.77	0.652797	3.44	0.810693	22.6709
Z106506	31.1667	2.79	0.86955	3.08	0.959933	28.5831
Z107110	18.9667	3.1	0.587967	4.05	0.76815	20.1743
Z107232	31.6	2.92	0.92272	2.8	0.8848	28.1318
Z107269	24.0333	3.29	0.790697	2.88	0.69216	22.2689
Z107295	28.0333	3.24	0.90828	3.58	1.00359	28.4001
Z107302	34.3333	2.77	0.951033	3.12	1.0712	31.6155
Z107311	26.7	2.95	0.78765	2.73	0.72891	23.5857
Z108015	31.2	2.69	0.83928	2.96	0.92352	27.9125
Z108033	14.8667	2.71	0.402887	5.51	0.819153	18.1964
Z108094	39.2333	3.09	1.21231	3	1.177	36.406
Z108095	18.5667	2.96	0.549573	2.42	0.449313	15.6739
Z108133	33.4	3.28	1.09552	3.77	1.25918	34.7472
Z108140	28.5	2.98	0.8493	3.17	0.90345	26.8485
Z108160	32.9667	3.38	1.11427	3.21	1.05823	32.1543
Z108163	23.8	3.5	0.833	3.45	0.8211	24.1491
Z108170	29.5	2.82	0.8319	2.85	0.84075	26.2443
Z108193	24.7333	3.17	0.784047	3.63	0.89782	25.0941
Z108197	32.8333	2.88	0.9456	2.54	0.833967	28.0395
Z108206	30.4333	3.07	0.934303	4.1	1.24777	32.5024
Z108212	23.6667	3.38	0.799933	4.31	1.02003	26.4314
Z108234	24.6667	2.94	0.7252	3.22	0.794267	23.3265
Z108238	29.3667	2.83	0.831077	2.08	0.610827	23.2384
Z108239	38.4333	2.87	1.10304	2.87	1.10304	34.4259
Z108262	33.6333	3	1.009	2.43	0.81729	28.5311
Z108269	35.0333	2.93	1.02648	3.22	1.12807	33.1052
Z108275	27.9	3.56	0.99324	3.11	0.86769	27.2072
Z108276	22.7333	2.95	0.670633	2.93	0.666087	20.6664
Z108306	39.3	2.82	1.10826	2.98	1.17114	35.6198
Z108308	31.4667	3.07	0.966027	3.02	0.950293	29.2357
Z108322	37.0333	3.13	1.15914	1.96	0.725853	29.5159
Z108323	40.5	2.65	1.07325	2.88	1.1664	35.7019
Z108342	25.5	3.28	0.8364	3.56	0.9078	25.8399
Z109006	NA	NA	NA	NA	NA	NA
Z109023	26.8333	3.66	0.9821	3.99	1.07065	29.3926
Z109052	16.9333	3.33	0.56388	3.4	0.575733	16.8702
Z109053	34.4667	2.68	0.923707	2.94	1.01332	30.7221
Z109055	37.2	2.96	1.10112	3.49	1.29828	36.5229
Z109077	35.9333	3.03	1.08878	3.37	1.21095	34.9018
Z109082	20.2	3.56	0.71912	3.81	0.76962	21.5168
Z109094	NA	NA	NA	NA	NA	NA
Z109097	38.3	2.8	1.0724	2.28	0.87324	31.2117
Z109098	38.7	2.91	1.12617	3.28	1.26936	36.8142
Z109118	22.9	3.14	0.71906	4.39	1.00531	25.4238
Z109127	26.1333	3.16	0.825813	2.86	0.747413	23.9083
Z109130	38.4	2.84	1.09056	2.41	0.92544	32.0433
Z109171	31.2	2.85	0.8892	4.45	1.3884	34.2423
Z109182	33.8333	2.95	0.998083	1.72	0.581933	25.4925
Z109183	34.3	3.11	1.06673	1.96	0.67228	27.2891
Z109196	36.3667	2.99	1.08736	3.7	1.34557	36.7636
Z109207	35.9	3.15	1.13085	3.36	1.20624	35.1266
Z109221	31	2.81	0.8711	2.86	0.8866	27.5968
Z109242	42.3667	2.69	1.13966	2.22	0.94054	33.8708
Z109244	43.0667	3.04	1.30923	2.36	1.01637	36.267
Z109247	NA	NA	NA	NA	NA	NA
Z109250	45.2667	3.15	1.4259	2.45	1.10903	38.9941
Z110011	37.0667	2.74	1.01563	3.23	1.19725	34.5785
Z110020	31.6333	3.64	1.15145	4.36	1.37921	36.1111
Z110021	24.3333	3.15	0.7665	4.91	1.19477	28.6595
Z110047	32.1	3.15	1.01115	4.09	1.31289	34.4219
Z110054	NA	NA	NA	NA	NA	NA
Z110056	33.6667	3.04	1.02347	2.61	0.8787	29.4335
Z110075	28.8	3.11	0.89568	3.34	0.96192	28.0244
Z110098	34.7333	3.03	1.05242	2.83	0.982953	31.3243
Z110102	32.8333	2.96	0.971867	2.47	0.810983	27.9289
Z110109	34.3333	3.23	1.10897	3.03	1.0403	32.33
Z110121	52.5667	2.81	1.47712	2.11	1.10916	41.7258
Z110130	30.3667	2.92	0.886707	2.42	0.734873	25.5499
Z110149	39	3.08	1.2012	2.43	0.9477	33.3033
Z110151	32.7333	2.82	0.92308	2.56	0.837973	27.9001
Z110165	42.4	3.14	1.33136	2.37	1.00488	36.0586
Z110172	36.6667	2.9	1.06333	2.95	1.08167	33.2981
Z110176	31.3	3.15	0.98595	2.2	0.6886	25.9565
Z110190	31.7	3.1	0.9827	3.38	1.07146	30.987
Z110193	30.0333	3.24	0.97308	3.77	1.13226	31.1601
Z110195	43.9333	2.93	1.28725	2.07	0.90942	35.0181
Z110200	32.6667	3.61	1.17927	3.82	1.24787	34.9532
Z110205	36.4667	3.22	1.17423	2.22	0.80956	30.5146
Z110209	49.0333	3.09	1.51513	2.45	1.20132	42.0317
Z110216	NA	NA	NA	NA	NA	NA
Z110221	22.7	3.66	0.83082	4.48	1.01696	26.2955
Z110231	21.9667	3.82	0.839127	4.48	0.984107	25.6934
Z110234	29.3333	3.18	0.9328	2.61	0.7656	25.9341
Z110238	36.2667	3.16	1.14603	3.17	1.14965	34.6247
Z110245	38.5333	2.77	1.06737	2.58	0.99416	32.8071
Z110247	27.1333	3.54	0.96052	6.47	1.75553	38.1456
Z110249	34.4333	3.07	1.0571	2.77	0.953803	30.885
Z110254	18.9333	3.99	0.75544	4.42	0.836853	22.226
Z110258	37.4667	3.43	1.28511	1.55	0.580733	28.6771
Z110268	29.8667	2.99	0.893013	2.65	0.791467	26.1598
Z110269	29.5	3.32	0.9794	3.61	1.06495	30.1659
Z110273	35.9	2.88	1.03392	3.32	1.19188	34.2595
Z110277	40.3333	3.04	1.22613	1.68	0.6776	30.4381
Z110291	35	3.01	1.0535	2.59	0.9065	30.4352
Z110297	21.5	3.33	0.71595	6.84	1.4706	30.9311
Z110299	29.5667	3.6	1.0644	3.66	1.08214	31.007
Z110303	37.8667	2.94	1.11328	2.83	1.07163	33.9101
Z110308	15.2	3.73	0.56696	4.63	0.70376	17.9757
Z110318	38	2.65	1.007	2.25	0.855	30.4194
Z110340	38.4667	3.01	1.15785	3.91	1.50405	39.9796
Z110346	28.9667	3.16	0.915347	3.25	0.941417	27.9532
Z111025	NA	NA	NA	NA	NA	NA
Z111052	33.8	2.87	0.97006	3.22	1.08836	31.797
Z111081	33.8	2.97	1.00386	2.63	0.88894	29.4704
Z111088	24.2667	3.35	0.812933	3.44	0.834773	24.3352
Z111090	35.5667	3.38	1.20215	4.12	1.46535	38.8525
Z111091	23.4667	3.52	0.826027	3.51	0.82368	24.025
Z111119	24.4333	2.81	0.686577	NA	NA	NA
Z111121	NA	NA	NA	NA	NA	NA
Z111122	33.4	3.25	1.0855	3.25	1.0855	32.4431
Z111145	39.0667	3.22	1.25795	2.68	1.04699	35.0012
Z111150	32	3.24	1.0368	3.16	1.0112	30.6903
Z111180	34.1667	3.05	1.04208	2.02	0.690167	27.3023
Z111200	33.8667	2.75	0.931333	3.07	1.03971	30.9203
Z111203	33.6333	3.07	1.03254	3.36	1.13008	32.7193
Z111221	32.5	2.9	0.9425	2.66	0.8645	28.3022
Z111226	43.6	2.74	1.19464	2.25	0.981	35.1785
Z111229	NA	NA	NA	NA	NA	NA
Z111236	36.7667	2.65	0.974317	2.7	0.9927	31.5598
Z112002	28.7667	3.03	0.87163	2.88	0.82848	26.1282
Z112003	28.6667	2.87	0.822733	3.04	0.871467	26.3043
Z112004	36.2	2.86	1.03532	2.78	1.00636	31.981
Z112098	NA	NA	NA	NA	NA	NA
Z406510	32.9429	2.86	0.518613	2.44	0.442453	15.2271
Z406530	33.4	2.68	1.19171	2.13	0.94714	35.0037
Z406611	44.4667	2.51	0.806547	3.13	1.00577	29.0428
Z406627	32.1333	2.9	0.7511	2.97	0.76923	23.5872
Z406662	25.9	2.95	0.573283	3.5	0.680167	19.0909
Z406706	19.4333	3.04	0.557333	4.08	0.748	19.4939
Z407516	18.3333	2.74	0.758067	2.26	0.625267	22.3583
Z407669	27.6667	3.05	1.0309	2.62	0.88556	29.6173
Z407671	33.8	2.75	0.9405	3.73	1.27566	34.1274
Z407700	34.2	2.92	0.98988	2.57	0.87123	29.1767
Z407747	33.9	3.09	1.15257	3.44	1.28312	36.7226
Z407789	37.3	2.88	1.02144	1.97	0.698693	27.6886
Z407795	35.4667	2.61	1.02399	2.16	0.84744	30.8421
Z407801	39.2333	3.22	0.986393	2.73	0.83629	27.6425
Z408509	30.6333	2.89	0.853513	2.82	0.83284	26.3056
Z408555	29.5333	NA	NA	NA	NA	NA
Z408557	NA	2.69	0.80162	2.61	0.77778	25.3187
Z408566	29.4	3.05	0.995317	3.41	1.1128	31.9104
Z408576	32.6333	3.43	0.632263	3.35	0.617517	18.3759
Z408633	18.4333	2.96	0.960027	3.21	1.04111	30.6751
Z408634	32.4333	3.2	1.19147	2.31	0.86009	31.5346
Z408635	37.2333	3.16	1.05017	3.75	1.24625	34.2075
Z408646	33.2333	3.28	0.640693	3.49	0.681713	19.6178
Z408665	19.5333	3.15	0.693	2.66	0.5852	19.5456
Z408721	22	NA	NA	NA	NA	NA
Z408734	41.7	2.99	1.30962	1.96	0.85848	34.4773
Z408743	43.8	3	0.776	2.26	0.584587	21.3771
Z408755	25.8667	3.11	1.08228	3.31	1.15188	33.7285
Z408768	34.8	3.04	1.02549	3.21	1.08284	32.0946
Z408774	33.7333	3.06	1.23522	3.09	1.24733	37.8396
Z408775	40.3667	2.94	0.9457	2.32	0.746267	26.696
Z408791	32.1667	2.87	1.11739	3.3	1.2848	37.0267
Z408812	38.9333	3.1	1.19453	3.29	1.26775	37.2207
Z408837	38.5333	2.73	0.81172	3.18	0.94552	27.5253
Z409538	29.7333	3.28	0.891067	3.69	1.00245	27.9829
Z409545	27.1667	2.8	0.854933	1.72	0.525173	22.6836
Z409582	30.5333	3.14	1.19529	2.05	0.780367	30.8068
Z409604	30.1667	3.24	1.2312	3.55	1.349	38.3506
Z409622	38	NA	NA	NA	NA	NA
Z409633	NA	3.57	0.80325	3.32	0.747	22.5648
Z409637	22.5	3.13	1.04855	3.26	1.0921	32.3003
Z409654	33.5	2.69	0.79355	2.72	0.8024	25.4812
Z409661	29.5	3.13	0.64165	3.54	0.7257	20.504
Z409667	20.5	2.98	0.95062	3.45	1.10055	31.2002
Z409700	31.9	2.97	1.1286	1.86	0.7068	29.3696
Z409711	38	NA	NA	NA	NA	NA
Z409727	NA	3.32	1.32468	3.19	1.27281	38.6456
Z409744	39.9	3.41	0.861593	3.64	0.919707	26.0946
Z410504	25.2667	3.25	0.806	3.75	0.93	25.6841
Z410506	24.8	NA	NA	NA	NA	NA
Z410515	NA	2.74	0.837527	3.42	1.04538	29.2617
Z410516	30.5667	3.62	0.996707	4.36	1.20045	31.392
Z410527	27.5333	2.98	1.00128	3.66	1.22976	33.7703
Z410544	33.6	3.69	0.9471	3.44	0.882933	26.3535
Z410547	30.4333	2.99	0.99567	3.72	1.23876	33.7492
Z410559	30.9333	3.29	1.22717	3.07	1.14511	35.473
Z410561	37.3	3.6	1.152	3.46	1.1072	32.7359
Z410563	32	3.45	1.0419	3.35	1.0117	30.1484
Z410578	30.2	3.53	1.06606	2.31	0.69762	26.2794
Z410585	NA	3.62	1.24407	2.39	0.821363	30.4764
Z410605	31.5	3.07	1.10213	2.91	1.04469	32.8468
Z410609	35.9	3.52	1.14048	3.26	1.05624	32.1293
Z410611	32.4	3.18	1.27412	2.35	0.941567	34.084
Z410613	40.0667	3.2	1.1136	3.59	1.24932	35.2021
Z410617	36.1333	2.99	1.04052	3.38	1.17624	33.7478
Z410619	34.8	3.12	0.92144	3.06	0.90372	27.6953
Z410621	29.5333	3.21	1.08498	3.1	1.0478	32.0844
Z410625	25.7	3.06	0.89658	3.54	1.03722	29.1614
Z410633	29.3	3.57	0.74732	4.17	0.87292	23.2818
Z410639	20.9333	3.4	1.0438	3.6	1.1052	31.5264
Z410648	30.7	2.94	1.225	3.16	1.31667	39.0813
Z410657	41.6667	3.62	1.01722	3.67	1.03127	29.5446
Z410670	28.1	3.4	0.828467	3.35	0.816283	24.2392
Z410672	24.3667	3.1	1.11393	3.3	1.1858	34.7554
Z410682	35.9333	3.15	0.84315	3.47	0.928803	26.5686
Z410685	26.7667	3.46	0.637793	3.71	0.683877	19.2682
Z410691	18.4333	3	1.139	1.83	0.69479	29.2775
Z410703	37.9667	2.92	1.05801	3.05	1.10512	33.4216
Z410714	34.4	2.91	1.06312	3.27	1.19464	34.7062
Z410720	36.5333	2.9	1.15033	3.05	1.20983	36.5326
Z410722	39.6667	3.25	1.04108	3.35	1.07312	31.5275
Z410726	32.0333	3.19	0.900643	4.5	1.2705	31.8437
Z410728	28.2333	NA	NA	NA	NA	NA
Z410738	NA	2.84	1.10192	1.71	0.66348	28.8843
Z411524	38.8	3.28	1.00259	3.59	1.09734	31.092
Z411537	30.5667	3.42	1.06818	3.62	1.13065	32.1984
Z411550	31.1	2.99	1.20397	2.78	1.11941	35.9422
Z411556	40.2667	3.16	0.96696	2.56	0.78336	26.8142
Z411557	30.6	3.3	0.6127	4.14	0.76866	20.2251
Z411561	18.5667	3.7	1.09273	4.13	1.21973	32.965
Z411566	29.5333	3.31	0.997413	3.75	1.13	31.3349
Z411567	30.1333	3.06	0.91698	3.61	1.0818	30.0946
Z411574	29.9667	2.87	1.26184	2.66	1.16951	38.1949
Z411577	43.9667	2.87	1.13269	1.73	0.682773	29.5655
Z411588	39.4667	2.93	1.16614	2.91	1.15818	36.0229
Z411589	39.8	3.35	1.00835	3.39	1.02039	29.9915
Z411590	30.1	3.53	1.38847	3.44	1.35307	39.9428
Z411593	39.3333	3.41	1.21282	2.25	0.80025	30.3744
Z411597	35.5667	3.51	0.89739	3.35	0.856483	25.6309
Z411598	25.5667	3.81	0.96266	3.9	0.9854	27.6509
Z411601	25.2667	3.14	0.890713	3.05	0.865183	26.6047
Z411605	28.3667	3.48	1.13332	3.33	1.08447	32.496
Z411607	32.5667	3.24	1.1394	2.88	1.0128	32.4611
Z411610	NA	3.36	1.02256	3.8	1.15647	31.9496
Z411612	36.6667	3.07	1.2587	3.39	1.3899	40.044
Z411617	41	3.44	1.09736	3.3	1.0527	31.6179
Z411618	31.9	2.77	1.11816	2.29	0.924397	32.8626
Z411620	40.3667	3.39	1.20006	3.35	1.1859	35.1899
Z411622	35.4	3.14	1.11889	3.03	1.07969	33.3284
Z411623	35.6333	2.76	1.11504	2.63	1.06252	34.6277
Z411626	40.4	3.31	0.783367	3.57	0.8449	24.0625
Z411627	23.6667	3.13	1.15288	3.34	1.23023	35.8932
Z411636	36.8333	4.1	0.932067	4.59	1.04346	27.3599
Z411641	22.7333	3.24	0.81648	3.28	0.82656	24.5575
Z411643	25.2	2.95	0.924333	1.9	0.595333	24.3341
Z411645	31.3333	2.84	1.14736	3.73	1.50692	40.5702
Z411649	40.4	3.6	0.876	4.18	1.01713	27.146
Z411655	24.3333	3.12	1.00672	3.91	1.26163	33.7856
Z411664	32.1	3.58	0.85204	4.09	0.97342	26.242
Z411665	23.8	3.1	0.993033	3.61	1.1564	32.2603
Z411667	32.0333	2.97	0.97515	2.02	0.663233	26.0519
Z411680	32.8333	3.23	0.883943	2.98	0.815527	25.5939
Z411684	27.3667	2.74	0.96448	2.91	1.02432	31.3886
Z411686	35.2	3.44	0.943707	3.96	1.08636	29.5191
Z411692	29.5	3.11	0.887387	3.02	0.861707	26.5907
Z411696	28.5333	2.88	0.92928	3.06	0.98736	29.7133
Z411708	32.2667	3.29	1.10105	3.28	1.09771	32.7312
Z411709	33.4667	3.28	1.1972	2.73	0.99645	33.0905
Z411711	36.5	2.8	0.952	2.5	0.85	28.6695
Z411716	34	2.95	0.944983	3.04	0.973813	29.5739
Z412509	32.0333	3.07	1.16251	1.93	0.730827	29.874
Z416585	37.8667	3.82	1.19273	4.44	1.38631	36.3598
Z415773	15.4725	3.52	1.29393	4.7	1.72769	43.2594
Z415797	27.4339	3.09	1.20252	3.96	1.5411	40.9166
Z415597	31.075	3.96	1.15386	3.53	1.02857	30.8087
Z415730	34.4286	3.75	0.881196	5.27	1.23837	29.7568
Z415768	44.4714	3.78	1.28293	3.7	1.25578	36.1981
Z416588	37.2354	3.29	1.3601	3.93	1.62468	43.8875
Z415511	27.8629	3.51	1.44013	3.31	1.35807	40.9214
Z415657	13.6798	3.41	1.38275	4.42	1.79231	45.9462
Z416711	31.8143	3.78	1.18202	4.92	1.5385	38.2569
Z416623	39.6407	3.49	1.23304	4.17	1.47329	39.0956
Z416633	41.425	3.41	1.33441	3.75	1.46746	40.968
Z413577	27.6575	3.53	0.968418	3.36	0.92178	27.5768
Z414826	24.29	3.53	1.28031	3.59	1.30207	37.5309
Z415528	27.9294	3.69	1.34154	3.93	1.42879	39.6199
Z416651	34.9121	3.22	0.682456	4.03	0.85413	22.6683
Z416591	26.0214	3.52	1.2534	5.07	1.80532	43.5986
Z414780	30.3929	3.79	1.05853	3.8	1.06132	30.1665
Z416601	36.2693	3.74	1.17735	4.99	1.57085	38.7081
Z415517	39.4857	3.19	1.34071	3.4	1.42897	41.4577
Z415685	41.0293	3.59	0.985455	4.25	1.16663	30.8507
Z416606	31.7286	3.47	1.17484	5.56	1.88246	43.4693
Z416638	42.0286	3.74	0.951189	3.65	0.928299	26.8898
Z416597	36.3561	3.32	1.10446	4.62	1.53692	38.3386
Z416687	22.0268	3.46	1.30195	3.68	1.38473	39.1876
Z415666	29.1379	3.58	1.36961	4.13	1.58002	42.3794
Z415742	27.6754	3.54	1.22535	3.45	1.19419	35.2196
Z415668	28.6471	3.43	1.2397	3.67	1.32644	37.5175
Z416701	26.5126	3.41	0.428576	3.75	0.471308	13.1578
Z415616	30.3643	3.29	0.872265	3.27	0.866963	25.8959
Z415599	43.7286	3.73	1.03229	3.91	1.08211	30.1666
Z415626	33.0711	3.22	1.20451	3.67	1.37285	38.2769
Z416743	40.55	3.39	1.10549	4.09	1.33376	35.5202
Z416684	38.2571	3.71	1.51243	4.7	1.91602	48.5204
Z414617	36.1429	3.65	1.25664	4.68	1.61126	40.743
Z415516	29.2671	3.45	1.09464	4.22	1.33895	35.2242
Z416554	39.6195	3.07	1.00627	3.45	1.13082	32.2661
Z416771	46.2286	3.89	1.08357	5.16	1.43734	35.1544
Z416666	27.45	3.23	0.885981	3.76	1.03136	28.4043
Z416685	35.1429	3.61	1.13054	4.32	1.35289	35.5225
Z416547	27.7429	3.65	0.84328	4.37	1.00963	26.4199
Z415703	32.2214	3.67	1.28974	3.83	1.34597	37.7964
Z414686	32.1743	3.94	1.25348	4.84	1.53981	38.9534
Z415766	23.4782	3.51	1.21045	2.33	0.803517	30.0489
Z415770	23.4986	3.31	0.992283	4.54	1.36102	34.2193
Z415754	34.6143	3.13	1.28722	3.41	1.40237	40.4457
Z416678	40.7	3.43	1.18173	4.33	1.49181	38.6875
Z415707	34.4857	3.53	0.924671	3.91	1.02421	28.1838
Z414618	33.94	3.11	1.38306	3.84	1.7077	46.1332
Z415671	36.7593	3.96	1.15898	4.33	1.26727	33.9564
Z414747	36.7429	3.88	0.942452	4.53	1.10034	28.6697
Z414689	34.6357	3.24	1.28436	3.93	1.55788	41.9436
Z416565	39.865	4.34	1.03689	5.65	1.34987	32.4142
Z415779	38.9166	3.62	1.25381	3.66	1.26767	36.3718
Z416689	37.3598	4.21	0.947313	5.08	1.14308	28.673
Z415714	23.1036	3.66	1.17758	3.78	1.21619	34.3741
Z415711	33.0614	3.42	1.10197	3.25	1.0472	31.6839
Z416614	26.0836	3.51	0.989107	5.02	1.41462	34.3025
Z416552	34.7213	3.3	1.09103	3.03	1.00176	31.2952
Z414649	23.8915	3.52	1.31068	4.48	1.66814	42.7661
Z416611	32.1779	3.32	1.31849	3.81	1.51309	41.6315
Z415610	36.8814	4.32	1.23756	5.45	1.56127	38.0892
Z416695	35.0784	4	1.14257	5.36	1.53105	37.0049
Z416584	27.5829	3.6	1.27735	4.55	1.61443	41.2717
Z414598	37.7143	3.77	1.17153	5.06	1.57239	38.5555
Z416690	35.4537	3.63	1.02373	4.2	1.18448	31.5938
Z416643	35.4821	3.49	1.07122	4.21	1.29221	34.1225
Z415621	31.2232	3.35	1.0172	3.54	1.0749	30.8405
Z416586	31.7565	3.53	1.121	4.61	1.46398	37.0268
Z414842	41.3404	3.67	1.44913	3.64	1.43728	41.5023
Z416571	32.0364	3.18	1.11549	4.35	1.52591	38.8627
Z415722	35.6079	3.88	0.910955	3.26	0.76539	23.8771
Z413554	33.2667	3.71	0.574031	3.79	0.586409	16.6048
Z416647	31.48	4.25	1.01344	5.1	1.21612	30.5142
Z415706	29.8571	3.79	1.05145	3.83	1.06255	30.072
Z416602	33.8571	3.54	1.05694	4.43	1.32267	34.1421
Z416653	39.7136	3.49	1.37001	3.94	1.54666	42.2772
Z416645	28.1797	3.65	1.1228	5.33	1.63959	38.9748
Z414652	29.9786	3.78	1.05322	4.24	1.18139	31.6515
Z416625	35.3308	3.73	1.12144	4.1	1.23268	33.5064
Z416628	29.7714	3.95	1.26189	5.1	1.62927	40.206
Z416734	30.0653	3.49	1.23414	4.27	1.50997	39.5851
Z414824	31.9465	3.5	1.06375	4.08	1.24003	33.3011
Z416572	39.1321	4.09	1.12814	4.57	1.26054	33.1061
Z416702	25.4329	3.92	1.12007	4.71	1.3458	34.4671
Z416576	30.6939	3.67	1.38411	4.64	1.74994	44.4905
Z415630	30.7615	3.26	1.42555	4.11	1.79724	47.3427
Z416567	21.1943	3.45	1.11014	4.32	1.39008	36.1368
Z415801	39.2554	3.28	1.2254	3.92	1.4645	39.5873
Z416703	36.556	3.69	1.06109	4.52	1.29976	33.519
Z414739	27.4298	4.01	1.10906	4.48	1.23905	32.7197
Z415530	42.5814	2.82	0.621155	2.74	0.603534	19.2843
Z416570	34.4529	3.26	1.20233	4.69	1.72974	42.6806
Z415790	40.7664	3.41	1.3594	3.35	1.33548	39.6846
Z416581	31.3168	3.31	1.17352	4.8	1.70178	41.6547
Z416559	37.6286	3.86	1.00683	3.42	0.892058	27.0266
Z414794	22.5015	3.71	1.29524	4.24	1.48027	39.4873
Z415764	28.2019	3.46	1.40822	3.94	1.60358	43.7471
Z416624	12.5682	3.94	1.17299	4.28	1.27422	34.3081
Z416677	28.5732	3.1	1.32002	4.42	1.8821	47.3187
Z416560	28.7557	3.54	1.22914	4.43	1.53816	39.7043
Z415776	31.2704	3.82	1.40358	4.35	1.59831	42.3622
Z415678	35.4354	3.14	1.45158	2.96	1.36837	42.8221
Z416659	35.3622	3.39	1.23925	4.11	1.50245	39.9119
Z416621	32.6104	3.4	1.01927	3.73	1.1182	31.2868
Z414707	27.8554	3.36	1.39188	2.89	1.19718	38.6412
